# Supplementary material for: Uncovering the behaviour of road accidents in urban areas
Source: R Soc Open Sci. 2020 Apr 15;7(4):191739. doi: 10.1098/rsos.191739 (PMC7211831; doi:10.1098/rsos.191739)
Supplement: Dataset [file rsos191739supp1.xlsx]

## Sheet: Metadata
This book contains sheets for the data corresponding to each year in the period 2008-2018. Each sheet includes the following fields:
BUA11NM	The name of the built-up areas (BUAs) created by the Ordnance Survey for the 2011 UK Census
BUA11CD	The code of the BUAs created by the Ordnance Survey for the 2011 UK Census
Population	The mid-year population estimate corresponding to the sum of the mid-year population estimates for the lower super-output areas that best fit each BUA
Minor_accidents	Number of accidents of minor severity occurring at each BUA
Serious_accidents	Number of accidents of serious severity occurring at each BUA
Fatal_accidents	Number of accidents of fatal severity occurring at each BUA
Accidents_of_all_severities	Number of accidents of all severity levels occurring at each BUA
For more information about the sources of the data, see the manuscript.

## Sheet: Data_2008
BUA11NM	BUA11CD	Population	Minor_accidents	Serious_accidents	Fatal_accidents	Accidents_of_all_severities
Kexby BUA	E34000001	0	0	0	0	0
Bradfield Heath BUA	E34000002	0	0	0	0	0
Huntley BUA	E34000003	1719	0	0	0	0
Swinefleet BUA	E34000004	0	0	0	0	0
Foulsham BUA	E34000005	1389	0	0	0	0
Easton (South Norfolk) BUA	E34000006	1420	0	0	0	0
Carlton in Lindrick BUA	E34000007	5787	0	0	0	0
Shrewton BUA	E34000008	1607	0	0	0	0
Maiden Newton BUA	E34000009	2029	0	0	0	0
Normanton on Soar BUA	E34000010	0	0	0	0	0
Warton BUA	E34000011	1924	0	0	0	0
Hartland BUA	E34000012	1455	0	0	0	0
Buntingsdale BUA	E34000013	0	0	0	0	0
Nonington BUA	E34000014	1438	0	0	0	0
Madeley Park BUA	E34000015	0	0	0	0	0
Dorchester (West Dorset) BUA	E34000016	18367	15	2	0	17
Sayers Common BUA	E34000017	0	0	0	0	0
Dinghurst BUA	E34000018	0	0	0	0	0
Hartnoll BUA	E34000019	0	0	0	0	0
Ely BUA	E34000020	18185	15	3	0	18
Gilmorton BUA	E34000021	0	0	0	0	0
Huttoft BUA	E34000022	0	0	0	0	0
West Chinnock BUA	E34000023	0	0	0	0	0
Great Tey BUA	E34000024	0	0	0	0	0
Little Addington BUA	E34000025	0	0	0	0	0
Market Weighton BUA	E34000026	7386	0	0	0	0
Downham Market BUA	E34000027	9313	0	0	0	0
Kingston St Mary BUA	E34000028	0	0	0	0	0
Orlingbury BUA	E34000029	0	0	0	0	0
Rode BUA	E34000030	1332	0	0	0	0
Upper Denby BUA	E34000031	0	0	0	0	0
Shilton BUA	E34000032	0	0	0	0	0
Witcham BUA	E34000033	0	0	0	0	0
Read BUA	E34000034	2649	0	0	0	0
Salford Priors BUA	E34000035	0	0	0	0	0
Hyde Heath BUA	E34000036	1351	0	0	0	0
Padstow BUA	E34000037	2750	0	0	0	0
Willoughby (East Lindsey) BUA	E34000038	0	0	0	0	0
Penrith BUA	E34000039	15184	26	0	0	26
Winterborne Whitechurch BUA	E34000040	0	0	0	0	0
Bloxham BUA	E34000041	3895	0	0	0	0
Stonebridge BUA	E34000042	0	0	0	0	0
Lyng BUA	E34000043	0	0	0	0	0
Pawlett BUA	E34000044	1666	0	0	0	0
Ealand BUA	E34000045	1746	0	0	0	0
Husthwaite BUA	E34000046	0	0	0	0	0
Brough (Eden) BUA	E34000047	0	0	0	0	0
Bolsover BUA	E34000048	12914	13	1	0	14
Cambridge (Stroud) BUA	E34000049	0	0	0	0	0
Witton-le-Wear BUA	E34000050	0	0	0	0	0
Moreton on Lugg BUA	E34000051	0	0	0	0	0
Buntingford BUA	E34000052	5207	0	0	0	0
Low Fulney BUA	E34000053	0	0	0	0	0
Felmersham BUA	E34000054	0	0	0	0	0
March BUA	E34000055	21923	32	4	1	37
Southam BUA	E34000056	6604	0	0	0	0
Marston BUA	E34000057	0	0	0	0	0
Grimethorpe BUA	E34000058	4978	0	0	0	0
Easington (East Riding of Yorkshire) BUA	E34000059	1410	0	0	0	0
Chudleigh BUA	E34000060	4360	0	0	0	0
Slad BUA	E34000061	0	0	0	0	0
Catterick BUA	E34000062	3094	0	0	0	0
Great Oakley BUA	E34000063	1060	0	0	0	0
Hemswell BUA	E34000064	0	0	0	0	0
Axtown BUA	E34000065	1824	0	0	0	0
Moor Row BUA	E34000066	1592	0	0	0	0
Royston BUA	E34000067	15473	14	3	1	18
Studley BUA	E34000068	7732	1	0	0	1
Wheatley Hill BUA	E34000069	2909	0	0	0	0
Fleckney BUA	E34000070	4854	0	0	0	0
Tickenham BUA	E34000071	0	0	0	0	0
Byers Green BUA	E34000072	0	0	0	0	0
Whitwell (Bolsover) BUA	E34000073	3948	0	0	0	0
Kingsbury BUA	E34000074	3762	0	0	0	0
Hazelbury Bryan BUA	E34000075	1950	0	0	0	0
Weston (North Hertfordshire) BUA	E34000076	0	0	0	0	0
Belbroughton BUA	E34000077	1485	0	0	0	0
North Creake BUA	E34000078	0	0	0	0	0
Simister BUA	E34000079	1483	0	0	0	0
Tempsford BUA	E34000080	0	0	0	0	0
Ludgershall (Wiltshire) BUA	E34000081	3050	0	0	0	0
Droxford BUA	E34000082	0	0	0	0	0
Willingham by Stow BUA	E34000083	0	0	0	0	0
Barnoldby le Beck BUA	E34000084	1145	0	0	0	0
West Ashling BUA	E34000085	1246	0	0	0	0
Irthlingborough BUA	E34000086	6746	0	0	0	0
Galhampton BUA	E34000087	0	0	0	0	0
Manea BUA	E34000088	2025	0	0	0	0
West Hanningfield BUA	E34000089	0	0	0	0	0
Halberton BUA	E34000090	2139	0	0	0	0
Runcton Holme BUA	E34000091	0	0	0	0	0
Ryhall BUA	E34000092	1573	0	0	0	0
Cuxton BUA	E34000093	4158	0	0	0	0
Twyford (Melton) BUA	E34000094	0	0	0	0	0
Hartest BUA	E34000095	0	0	0	0	0
Stoke Goldington BUA	E34000096	0	0	0	0	0
Wateringbury BUA	E34000097	2099	0	0	0	0
Over Kellet BUA	E34000098	2210	0	0	0	0
Little Wymondley BUA	E34000099	1440	0	0	0	0
Moira BUA	E34000100	1830	0	0	0	0
Drayton (South Somerset) BUA	E34000101	0	0	0	0	0
Mellis BUA	E34000102	0	0	0	0	0
Market Bosworth BUA	E34000103	1459	0	0	0	0
Ashill BUA	E34000104	1041	0	0	0	0
Rode Heath BUA	E34000105	2641	0	0	0	0
Thurton BUA	E34000106	1479	0	0	0	0
Hail Weston BUA	E34000107	0	0	0	0	0
Twigworth BUA	E34000108	0	0	0	0	0
Freshwater BUA	E34000109	8470	0	0	0	0
Hardwick (South Norfolk) BUA	E34000110	0	0	0	0	0
Waresley BUA	E34000111	0	0	0	0	0
Gweek BUA	E34000112	0	0	0	0	0
Crick BUA	E34000113	1853	0	0	0	0
Wrestlingworth BUA	E34000114	0	0	0	0	0
Barnoldswick BUA	E34000115	10979	8	1	1	10
Rackheath Industrial Estate BUA	E34000116	0	0	0	0	0
Lutton BUA	E34000117	0	0	0	0	0
Seahouses BUA	E34000118	1331	0	0	0	0
Billinghay BUA	E34000119	2568	0	0	0	0
Hollinfare BUA	E34000120	1927	0	0	0	0
Potterhanworth BUA	E34000121	0	0	0	0	0
Wheathampstead BUA	E34000122	4707	0	0	0	0
Winfarthing BUA	E34000123	0	0	0	0	0
Aberford BUA	E34000124	0	0	0	0	0
Northiam BUA	E34000125	1613	0	0	0	0
Hawkesbury Upton BUA	E34000126	2010	0	0	0	0
Wedmore BUA	E34000127	3318	0	0	0	0
High Bickington BUA	E34000128	0	0	0	0	0
Carlton-on-Trent BUA	E34000129	0	0	0	0	0
Ropley BUA	E34000130	2197	0	0	0	0
University of Sussex BUA	E34000131	3940	4	0	0	4
Wetheringsett BUA	E34000132	1385	0	0	0	0
Burchett's Green BUA	E34000133	0	0	0	0	0
Stevington BUA	E34000134	0	0	0	0	0
Grange-over-Sands BUA	E34000135	5994	0	0	0	0
Riding Mill BUA	E34000136	0	0	0	0	0
Ashton under Hill BUA	E34000137	1093	0	0	0	0
Osmotherley BUA	E34000138	0	0	0	0	0
Friskney Eaudyke BUA	E34000139	0	0	0	0	0
Cranborne BUA	E34000140	0	0	0	0	0
Preston (North Hertfordshire) BUA	E34000141	0	0	0	0	0
Theale BUA	E34000142	0	0	0	0	0
Old Stratford BUA	E34000143	2545	0	0	0	0
Cublington BUA	E34000144	0	0	0	0	0
Rudston BUA	E34000145	0	0	0	0	0
Bury BUA	E34000146	0	0	0	0	0
Cropredy BUA	E34000147	0	0	0	0	0
Aldbourne BUA	E34000148	1860	0	0	0	0
Shipham BUA	E34000149	0	0	0	0	0
Middleton Cheney BUA	E34000150	3981	0	0	0	0
Tarporley BUA	E34000151	2652	0	0	0	0
Cleeve BUA	E34000152	0	0	0	0	0
Alderton (Suffolk Coastal) BUA	E34000153	0	0	0	0	0
Batcombe BUA	E34000154	0	0	0	0	0
Moreton BUA	E34000155	0	0	0	0	0
Wirksworth BUA	E34000156	4221	0	0	0	0
St Mawes BUA	E34000157	0	0	0	0	0
Stratton Audley BUA	E34000158	0	0	0	0	0
Saxton BUA	E34000159	0	0	0	0	0
Woodcote BUA	E34000160	2649	0	0	0	0
Dalton-in-Furness BUA	E34000161	7664	0	0	0	0
Blyth (Bassetlaw) BUA	E34000162	2177	0	0	0	0
Haughley BUA	E34000163	2202	0	0	0	0
Howe Green BUA	E34000164	0	0	0	0	0
Calstock BUA	E34000165	1648	0	0	0	0
Five Oak Green BUA	E34000166	2453	0	0	0	0
Leasingham BUA	E34000167	2144	0	0	0	0
Southrop BUA	E34000168	0	0	0	0	0
Wells-next-the-Sea BUA	E34000169	2706	0	0	0	0
Tredington BUA	E34000170	0	0	0	0	0
Landrake BUA	E34000171	1045	0	0	0	0
Campsall BUA	E34000172	1625	0	0	0	0
Welney BUA	E34000173	0	0	0	0	0
Bedlington BUA	E34000174	17445	31	1	0	32
Brigg BUA	E34000175	5190	0	0	0	0
Steeple Aston BUA	E34000176	0	0	0	0	0
Great Barford BUA	E34000177	1863	0	0	0	0
Acton Turville BUA	E34000178	0	0	0	0	0
Abbotsbury BUA	E34000179	0	0	0	0	0
Clive BUA	E34000180	0	0	0	0	0
Widnes BUA	E34000181	59749	123	20	2	145
Hethersett BUA	E34000182	5601	0	0	0	0
Pevensey Bay BUA	E34000183	2883	0	0	0	0
Coningsby Airfield BUA	E34000184	5645	0	0	0	0
Williton BUA	E34000185	3739	0	0	0	0
Salthouse BUA	E34000186	0	0	0	0	0
Cople BUA	E34000187	0	0	0	0	0
Amble BUA	E34000188	6669	0	0	0	0
Cholsey BUA	E34000189	3620	0	0	0	0
Terwick Common BUA	E34000190	0	0	0	0	0
Overton (Lancaster) BUA	E34000191	0	0	0	0	0
Little Plumstead BUA	E34000192	0	0	0	0	0
Skelton (Redcar and Cleveland) BUA	E34000193	5881	0	0	0	0
Chillington BUA	E34000194	1845	0	0	0	0
Steeple Morden BUA	E34000195	0	0	0	0	0
Ellingham BUA	E34000196	0	0	0	0	0
Honington BUA	E34000197	0	0	0	0	0
Holberrow Green BUA	E34000198	0	0	0	0	0
Saxby All Saints BUA	E34000199	0	0	0	0	0
Wawne BUA	E34000200	1578	0	0	0	0
Barlborough BUA	E34000201	3248	0	0	0	0
Hamsterley (nr Witton-le-Wear) BUA	E34000202	0	0	0	0	0
Marton (Rugby) BUA	E34000203	0	0	0	0	0
Snailbeach BUA	E34000204	0	0	0	0	0
Bigbury-on-Sea BUA	E34000205	0	0	0	0	0
West Tanfield BUA	E34000206	0	0	0	0	0
Newquay Cornwall Airport BUA	E34000207	0	0	0	0	0
East Budleigh BUA	E34000208	0	0	0	0	0
Woodton BUA	E34000209	0	0	0	0	0
East Garston BUA	E34000210	0	0	0	0	0
Bielby BUA	E34000211	0	0	0	0	0
Abbots Bromley BUA	E34000212	1379	0	0	0	0
St Nicholas at Wade BUA	E34000213	1698	0	0	0	0
New Addington BUA	E34000214	21689	23	2	0	25
Iwerne Courtney BUA	E34000215	0	0	0	0	0
Three Oaks BUA	E34000216	0	0	0	0	0
Shillington BUA	E34000217	1823	0	0	0	0
Bishop's Nympton BUA	E34000218	1948	0	0	0	0
Urchfont BUA	E34000219	1770	0	0	0	0
Chippenham (East Cambridgeshire) BUA	E34000220	0	0	0	0	0
Heddington BUA	E34000221	0	0	0	0	0
Tillingham BUA	E34000222	2179	0	0	0	0
Sicklesmere BUA	E34000223	0	0	0	0	0
Cross BUA	E34000224	0	0	0	0	0
Great Bardfield BUA	E34000225	1260	0	0	0	0
Gunthorpe BUA	E34000226	0	0	0	0	0
Maulden BUA	E34000227	3088	0	0	0	0
Wicken (East Cambridgeshire) BUA	E34000228	0	0	0	0	0
Rushton BUA	E34000229	0	0	0	0	0
Malpas BUA	E34000230	1180	0	0	0	0
Seaford BUA	E34000231	21505	25	5	0	30
Saltfleetby St Peter BUA	E34000232	0	0	0	0	0
Broughton Gifford BUA	E34000233	1165	0	0	0	0
Ryhill BUA	E34000234	4556	0	0	0	0
Fordham (Colchester) BUA	E34000235	1561	0	0	0	0
Whitwell (North Hertfordshire) BUA	E34000236	1418	0	0	0	0
Skinningrove BUA	E34000237	1636	0	0	0	0
North Luffenham BUA	E34000238	1717	0	0	0	0
Instow BUA	E34000239	0	0	0	0	0
Watchet BUA	E34000240	2769	0	0	0	0
Robertsbridge BUA	E34000241	3080	0	0	0	0
Budleigh Salterton BUA	E34000242	4543	0	0	0	0
Market Weston BUA	E34000243	0	0	0	0	0
Brancaster Staithe BUA	E34000244	0	0	0	0	0
Sedgebrook BUA	E34000245	0	0	0	0	0
Densole BUA	E34000246	1411	0	0	0	0
Cherry Burton BUA	E34000247	1334	0	0	0	0
Pulloxhill BUA	E34000248	0	0	0	0	0
Burton on the Wolds BUA	E34000249	1377	0	0	0	0
Great Dunmow BUA	E34000250	8393	0	0	0	0
Aspatria BUA	E34000251	3391	0	0	0	0
Old Wives Lees BUA	E34000252	1003	0	0	0	0
Middleton Tyas BUA	E34000253	0	0	0	0	0
Edington BUA	E34000254	1268	0	0	0	0
Northmoor Green BUA	E34000255	0	0	0	0	0
Nunney BUA	E34000256	0	0	0	0	0
Rillington BUA	E34000257	1669	0	0	0	0
Ingrave BUA	E34000258	2092	0	0	0	0
Punnett's Town BUA	E34000259	0	0	0	0	0
Healing BUA	E34000260	2922	1	0	0	1
Shipton Bellinger BUA	E34000261	1533	0	0	0	0
Weedon Lois BUA	E34000262	1680	0	0	0	0
Wingham BUA	E34000263	1723	0	0	0	0
Brooke BUA	E34000264	1079	0	0	0	0
Weobley BUA	E34000265	1536	0	0	0	0
Stoke Canon BUA	E34000266	0	0	0	0	0
Higher Wincham BUA	E34000267	1561	0	0	0	0
Keyingham BUA	E34000268	1709	0	0	0	0
Dearham BUA	E34000269	1493	0	0	0	0
Tresillian BUA	E34000270	1402	0	0	0	0
Wideopen BUA	E34000271	9099	0	0	0	0
Appleshaw BUA	E34000272	0	0	0	0	0
Frodsham BUA	E34000273	9099	0	0	0	0
North Pickenham BUA	E34000274	0	0	0	0	0
Tilston BUA	E34000275	0	0	0	0	0
Postwick BUA	E34000276	0	0	0	0	0
Stagsden BUA	E34000277	0	0	0	0	0
Rothwell BUA	E34000278	7505	0	0	0	0
Chew Magna BUA	E34000279	0	0	0	0	0
Mursley BUA	E34000280	0	0	0	0	0
Sandhurst (Tunbridge Wells) BUA	E34000281	1420	0	0	0	0
Chacombe BUA	E34000282	0	0	0	0	0
Leigh (Sevenoaks) BUA	E34000283	2193	0	0	0	0
Shipdham BUA	E34000284	2100	0	0	0	0
East Ayton BUA	E34000285	3144	0	0	0	0
Orsett BUA	E34000286	1722	0	0	0	0
Balsham BUA	E34000287	1387	0	0	0	0
Port Gaverne BUA	E34000288	0	0	0	0	0
Ponsanooth BUA	E34000289	1573	0	0	0	0
Chard BUA	E34000290	13003	22	1	0	23
Offord D'Arcy BUA	E34000291	1600	0	0	0	0
Greatham (Hartlepool) BUA	E34000292	0	0	0	0	0
Dorney BUA	E34000293	0	0	0	0	0
Silkstone BUA	E34000294	1492	0	0	0	0
Wrington BUA	E34000295	1643	0	0	0	0
Comberbach BUA	E34000296	0	0	0	0	0
Gilsland BUA	E34000297	0	0	0	0	0
Hagworthingham BUA	E34000298	0	0	0	0	0
Salisbury District Hospital BUA	E34000299	0	0	0	0	0
Yelling BUA	E34000300	0	0	0	0	0
Somerton (Cherwell) BUA	E34000301	0	0	0	0	0
Yarnton BUA	E34000302	3037	0	0	0	0
Fenstanton BUA	E34000303	3216	0	0	0	0
Metheringham BUA	E34000304	3250	0	0	0	0
Hurley (North Warwickshire) BUA	E34000305	1415	0	0	0	0
Hook (Hart) BUA	E34000306	8341	0	0	0	0
Bow Brickhill BUA	E34000307	1220	1	0	0	1
Burton Overy BUA	E34000308	0	0	0	0	0
Hurst Green (Ribble Valley) BUA	E34000309	0	0	0	0	0
Rainworth BUA	E34000310	7826	0	0	0	0
Quadring BUA	E34000311	1396	0	0	0	0
Robertson Barracks BUA	E34000312	2452	0	0	0	0
Beverley BUA	E34000313	29905	45	9	0	54
Clavering BUA	E34000314	1416	0	0	0	0
Tedburn St Mary BUA	E34000316	1489	0	0	0	0
Lighthorne BUA	E34000317	0	0	0	0	0
Scotton (Harrogate) BUA	E34000318	0	0	0	0	0
Abingworth BUA	E34000319	0	0	0	0	0
Tasburgh BUA	E34000320	1147	0	0	0	0
Portesham BUA	E34000321	0	0	0	0	0
Tolleshunt Major BUA	E34000322	0	0	0	0	0
University of Lancaster BUA	E34000323	5316	0	0	0	0
Great Comberton BUA	E34000324	0	0	0	0	0
High Cross BUA	E34000325	0	0	0	0	0
Sherborne St John BUA	E34000326	1689	0	0	0	0
Haverhill BUA	E34000327	25644	27	2	0	29
Market Lavington BUA	E34000328	1685	0	0	0	0
Pensford BUA	E34000329	1112	0	0	0	0
Piddington BUA	E34000330	0	0	0	0	0
Brandeston BUA	E34000331	0	0	0	0	0
Foxley BUA	E34000332	0	0	0	0	0
Berinsfield BUA	E34000333	3101	0	0	0	0
Harlton BUA	E34000334	0	0	0	0	0
Brierley BUA	E34000335	1630	0	0	0	0
Hilton (Stockton-on-Tees) BUA	E34000336	0	0	0	0	0
Markyate BUA	E34000337	2843	0	0	0	0
Henfield BUA	E34000338	5072	0	0	0	0
Lacock BUA	E34000339	1332	0	0	0	0
Dorrington (Shropshire) BUA	E34000340	0	0	0	0	0
South Brent BUA	E34000341	2605	0	0	0	0
RAF Tern Hill BUA	E34000342	0	0	0	0	0
Littlebury BUA	E34000343	0	0	0	0	0
Chipping Warden BUA	E34000344	0	0	0	0	0
Warmington (East Northamptonshire) BUA	E34000345	2050	0	0	0	0
Widford BUA	E34000346	0	0	0	0	0
Barkway BUA	E34000347	0	0	0	0	0
Sheriff Hutton BUA	E34000348	1725	0	0	0	0
Airmyn BUA	E34000349	0	0	0	0	0
Over Wallop BUA	E34000350	0	0	0	0	0
Washbrook BUA	E34000351	1554	0	0	0	0
Rolleston BUA	E34000352	0	0	0	0	0
St Leonards BUA	E34000353	5416	0	0	0	0
Mullion BUA	E34000354	2050	0	0	0	0
Ingleton BUA	E34000355	2494	0	0	0	0
Wootton (Isle of Wight) BUA	E34000356	3563	0	0	0	0
Kingston (Canterbury) BUA	E34000357	0	0	0	0	0
Luddenden Foot BUA	E34000358	1673	0	0	0	0
North Tawton BUA	E34000359	2027	0	0	0	0
Upton (Wakefield) BUA	E34000360	5993	0	0	0	0
Stutton BUA	E34000361	1345	0	0	0	0
Broughton Moor BUA	E34000362	0	0	0	0	0
Wincanton BUA	E34000363	5083	0	0	0	0
Polgooth BUA	E34000364	1634	0	0	0	0
Bladon BUA	E34000365	1141	0	0	0	0
Broadwas BUA	E34000366	0	0	0	0	0
Hayton (East Riding of Yorkshire) BUA	E34000367	0	0	0	0	0
Mells BUA	E34000368	0	0	0	0	0
Bittaford BUA	E34000369	1833	0	0	0	0
Leavenheath BUA	E34000370	1764	0	0	0	0
Wixams BUA	E34000371	0	0	0	0	0
Broadway BUA	E34000372	3138	0	0	0	0
Sewardstone BUA	E34000373	0	0	0	0	0
Hardwick (South Cambridgeshire) BUA	E34000374	2700	0	0	0	0
Upper Poppleton BUA	E34000375	3048	0	0	0	0
Brereton Heath BUA	E34000376	0	0	0	0	0
Cudham BUA	E34000377	0	0	0	0	0
Barnack BUA	E34000378	1204	0	0	0	0
Sutton (East Cambridgeshire) BUA	E34000379	3810	0	0	0	0
Pulham St Mary BUA	E34000380	0	0	0	0	0
Heckington BUA	E34000381	3377	0	0	0	0
Cloughton BUA	E34000382	0	0	0	0	0
Castleton (High Peak) BUA	E34000383	0	0	0	0	0
Upper End BUA	E34000384	1122	0	0	0	0
Clapham (Bedford) BUA	E34000385	4448	0	0	0	0
Clyst Honiton BUA	E34000386	0	0	0	0	0
Chinnor BUA	E34000387	5924	0	0	0	0
Knayton BUA	E34000388	0	0	0	0	0
Ninfield BUA	E34000389	1207	0	0	0	0
Kingsdon BUA	E34000390	0	0	0	0	0
Dockenfield BUA	E34000391	0	0	0	0	0
West Perry BUA	E34000392	2227	0	0	0	0
Long Clawson BUA	E34000393	0	0	0	0	0
Banks BUA	E34000394	4042	0	0	0	0
Crondall BUA	E34000395	1187	0	0	0	0
Thurcroft BUA	E34000396	5081	0	0	0	0
Pickhill BUA	E34000397	0	0	0	0	0
Long Marston (Dacorum) BUA	E34000398	0	0	0	0	0
Tregadillett BUA	E34000399	1149	0	0	0	0
Heddon-on-the-Wall BUA	E34000400	1557	0	0	0	0
Otterburn BUA	E34000401	0	0	0	0	0
Peasenhall BUA	E34000402	0	0	0	0	0
Exmouth BUA	E34000403	34337	50	6	2	58
Scayne's Hill BUA	E34000404	1643	0	0	0	0
Norton (Doncaster) BUA	E34000405	1781	0	0	0	0
Vernham Dean BUA	E34000406	0	0	0	0	0
Bishop Monkton BUA	E34000407	0	0	0	0	0
Rufforth BUA	E34000408	0	0	0	0	0
Bolton-le-Sands BUA	E34000409	7277	0	0	0	0
Upper Bucklebury BUA	E34000410	1464	0	0	0	0
Marden (Maidstone) BUA	E34000411	3156	0	0	0	0
Riviere Towans BUA	E34000412	0	0	0	0	0
Manby BUA	E34000413	2202	0	0	0	0
Aston Clinton BUA	E34000414	4739	0	0	0	0
Cockwood BUA	E34000415	0	0	0	0	0
Crediton BUA	E34000416	7281	0	0	0	0
Stainburn BUA	E34000417	1734	0	0	0	0
Beeford BUA	E34000418	0	0	0	0	0
Up Nately BUA	E34000419	0	0	0	0	0
Wickhambrook BUA	E34000420	2158	0	0	0	0
Winster BUA	E34000421	1749	0	0	0	0
Langdane Wood BUA	E34000422	0	0	0	0	0
Moreton-in-Marsh BUA	E34000423	3480	0	0	0	0
Thurlby BUA	E34000424	2143	0	0	0	0
Lowick BUA	E34000425	0	0	0	0	0
Brookmans Park BUA	E34000426	4336	0	0	0	0
Spilsby BUA	E34000427	3037	0	0	0	0
Hamstreet BUA	E34000428	1763	0	0	0	0
Bassingham BUA	E34000429	1329	0	0	0	0
Henley-on-Thames BUA	E34000430	11238	16	3	0	19
Cannington BUA	E34000431	2683	0	0	0	0
Edingale BUA	E34000432	0	0	0	0	0
Ripponden BUA	E34000433	5114	0	0	0	0
Edge BUA	E34000434	0	0	0	0	0
Great Longstone BUA	E34000435	1668	0	0	0	0
Brompton BUA	E34000436	2079	0	0	0	0
Donington BUA	E34000437	2808	0	0	0	0
Eckington BUA	E34000438	2679	0	0	0	0
East Farndon BUA	E34000439	0	0	0	0	0
Snodland BUA	E34000440	9550	0	0	0	0
Kinsley BUA	E34000441	4512	0	0	0	0
Loddington BUA	E34000442	0	0	0	0	0
Longhorsley BUA	E34000443	0	0	0	0	0
South Kelsey BUA	E34000444	0	0	0	0	0
Chulmleigh BUA	E34000445	2131	0	0	0	0
Ashley Green BUA	E34000446	0	0	0	0	0
Brimpton BUA	E34000447	0	0	0	0	0
Broughton (Test Valley) BUA	E34000448	1540	0	0	0	0
Goldhanger BUA	E34000449	0	0	0	0	0
East Markham BUA	E34000450	1097	0	0	0	0
Bere Alston BUA	E34000451	3054	0	0	0	0
High Easter BUA	E34000452	0	0	0	0	0
Arborfield BUA	E34000453	0	0	0	0	0
Armitage BUA	E34000454	5224	0	0	0	0
Burgh St Peter BUA	E34000455	0	0	0	0	0
Coggeshall BUA	E34000456	5080	0	0	0	0
Earsham BUA	E34000457	0	0	0	0	0
Meltham BUA	E34000458	8444	0	0	0	0
Sutton on Trent BUA	E34000459	1152	0	0	0	0
Wheldrake BUA	E34000460	1627	0	0	0	0
Great Malgraves BUA	E34000461	0	0	0	0	0
Gooderstone BUA	E34000462	0	0	0	0	0
Needham Market BUA	E34000463	4574	0	0	0	0
Worton BUA	E34000464	0	0	0	0	0
Sutton Common BUA	E34000465	1516	0	0	0	0
Goonhavern BUA	E34000466	1582	0	0	0	0
Garsington BUA	E34000467	0	0	0	0	0
Flamstead BUA	E34000468	1224	0	0	0	0
Minehead BUA	E34000469	12137	8	3	0	11
Charsfield BUA	E34000470	0	0	0	0	0
Constantine BUA	E34000471	2166	0	0	0	0
Great Paxton BUA	E34000472	0	0	0	0	0
Daventry BUA	E34000473	24396	27	3	0	30
Lamarsh BUA	E34000474	0	0	0	0	0
Durfold Wood BUA	E34000475	0	0	0	0	0
Outwood BUA	E34000476	0	0	0	0	0
Kilmeston BUA	E34000477	0	0	0	0	0
Knapton BUA	E34000478	0	0	0	0	0
Probus BUA	E34000479	1572	0	0	0	0
Newton-with-Scales BUA	E34000480	1540	0	0	0	0
Naunton BUA	E34000481	0	0	0	0	0
Keyworth BUA	E34000482	6807	0	0	0	0
Deanland Wood Park BUA	E34000483	1145	0	0	0	0
Downderry BUA	E34000484	2044	0	0	0	0
Wimblington BUA	E34000485	4383	0	0	0	0
Marazion BUA	E34000486	1800	0	0	0	0
Eccles BUA	E34000487	1639	0	0	0	0
Penton Mewsey BUA	E34000488	0	0	0	0	0
Bonby BUA	E34000489	0	0	0	0	0
Deal BUA	E34000490	29740	44	2	0	46
Water Orton BUA	E34000491	3541	2	0	0	2
Tugby BUA	E34000492	0	0	0	0	0
Quainton BUA	E34000493	1269	0	0	0	0
Rockland All Saints BUA	E34000494	0	0	0	0	0
Chartham Hatch BUA	E34000495	0	0	0	0	0
West Grimstead BUA	E34000496	0	0	0	0	0
Berrynarbor BUA	E34000497	0	0	0	0	0
Settrington BUA	E34000498	0	0	0	0	0
Hythe BUA	E34000499	20490	12	2	0	14
North Nibley BUA	E34000500	0	0	0	0	0
Compton Martin BUA	E34000501	0	0	0	0	0
Hutton BUA	E34000502	0	0	0	0	0
Wolvey BUA	E34000503	2502	0	0	0	0
Ibstock BUA	E34000504	5629	0	0	0	0
Bucklesham BUA	E34000505	0	0	0	0	0
Halstock BUA	E34000506	0	0	0	0	0
Leigh Sinton BUA	E34000507	0	0	0	0	0
Market Deeping BUA	E34000508	11809	13	0	0	13
Horncastle BUA	E34000509	6811	0	0	0	0
Bodenham Moor BUA	E34000510	1473	0	0	0	0
Featherstone (South Staffordshire) BUA	E34000511	4306	0	0	0	0
High Spen BUA	E34000512	1960	0	0	0	0
Aylesbeare BUA	E34000513	0	0	0	0	0
Pucklechurch BUA	E34000514	3048	0	0	0	0
Blackthorn BUA	E34000515	0	0	0	0	0
Corton BUA	E34000516	0	0	0	0	0
Haxey BUA	E34000517	3536	0	0	0	0
Long Preston BUA	E34000518	0	0	0	0	0
Dymock BUA	E34000519	1890	0	0	0	0
Alderbury BUA	E34000520	2751	0	0	0	0
Glastonbury BUA	E34000521	8878	0	0	0	0
Cuddesdon BUA	E34000522	0	0	0	0	0
Dunsfold BUA	E34000523	1368	0	0	0	0
West Horsley BUA	E34000524	1263	0	0	0	0
Little Dunmow BUA	E34000525	1367	0	0	0	0
Handcross BUA	E34000526	1974	0	0	0	0
Witham BUA	E34000527	24739	26	4	0	30
Stoneleigh BUA	E34000528	0	0	0	0	0
Pitchcombe BUA	E34000529	0	0	0	0	0
Fittleworth BUA	E34000530	1466	0	0	0	0
East Barkwith BUA	E34000531	0	0	0	0	0
Littlebourne BUA	E34000532	1152	0	0	0	0
Gaddesby BUA	E34000533	0	0	0	0	0
Lode BUA	E34000534	0	0	0	0	0
East Halton BUA	E34000535	0	0	0	0	0
Skellingthorpe BUA	E34000536	3466	0	0	0	0
Tintinhull BUA	E34000537	0	0	0	0	0
Alvington BUA	E34000538	0	0	0	0	0
Comberton BUA	E34000539	2311	0	0	0	0
Bishop's Itchington BUA	E34000540	1591	0	0	0	0
West Pennard BUA	E34000541	0	0	0	0	0
Goathland BUA	E34000542	0	0	0	0	0
Ashley (East Cambridgeshire) BUA	E34000543	0	0	0	0	0
Hepscott BUA	E34000544	0	0	0	0	0
Horndon on the Hill BUA	E34000545	1603	0	0	0	0
Barrington (South Cambridgeshire) BUA	E34000546	0	0	0	0	0
Stickford BUA	E34000547	0	0	0	0	0
North Scarle BUA	E34000548	0	0	0	0	0
Watlington (South Oxfordshire) BUA	E34000549	1707	0	0	0	0
Holmes Chapel BUA	E34000550	5659	0	0	0	0
Minstead BUA	E34000551	0	0	0	0	0
Barrow upon Humber BUA	E34000552	3323	0	0	0	0
Whaley Bridge BUA	E34000553	5008	0	0	0	0
Tallington BUA	E34000554	0	0	0	0	0
Milford on Sea BUA	E34000555	4792	0	0	0	0
Chatburn BUA	E34000556	1340	0	0	0	0
Swardeston BUA	E34000557	1526	0	0	0	0
Wrangle BUA	E34000558	1466	0	0	0	0
Tewin BUA	E34000559	0	0	0	0	0
Cley next the Sea BUA	E34000560	0	0	0	0	0
Finningham BUA	E34000561	0	0	0	0	0
Allington BUA	E34000562	2317	0	0	0	0
Micklefield BUA	E34000563	0	0	0	0	0
Sherburn Hill BUA	E34000564	0	0	0	0	0
Oakley (Aylesbury Vale) BUA	E34000565	1243	0	0	0	0
Sutton-on-the-Forest BUA	E34000566	0	0	0	0	0
Gerrards Cross BUA	E34000567	21961	32	4	0	36
Small Dole BUA	E34000568	1288	0	0	0	0
Kingsand BUA	E34000569	0	0	0	0	0
Hemswell Cliff BUA	E34000570	1354	0	0	0	0
Ipplepen BUA	E34000571	2489	0	0	0	0
Duxford Airfield BUA	E34000572	1532	0	0	0	0
Ulverston BUA	E34000573	11556	19	4	0	23
Chapeltown BUA	E34000574	23124	28	4	0	32
Olveston BUA	E34000575	1903	0	0	0	0
Walkington BUA	E34000576	1144	0	0	0	0
Abinger Hammer BUA	E34000577	0	0	0	0	0
Barrowden BUA	E34000578	0	0	0	0	0
Darite BUA	E34000579	0	0	0	0	0
Houghton Conquest BUA	E34000580	1412	0	0	0	0
Maxey BUA	E34000581	1125	0	0	0	0
Barton (South Cambridgeshire) BUA	E34000582	0	0	0	0	0
Upper Saxondale BUA	E34000583	0	0	0	0	0
Creaton BUA	E34000584	0	0	0	0	0
Mousehole BUA	E34000585	1415	1	0	0	1
Frieth BUA	E34000586	0	0	0	0	0
Winteringham BUA	E34000587	1570	0	0	0	0
Cleeve Prior BUA	E34000588	0	0	0	0	0
Hornsea BUA	E34000589	8184	0	0	0	0
Full Sutton BUA	E34000590	2094	0	0	0	0
Wem BUA	E34000591	5678	0	0	0	0
Horham BUA	E34000592	0	0	0	0	0
White-le-Head BUA	E34000593	1535	0	0	0	0
Hathersage BUA	E34000594	1723	0	0	0	0
Tolleshunt D'Arcy BUA	E34000595	1459	0	0	0	0
Silsoe BUA	E34000596	1707	0	0	0	0
Loughborough BUA	E34000597	58764	110	7	2	119
Burcot BUA	E34000598	0	0	0	0	0
West Camel BUA	E34000599	0	0	0	0	0
Pensilva BUA	E34000600	2199	0	0	0	0
Cardington BUA	E34000601	0	0	0	0	0
Great Easton (Uttlesford) BUA	E34000602	1546	0	0	0	0
Hadham Cross BUA	E34000603	1599	0	0	0	0
Skipsea BUA	E34000604	0	0	0	0	0
Graveley BUA	E34000605	0	0	0	0	0
Great Livermere BUA	E34000606	0	0	0	0	0
Earl Soham BUA	E34000607	0	0	0	0	0
Crow Hill Housing Estate BUA	E34000608	1695	0	0	0	0
Woolfardisworthy BUA	E34000609	1628	0	0	0	0
Nash BUA	E34000610	1561	0	0	0	0
Plumpton BUA	E34000611	0	0	0	0	0
Holme Hale BUA	E34000612	0	0	0	0	0
Great Bedwyn BUA	E34000613	1846	0	0	0	0
Thurgarton BUA	E34000614	0	0	0	0	0
Clifton upon Teme BUA	E34000615	0	0	0	0	0
Eastoft BUA	E34000616	0	0	0	0	0
Ulcombe BUA	E34000617	1707	0	0	0	0
Somerby BUA	E34000618	1765	0	0	0	0
Himley BUA	E34000619	0	0	0	0	0
Geldeston BUA	E34000620	1403	0	0	0	0
Cocklake BUA	E34000621	0	0	0	0	0
Meopham (North) BUA	E34000622	2905	0	0	0	0
Fence BUA	E34000623	1484	0	0	0	0
Great Easton (Harborough) BUA	E34000624	0	0	0	0	0
Helpston BUA	E34000625	1680	0	0	0	0
Morley St Botolph BUA	E34000626	1778	0	0	0	0
Glinton BUA	E34000627	1763	0	0	0	0
Maghull BUA	E34000628	27445	38	2	0	40
Marsh Green BUA	E34000629	0	0	0	0	0
Bramhope BUA	E34000630	3096	0	0	0	0
Weeting BUA	E34000631	1296	0	0	0	0
Claypole BUA	E34000632	2492	0	0	0	0
Southport BUA	E34000633	89656	156	18	3	177
Redhill (North Somerset) BUA	E34000634	1351	0	0	0	0
Wilmcote BUA	E34000635	1914	0	0	0	0
Weedon BUA	E34000636	0	0	0	0	0
Holtby BUA	E34000637	0	0	0	0	0
South Creake BUA	E34000638	0	0	0	0	0
Church Brampton BUA	E34000639	0	0	0	0	0
Buckden BUA	E34000640	3278	0	0	0	0
Monxton BUA	E34000641	0	0	0	0	0
Barton-under-Needwood BUA	E34000642	4247	0	0	0	0
Calver BUA	E34000643	1822	0	0	0	0
Guilden Morden BUA	E34000644	0	0	0	0	0
Thornbury BUA	E34000645	10796	5	1	0	6
Hose BUA	E34000646	0	0	0	0	0
Shipton (Cotswold) BUA	E34000647	0	0	0	0	0
Heybridge Basin BUA	E34000648	1144	1	0	0	1
Scarcroft BUA	E34000649	1188	0	0	0	0
Stoney Stanton BUA	E34000650	3059	0	0	0	0
Hampton Magna BUA	E34000651	1822	0	0	0	0
Ewshot BUA	E34000652	0	0	0	0	0
Tuddenham BUA	E34000653	0	0	0	0	0
Oxhill BUA	E34000654	0	0	0	0	0
Barroway Drove BUA	E34000655	0	0	0	0	0
Street BUA	E34000656	12914	12	1	0	13
Shobdon BUA	E34000657	0	0	0	0	0
West Dean BUA	E34000658	0	0	0	0	0
Thropton BUA	E34000659	0	0	0	0	0
Caunton BUA	E34000660	0	0	0	0	0
Ditchling BUA	E34000661	2313	0	0	0	0
Middleton-on-the-Wolds BUA	E34000662	1476	0	0	0	0
Hallow BUA	E34000663	1858	0	0	0	0
Emberton BUA	E34000664	0	0	0	0	0
Church Lench BUA	E34000665	0	0	0	0	0
Bishop Sutton BUA	E34000666	1414	0	0	0	0
Great Brickhill BUA	E34000667	0	0	0	0	0
Levens BUA	E34000668	1700	0	0	0	0
Barwick in Elmet BUA	E34000669	1679	0	0	0	0
Mary Tavy BUA	E34000670	1587	0	0	0	0
Mickletown BUA	E34000671	2903	0	0	0	0
Hambleton (Selby) BUA	E34000672	1755	0	0	0	0
Wroxton BUA	E34000673	1585	0	0	0	0
Hibaldstow BUA	E34000674	1789	0	0	0	0
Earby BUA	E34000675	4654	0	0	0	0
Patmore Heath BUA	E34000676	0	0	0	0	0
Alresford BUA	E34000677	2093	0	0	0	0
Trimdon Colliery BUA	E34000678	1389	0	0	0	0
Utkinton BUA	E34000679	0	0	0	0	0
Whitwell (Isle of Wight) BUA	E34000680	1502	0	0	0	0
Sinnington BUA	E34000681	0	0	0	0	0
Bishop's Waltham BUA	E34000682	6506	0	0	0	0
Bildeston BUA	E34000683	0	0	0	0	0
Steventon BUA	E34000684	1287	0	0	0	0
Upper Dicker BUA	E34000685	0	0	0	0	0
Weston Turville BUA	E34000686	1552	0	0	0	0
Cold Norton BUA	E34000687	0	0	0	0	0
Bordesley BUA	E34000688	0	0	0	0	0
Newchurch BUA	E34000689	0	0	0	0	0
Fleggburgh (Burgh St Margaret) BUA	E34000690	0	0	0	0	0
Greywell BUA	E34000691	0	0	0	0	0
Frome BUA	E34000692	26105	28	2	0	30
Walliswood BUA	E34000693	0	0	0	0	0
Cantley BUA	E34000694	1115	0	0	0	0
Ketton BUA	E34000695	1166	0	0	0	0
Blagdon BUA	E34000696	1450	0	0	0	0
Bagshot BUA	E34000697	5463	0	0	0	0
Redbourne BUA	E34000698	0	0	0	0	0
Holywell (Central Bedfordshire) BUA	E34000699	1570	0	0	0	0
East Grimstead BUA	E34000700	0	0	0	0	0
Silver End BUA	E34000701	3539	0	0	0	0
Gallowstree Common BUA	E34000702	0	0	0	0	0
Bayford BUA	E34000703	0	0	0	0	0
Sherburn (Ryedale) BUA	E34000704	0	0	0	0	0
Pelynt BUA	E34000705	1580	0	0	0	0
Thornham BUA	E34000706	0	0	0	0	0
Waltham on the Wolds BUA	E34000707	1616	0	0	0	0
Stedham BUA	E34000708	1195	0	0	0	0
South Zeal BUA	E34000709	1677	0	0	0	0
Ross-on-Wye BUA	E34000710	10279	19	4	0	23
Lower Broadheath BUA	E34000711	1423	0	0	0	0
Storrington BUA	E34000712	6555	0	0	0	0
Hailey BUA	E34000713	0	0	0	0	0
Hundon BUA	E34000714	2946	0	0	0	0
Littlethorpe BUA	E34000715	0	0	0	0	0
Bleadon BUA	E34000716	1385	0	0	0	0
Weeton BUA	E34000717	0	0	0	0	0
Caston BUA	E34000718	0	0	0	0	0
Upper Dean BUA	E34000719	0	0	0	0	0
Oakthorpe BUA	E34000720	0	0	0	0	0
Delabole BUA	E34000721	1539	0	0	0	0
Timberland BUA	E34000722	0	0	0	0	0
Eastington BUA	E34000723	1749	0	0	0	0
Taddington BUA	E34000724	0	0	0	0	0
East Stour BUA	E34000725	0	0	0	0	0
East Brent BUA	E34000726	0	0	0	0	0
Bottisham BUA	E34000727	3818	0	0	0	0
Doveridge BUA	E34000728	2564	0	0	0	0
Great Lumley BUA	E34000729	2955	0	0	0	0
Badgers Mount BUA	E34000730	0	0	0	0	0
Luxulyan BUA	E34000731	1708	0	0	0	0
Alnwick BUA	E34000732	8072	0	0	0	0
Bubwith BUA	E34000733	1854	0	0	0	0
Owslebury BUA	E34000734	0	0	0	0	0
Exton (Rutland) BUA	E34000735	0	0	0	0	0
Sutton St Nicholas BUA	E34000736	1403	0	0	0	0
Homer BUA	E34000737	0	0	0	0	0
Sellindge BUA	E34000738	1540	0	0	0	0
Denshaw BUA	E34000739	1214	0	0	0	0
Scotter BUA	E34000740	3345	0	0	0	0
Billinge BUA	E34000741	6305	0	0	0	0
Walcott BUA	E34000742	0	0	0	0	0
Dipley BUA	E34000743	0	0	0	0	0
Delamere BUA	E34000744	0	0	0	0	0
Cressage BUA	E34000745	0	0	0	0	0
Detling BUA	E34000746	1658	0	0	0	0
Colaton Raleigh BUA	E34000747	0	0	0	0	0
Red Lodge BUA	E34000748	2971	0	0	0	0
Ashton Keynes BUA	E34000749	1818	0	0	0	0
Cargreen BUA	E34000750	0	0	0	0	0
Marshland St James BUA	E34000751	1254	0	0	0	0
Tealby BUA	E34000752	0	0	0	0	0
Northchapel BUA	E34000753	1357	0	0	0	0
Holbrook BUA	E34000754	2418	0	0	0	0
Hailsham BUA	E34000755	18707	19	2	0	21
Hadstock BUA	E34000756	0	0	0	0	0
Oving BUA	E34000757	0	0	0	0	0
Widdrington Station BUA	E34000758	3254	0	0	0	0
Thorpe-le-Soken BUA	E34000759	2364	0	0	0	0
Covenham St Mary BUA	E34000760	0	0	0	0	0
Church Stretton BUA	E34000761	4431	0	0	0	0
Richmond BUA	E34000762	8355	0	0	0	0
Lenham BUA	E34000763	3365	0	0	0	0
Loddon BUA	E34000764	3791	0	0	0	0
Leire BUA	E34000765	0	0	0	0	0
Cheddar BUA	E34000766	4993	0	0	0	0
Longstock BUA	E34000767	0	0	0	0	0
Oakley (Basingstoke and Deane) BUA	E34000768	5537	0	0	0	0
Chelmondiston BUA	E34000769	2106	0	0	0	0
Nunton BUA	E34000770	0	0	0	0	0
Lechlade-on-Thames BUA	E34000771	2911	0	0	0	0
Palestine BUA	E34000772	0	0	0	0	0
Hindolveston BUA	E34000773	0	0	0	0	0
Alrewas BUA	E34000774	3124	0	0	0	0
Scholes BUA	E34000775	2768	0	0	0	0
Mablethorpe BUA	E34000776	12816	9	2	0	11
Eardiston BUA	E34000777	0	0	0	0	0
Worminghall BUA	E34000778	0	0	0	0	0
Thorrington (East) BUA	E34000779	1747	0	0	0	0
Tadmarton BUA	E34000780	0	0	0	0	0
Horton Kirby BUA	E34000781	1494	0	0	0	0
Newton Solney BUA	E34000782	0	0	0	0	0
Black Moor BUA	E34000783	0	0	0	0	0
Swanton Abbott BUA	E34000784	0	0	0	0	0
Leafield BUA	E34000785	0	0	0	0	0
Lutterworth BUA	E34000786	9289	0	0	0	0
Langley Vale BUA	E34000787	1490	0	0	0	0
Trevone BUA	E34000788	0	0	0	0	0
Long Marston (Stratford-on-Avon) BUA	E34000789	0	0	0	0	0
Rainford Junction BUA	E34000790	0	0	0	0	0
Croxdale BUA	E34000791	0	0	0	0	0
Sawston BUA	E34000792	7119	0	0	0	0
Burneside BUA	E34000793	1958	0	0	0	0
Leek Wootton BUA	E34000794	1254	0	0	0	0
Norton (Mid Suffolk) BUA	E34000795	0	0	0	0	0
Sidmouth BUA	E34000796	11442	19	0	0	19
Tattenhall BUA	E34000797	1841	0	0	0	0
Yoxall BUA	E34000798	1259	0	0	0	0
Rippingale BUA	E34000799	2311	0	0	0	0
Lugwardine BUA	E34000800	2029	0	0	0	0
Bishop's Tawton BUA	E34000801	1697	0	0	0	0
Stathern BUA	E34000802	0	0	0	0	0
Whiteway BUA	E34000803	0	0	0	0	0
Doddington BUA	E34000804	1165	0	0	0	0
Swineshead BUA	E34000805	1705	0	0	0	0
Nafferton BUA	E34000806	1697	0	0	0	0
Middleham BUA	E34000807	1319	0	0	0	0
Sheepy Magna BUA	E34000808	0	0	0	0	0
Fewcott BUA	E34000809	1528	1	0	0	1
Flushing BUA	E34000810	0	0	0	0	0
Emley BUA	E34000811	1471	0	0	0	0
Mellor Brook BUA	E34000812	2680	0	0	0	0
Medomsley BUA	E34000813	0	0	0	0	0
Dunster BUA	E34000814	0	0	0	0	0
Epping BUA	E34000815	8901	0	0	0	0
Barford (Warwick) BUA	E34000816	1601	0	0	0	0
Haslingfield BUA	E34000817	1529	0	0	0	0
West Lulworth BUA	E34000818	0	0	0	0	0
Harbury BUA	E34000819	1516	0	0	0	0
Misterton BUA	E34000820	1306	0	0	0	0
Weston (Cheshire East) BUA	E34000821	2612	0	0	0	0
Brookland BUA	E34000822	0	0	0	0	0
Winterborne Stickland BUA	E34000823	0	0	0	0	0
Souldern BUA	E34000824	0	0	0	0	0
Lindholme BUA	E34000825	2970	1	0	0	1
Rufford Country Park BUA	E34000826	0	0	0	0	0
Cheriton Bishop BUA	E34000827	0	0	0	0	0
Great Snoring BUA	E34000828	0	0	0	0	0
Trimdon BUA	E34000829	2988	0	0	0	0
Torpoint BUA	E34000830	8059	0	0	0	0
Ewen BUA	E34000831	0	0	0	0	0
Barford St Martin BUA	E34000832	0	0	0	0	0
Bilsthorpe BUA	E34000833	3908	0	0	0	0
Buckhorn Weston BUA	E34000834	0	0	0	0	0
Glatton BUA	E34000835	0	0	0	0	0
Featherstone Prison BUA	E34000836	0	0	0	0	0
Royal Naval Air Station Yeovilton BUA	E34000837	3258	0	0	0	0
Pett BUA	E34000838	0	0	0	0	0
Hilton (South Derbyshire) BUA	E34000839	6823	0	0	0	0
Elmley Castle BUA	E34000840	0	0	0	0	0
Hildenborough BUA	E34000841	0	0	0	0	0
Pulham Market BUA	E34000842	0	0	0	0	0
Burghfield Common BUA	E34000843	7589	0	0	0	0
Tittensor BUA	E34000844	0	0	0	0	0
Great Crakehall BUA	E34000845	0	0	0	0	0
Petrockstowe BUA	E34000846	0	0	0	0	0
Watersfield BUA	E34000847	0	0	0	0	0
Lavendon BUA	E34000848	1648	0	0	0	0
Newton St Faith BUA	E34000849	0	0	0	0	0
Buckingham BUA	E34000850	11878	11	0	0	11
Nacton BUA	E34000851	1631	0	0	0	0
Netley BUA	E34000852	6678	0	0	0	0
Badingham BUA	E34000853	0	0	0	0	0
Catfield BUA	E34000854	0	0	0	0	0
Halton Holegate BUA	E34000855	0	0	0	0	0
Heathfield (Teignbridge) BUA	E34000856	1655	0	0	0	0
Brackley BUA	E34000857	13248	5	3	0	8
Stratford St Mary BUA	E34000858	1119	0	0	0	0
Ulrome BUA	E34000859	0	0	0	0	0
Blewbury BUA	E34000860	1948	0	0	0	0
South Heath BUA	E34000861	0	0	0	0	0
Bigrigg BUA	E34000862	0	0	0	0	0
Bomere Heath BUA	E34000863	2048	0	0	0	0
Chilthorne Domer BUA	E34000864	0	0	0	0	0
Thornton BUA	E34000865	0	0	0	0	0
Reighton BUA	E34000866	0	0	0	0	0
Ivybridge BUA	E34000867	12091	12	2	0	14
Barrow (Ribble Valley) BUA	E34000868	1294	0	0	0	0
Lazonby BUA	E34000869	1484	0	0	0	0
Merriott BUA	E34000870	2457	0	0	0	0
Tilton on the Hill BUA	E34000871	2054	0	0	0	0
Walpole St Peter BUA	E34000872	2314	0	0	0	0
Lower Kingswood BUA	E34000873	1763	10	0	0	10
Walton-on-Trent BUA	E34000874	0	0	0	0	0
Great Bentley BUA	E34000875	2245	0	0	0	0
Biddulph Moor BUA	E34000876	1664	0	0	0	0
Cuddington (Aylesbury Vale) BUA	E34000877	0	0	0	0	0
Bagworth BUA	E34000878	0	0	0	0	0
Marske-by-the-Sea BUA	E34000879	7291	0	0	0	0
Tilshead BUA	E34000880	0	0	0	0	0
Bradwell (Derbyshire Dales) BUA	E34000881	1860	0	0	0	0
Hampton Bishop BUA	E34000882	0	0	0	0	0
Burstwick BUA	E34000883	1610	0	0	0	0
Denmead BUA	E34000884	6579	0	0	0	0
Paddock Wood BUA	E34000885	8261	0	0	0	0
Normanton on Trent BUA	E34000886	0	0	0	0	0
Ulnes Walton BUA	E34000887	0	0	0	0	0
Grundisburgh BUA	E34000888	2345	0	0	0	0
Findern BUA	E34000889	1377	0	0	0	0
Kirkby-le-Soken BUA	E34000890	1436	0	0	0	0
Garforth BUA	E34000891	15047	20	1	0	21
Chitterne BUA	E34000892	0	0	0	0	0
Turnditch BUA	E34000893	0	0	0	0	0
Ticehurst BUA	E34000894	3142	0	0	0	0
Coombe Bissett BUA	E34000895	0	0	0	0	0
Shurdington BUA	E34000896	1912	0	0	0	0
Steeple Bumpstead BUA	E34000897	2494	0	0	0	0
Clarborough BUA	E34000898	1857	0	0	0	0
Kirkby Stephen BUA	E34000899	2574	0	0	0	0
Frosterley BUA	E34000900	0	0	0	0	0
Nether Kellet BUA	E34000901	0	0	0	0	0
Skirlaugh BUA	E34000902	1381	0	0	0	0
Debden BUA	E34000903	0	0	0	0	0
Thorpeness BUA	E34000904	0	0	0	0	0
Cottesmore Airfield BUA	E34000905	0	0	0	0	0
Marshfield (South Gloucestershire) BUA	E34000906	1648	0	0	0	0
Kirmington BUA	E34000907	0	0	0	0	0
Kniveton BUA	E34000908	0	0	0	0	0
Kelbrook BUA	E34000909	0	0	0	0	0
Fenny Compton BUA	E34000910	1348	0	0	0	0
Flexford BUA	E34000911	1509	0	0	0	0
Knebworth BUA	E34000912	3469	0	0	0	0
Honingham BUA	E34000913	0	0	0	0	0
Thorverton BUA	E34000914	0	0	0	0	0
South Kilworth BUA	E34000915	0	0	0	0	0
Goodleigh BUA	E34000916	0	0	0	0	0
Tickhill BUA	E34000917	5172	0	0	0	0
Compton (West Berkshire) BUA	E34000918	1517	0	0	0	0
Moulton Chapel BUA	E34000919	0	0	0	0	0
Cropthorne BUA	E34000920	0	0	0	0	0
Little Milton BUA	E34000921	0	0	0	0	0
Northallerton BUA	E34000922	16602	24	2	0	26
Easington (Redcar and Cleveland) BUA	E34000923	1424	0	0	0	0
Barking BUA	E34000924	0	0	0	0	0
Hare Green BUA	E34000925	0	0	0	0	0
Tenterden BUA	E34000926	6955	0	0	0	0
Borrowby BUA	E34000927	0	0	0	0	0
Steep BUA	E34000928	2945	0	0	0	0
Rufford BUA	E34000929	2078	0	0	0	0
Chittlehampton BUA	E34000930	0	0	0	0	0
Ackleton BUA	E34000931	0	0	0	0	0
Dunton BUA	E34000932	1104	0	0	0	0
Woodgreen BUA	E34000933	1403	0	0	0	0
Upton Snodsbury BUA	E34000934	0	0	0	0	0
Market Warsop BUA	E34000935	10320	0	0	0	0
Bix BUA	E34000936	0	0	0	0	0
Edgmond BUA	E34000937	1100	0	0	0	0
Culmstock BUA	E34000938	0	0	0	0	0
Quinton BUA	E34000939	0	0	0	0	0
Stithians BUA	E34000940	2089	0	0	0	0
Elmstead Market BUA	E34000941	1459	0	0	0	0
High Ham BUA	E34000942	0	0	0	0	0
West Haddon BUA	E34000943	2352	0	0	0	0
Escrick BUA	E34000944	1320	0	0	0	0
Goodworth Clatford BUA	E34000945	1508	0	0	0	0
Dishforth BUA	E34000946	0	0	0	0	0
Linton-on-Ouse BUA	E34000947	0	0	0	0	0
Crapstone BUA	E34000948	0	0	0	0	0
Egmanton BUA	E34000949	0	0	0	0	0
Wyre Piddle BUA	E34000950	0	0	0	0	0
Gosfield BUA	E34000951	0	0	0	0	0
Harlington BUA	E34000952	2310	0	0	0	0
Langho BUA	E34000953	2236	0	0	0	0
Clyst St Mary BUA	E34000954	2338	0	0	0	0
Methley BUA	E34000955	1164	0	0	0	0
Severn Beach BUA	E34000956	1571	0	0	0	0
Castle Acre BUA	E34000957	0	0	0	0	0
Cotton End BUA	E34000958	1597	0	0	0	0
Chalgrove BUA	E34000959	2850	0	0	0	0
Barham BUA	E34000960	1407	0	0	0	0
Coleford (Mendip) BUA	E34000961	2367	0	0	0	0
Nettleham BUA	E34000962	2814	0	0	0	0
Litlington BUA	E34000963	1667	0	0	0	0
Kingsdown (Dover) BUA	E34000964	1975	0	0	0	0
The Thorne BUA	E34000965	0	0	0	0	0
Manton BUA	E34000966	0	0	0	0	0
Watton at Stone BUA	E34000967	2338	0	0	0	0
Nettleton BUA	E34000968	0	0	0	0	0
Tadcaster BUA	E34000969	7307	0	0	0	0
Long Ashton BUA	E34000970	4282	0	0	0	0
Hope (High Peak) BUA	E34000971	1182	0	0	0	0
Bruton BUA	E34000972	2914	0	0	0	0
Burghclere Common BUA	E34000973	0	0	0	0	0
Longwick BUA	E34000974	1644	0	0	0	0
Buriton BUA	E34000975	0	0	0	0	0
Snape (Suffolk Coastal) BUA	E34000976	0	0	0	0	0
Epworth BUA	E34000977	5365	0	0	0	0
Withern BUA	E34000978	0	0	0	0	0
Warboys BUA	E34000979	4528	0	0	0	0
Hayle BUA	E34000980	7772	0	0	0	0
Bramfield BUA	E34000981	0	0	0	0	0
Betsham BUA	E34000982	0	0	0	0	0
Ashton Hayes BUA	E34000983	1534	0	0	0	0
Seend Cleeve BUA	E34000984	0	0	0	0	0
Stannington BUA	E34000985	0	0	0	0	0
Dalston BUA	E34000986	1836	0	0	0	0
Little Paxton BUA	E34000987	3084	0	0	0	0
South Milford BUA	E34000988	2243	0	0	0	0
Beaminster BUA	E34000989	2925	0	0	0	0
Rolvenden BUA	E34000990	1292	0	0	0	0
Conisbrough BUA	E34000991	16063	23	4	1	28
Wool BUA	E34000992	2506	0	0	0	0
Sutton Benger BUA	E34000993	2165	0	0	0	0
Nantwich BUA	E34000994	16006	18	6	0	24
Brabourne Lees BUA	E34000995	1692	0	0	0	0
Skeffling BUA	E34000996	0	0	0	0	0
Ingham (West Lindsey) BUA	E34000997	1444	0	0	0	0
Heckfield Green BUA	E34000998	0	0	0	0	0
Capel-le-Ferne BUA	E34000999	2358	0	0	0	0
Meden Vale BUA	E34001000	1635	0	0	0	0
Hovingham BUA	E34001001	0	0	0	0	0
Clifton (Eden) BUA	E34001002	0	0	0	0	0
Grindleton BUA	E34001003	1399	0	0	0	0
Loders BUA	E34001004	1796	0	0	0	0
Beare Green BUA	E34001005	0	0	0	0	0
Howden BUA	E34001006	4783	0	0	0	0
Child Okeford BUA	E34001007	1553	0	0	0	0
Goodmanham BUA	E34001008	0	0	0	0	0
Marchington BUA	E34001009	0	0	0	0	0
St Agnes BUA	E34001010	3884	0	0	0	0
Painswick BUA	E34001011	2631	0	0	0	0
Mevagissey BUA	E34001012	2350	0	0	0	0
Brampford Speke BUA	E34001013	0	0	0	0	0
Charlton-on-Otmoor BUA	E34001014	0	0	0	0	0
Magham Down BUA	E34001015	0	0	0	0	0
Messingham BUA	E34001016	4311	0	0	0	0
Slinfold BUA	E34001017	2022	0	0	0	0
Great Witley BUA	E34001018	0	0	0	0	0
Wiswell BUA	E34001019	0	0	0	0	0
Sutton upon Derwent BUA	E34001020	0	0	0	0	0
Blackwater BUA	E34001021	0	0	0	0	0
Nomansland BUA	E34001022	1840	0	0	0	0
Northgate BUA	E34001023	0	0	0	0	0
Market Drayton BUA	E34001024	11451	10	1	1	12
Cheswardine BUA	E34001025	1515	0	0	0	0
Cawood BUA	E34001026	1283	0	0	0	0
West Keal BUA	E34001027	0	0	0	0	0
Bradenham BUA	E34001028	1045	0	0	0	0
Hapton BUA	E34001029	1718	0	0	0	0
Pyrton BUA	E34001030	0	0	0	0	0
Backbarrow BUA	E34001031	1776	0	0	0	0
Occold BUA	E34001032	0	0	0	0	0
Crockham Hill BUA	E34001033	0	0	0	0	0
Over BUA	E34001034	2793	0	0	0	0
Warnham BUA	E34001035	2018	0	0	0	0
Gaydon BUA	E34001036	0	0	0	0	0
Wacton BUA	E34001037	0	0	0	0	0
Green Hammerton BUA	E34001038	0	0	0	0	0
Portishead BUA	E34001039	22044	7	0	0	7
South Newton BUA	E34001040	0	0	0	0	0
Barnby BUA	E34001041	1716	0	0	0	0
Alne BUA	E34001042	0	0	0	0	0
Upper Broughton BUA	E34001043	0	0	0	0	0
Pewsey BUA	E34001044	3483	0	0	0	0
Rock (Horsham) BUA	E34001045	0	0	0	0	0
Braunston BUA	E34001046	1736	0	0	0	0
Weir BUA	E34001047	1796	0	0	0	0
Little London BUA	E34001048	0	0	0	0	0
Watlington (King's Lynn and West Norfolk) BUA	E34001049	2327	0	0	0	0
Crofton BUA	E34001050	6024	0	0	0	0
Corfe Castle BUA	E34001051	1892	0	0	0	0
Wotton-under-Edge BUA	E34001052	4904	0	0	0	0
Chelworth Lower Green BUA	E34001053	0	0	0	0	0
Surlingham BUA	E34001054	0	0	0	0	0
Crudwell BUA	E34001055	0	0	0	0	0
Stebbing BUA	E34001056	1547	0	0	0	0
Hambleton (Wyre) BUA	E34001057	2700	0	0	0	0
Trent BUA	E34001058	0	0	0	0	0
Sibsey BUA	E34001059	2049	0	0	0	0
Ebrington BUA	E34001060	0	0	0	0	0
Pateley Bridge BUA	E34001061	1141	0	0	0	0
Ramsey Mereside BUA	E34001062	0	0	0	0	0
Ashley (Kettering) BUA	E34001063	0	0	0	0	0
Marple BUA	E34001064	18739	18	3	0	21
Thurleigh BUA	E34001065	0	0	0	0	0
Southwell BUA	E34001066	7105	0	0	0	0
Dawlish BUA	E34001067	11420	13	1	0	14
Dronfield BUA	E34001068	21032	18	3	0	21
Frettenham BUA	E34001069	1034	0	0	0	0
Wootton Bassett BUA	E34001070	12687	8	2	0	10
Newton (Rushcliffe) BUA	E34001071	0	0	0	0	0
Cotherstone BUA	E34001072	1455	0	0	0	0
Hawkinge BUA	E34001073	6785	0	0	0	0
East Worldham BUA	E34001074	0	0	0	0	0
Evercreech BUA	E34001075	2267	0	0	0	0
Swaton BUA	E34001076	0	0	0	0	0
Weston under Penyard BUA	E34001077	0	0	0	0	0
Syresham BUA	E34001078	0	0	0	0	0
Paulerspury BUA	E34001079	0	0	0	0	0
Down Ampney BUA	E34001080	0	0	0	0	0
Askham Bryan BUA	E34001081	0	0	0	0	0
Beckingham BUA	E34001082	2179	0	0	0	0
Burnham Market BUA	E34001083	1830	0	0	0	0
Finedon BUA	E34001084	4251	0	0	0	0
Kingston (North Dorset) BUA	E34001085	0	0	0	0	0
Coniston BUA	E34001086	1764	0	0	0	0
Lower Common BUA	E34001087	0	0	0	0	0
Hockwold cum Wilton BUA	E34001088	1568	0	0	0	0
Halam BUA	E34001089	0	0	0	0	0
Edgcott BUA	E34001090	0	0	0	0	0
Coney Weston BUA	E34001091	0	0	0	0	0
Storth BUA	E34001092	0	0	0	0	0
Bescar BUA	E34001093	0	0	0	0	0
Duddon BUA	E34001094	1612	0	0	0	0
Feckenham BUA	E34001095	0	0	0	0	0
Holloway BUA	E34001096	1071	0	0	0	0
Shiptonthorpe BUA	E34001097	0	0	0	0	0
Radway BUA	E34001098	0	0	0	0	0
Alfriston BUA	E34001099	1141	0	0	0	0
Kingston (South Cambridgeshire) BUA	E34001100	0	0	0	0	0
Peterchurch BUA	E34001101	1536	0	0	0	0
Peasedown St John BUA	E34001102	6480	0	0	0	0
Folksworth BUA	E34001103	1513	0	0	0	0
Sherburn (County Durham) BUA	E34001104	3071	0	0	0	0
Plaxtol BUA	E34001105	1539	0	0	0	0
Ebchester BUA	E34001106	1469	0	0	0	0
Stone (Stroud) BUA	E34001107	0	0	0	0	0
New Waltham BUA	E34001108	4710	8	0	0	8
Five Ashes BUA	E34001109	0	0	0	0	0
Great Ouseburn BUA	E34001110	0	0	0	0	0
Abbotskerswell BUA	E34001111	1563	0	0	0	0
Seamer (Hambleton) BUA	E34001112	0	0	0	0	0
Fiskerton (West Lindsey) BUA	E34001113	0	0	0	0	0
Swinford BUA	E34001114	0	0	0	0	0
Thornton-le-Dale BUA	E34001115	1632	0	0	0	0
Swimbridge BUA	E34001116	0	0	0	0	0
Dinnington (Rotherham) BUA	E34001117	21586	22	2	0	24
Billesdon BUA	E34001118	1799	0	0	0	0
Stansted Mountfitchet BUA	E34001119	7198	0	0	0	0
Brasted BUA	E34001120	0	0	0	0	0
Barnwell BUA	E34001121	0	0	0	0	0
Woodplumpton BUA	E34001122	0	0	0	0	0
Priors Hardwick BUA	E34001123	0	0	0	0	0
Wychbold BUA	E34001124	2503	0	0	0	0
Arlecdon BUA	E34001125	1540	0	0	0	0
Balsall Common BUA	E34001126	7772	0	0	0	0
Lound BUA	E34001127	0	0	0	0	0
Hightown BUA	E34001128	2157	0	0	0	0
Bayston Hill BUA	E34001129	5147	0	0	0	0
Hatch Beauchamp BUA	E34001130	0	0	0	0	0
Broughton (Preston) BUA	E34001131	1746	1	0	0	1
Birch Green BUA	E34001132	1709	0	0	0	0
Rowney Green BUA	E34001133	0	0	0	0	0
High Beach BUA	E34001134	0	0	0	0	0
Fremington BUA	E34001135	4046	0	0	0	0
Stowbridge BUA	E34001136	0	0	0	0	0
Windmill Hill BUA	E34001137	0	0	0	0	0
Thorp Arch BUA	E34001138	1862	0	0	0	0
Hinton St George BUA	E34001139	0	0	0	0	0
Shillingstone BUA	E34001140	0	0	0	0	0
Butterwick BUA	E34001141	1139	0	0	0	0
Bedfield Long Green BUA	E34001142	0	0	0	0	0
Whittington (Lichfield) BUA	E34001143	1730	0	0	0	0
Badby BUA	E34001144	1946	0	0	0	0
North Hayling BUA	E34001145	0	0	0	0	0
Cromwell BUA	E34001146	0	0	0	0	0
North Cowton BUA	E34001147	0	0	0	0	0
All Stretton BUA	E34001148	0	0	0	0	0
Lustleigh BUA	E34001149	0	0	0	0	0
Shripney BUA	E34001150	0	0	0	0	0
Queen Camel BUA	E34001151	1545	0	0	0	0
Westhead BUA	E34001152	1586	0	0	0	0
Beetley BUA	E34001153	0	0	0	0	0
Eyam BUA	E34001154	0	0	0	0	0
Embsay BUA	E34001155	1781	0	0	0	0
Cheddleton BUA	E34001156	3954	0	0	0	0
Caldbeck BUA	E34001157	0	0	0	0	0
Bishop's Tachbrook BUA	E34001158	1251	0	0	0	0
Upton (Newark and Sherwood) BUA	E34001159	0	0	0	0	0
Northampton (South Northamptonshire) BUA	E34001160	4274	0	0	0	0
Somerford Keynes BUA	E34001161	0	0	0	0	0
Norley BUA	E34001162	0	0	0	0	0
Acaster Malbis BUA	E34001163	0	0	0	0	0
Stalmine BUA	E34001164	1533	0	0	0	0
Whitchurch (Aylesbury Vale) BUA	E34001165	1575	0	0	0	0
Upton Cheyney BUA	E34001166	0	0	0	0	0
Tytherleigh BUA	E34001167	0	0	0	0	0
Denham Green BUA	E34001168	2774	0	0	0	0
Arlington BUA	E34001169	0	0	0	0	0
Hoveton BUA	E34001170	3582	0	0	0	0
High Legh BUA	E34001171	1179	0	0	0	0
Hargrave BUA	E34001172	0	0	0	0	0
Crews Hill BUA	E34001173	0	0	0	0	0
Poulton BUA	E34001174	0	0	0	0	0
Swan Green BUA	E34001175	0	0	0	0	0
Steeple BUA	E34001176	0	0	0	0	0
Stokeinteignhead BUA	E34001177	1223	0	0	0	0
Woodnewton BUA	E34001178	0	0	0	0	0
Smallfield BUA	E34001179	4041	0	0	0	0
Weedon Bec BUA	E34001180	3418	0	0	0	0
Bulkington BUA	E34001181	0	0	0	0	0
Oakley (Bedford) BUA	E34001182	2466	0	0	0	0
Woodham Mortimer BUA	E34001183	0	0	0	0	0
Rookery Hill BUA	E34001184	1617	0	0	0	0
Bothel BUA	E34001185	0	0	0	0	0
Irchester BUA	E34001186	4761	0	0	0	0
Lacey Green BUA	E34001187	1131	0	0	0	0
Little Staughton BUA	E34001188	0	0	0	0	0
Blackford BUA	E34001189	0	0	0	0	0
Amotherby BUA	E34001190	0	0	0	0	0
Blakedown BUA	E34001191	1292	0	0	0	0
Colton (Lichfield) BUA	E34001192	0	0	0	0	0
Breachwood Green BUA	E34001193	0	0	0	0	0
North Crawley BUA	E34001194	1308	2	0	0	2
Dennington BUA	E34001195	1400	0	0	0	0
Bramham BUA	E34001196	1363	0	0	0	0
Long Hanborough BUA	E34001197	2637	0	0	0	0
Tydd St Giles BUA	E34001198	1431	0	0	0	0
Hainford BUA	E34001199	0	0	0	0	0
Foxton (Harborough) BUA	E34001200	0	0	0	0	0
Reepham BUA	E34001201	2595	0	0	0	0
Faringdon BUA	E34001202	6107	0	0	0	0
Ashton (Cornwall) BUA	E34001203	0	0	0	0	0
Medburn BUA	E34001204	0	0	0	0	0
Lea BUA	E34001205	0	0	0	0	0
Marton (West Lindsey) BUA	E34001206	0	0	0	0	0
Thorner BUA	E34001207	1560	0	0	0	0
Lewknor BUA	E34001208	0	0	0	0	0
Strete BUA	E34001209	0	0	0	0	0
West Wittering BUA	E34001210	1414	0	0	0	0
Graffham BUA	E34001211	0	0	0	0	0
Upwood BUA	E34001212	1493	0	0	0	0
Hornick BUA	E34001213	0	0	0	0	0
Weaverham BUA	E34001214	6525	0	0	0	0
Garton-on-the-Wolds BUA	E34001215	0	0	0	0	0
Howden-le-Wear BUA	E34001216	1823	0	0	0	0
Glapthorn BUA	E34001217	0	0	0	0	0
Preston (Dover) BUA	E34001218	0	0	0	0	0
Carleton-in-Craven BUA	E34001219	1859	0	0	0	0
Priors Marston BUA	E34001220	0	0	0	0	0
Langley Park BUA	E34001221	4944	0	0	0	0
Temple Sowerby BUA	E34001222	0	0	0	0	0
Penwood BUA	E34001223	0	0	0	0	0
Hayton (Carlisle) BUA	E34001224	0	0	0	0	0
Stanwick BUA	E34001225	2204	0	0	0	0
Merrybent BUA	E34001226	0	0	0	0	0
North Petherton BUA	E34001227	4118	0	0	0	0
Middlezoy BUA	E34001228	1504	0	0	0	0
West Quantoxhead BUA	E34001229	0	0	0	0	0
Hunston BUA	E34001230	1265	0	0	0	0
Happisburgh BUA	E34001231	0	0	0	0	0
Ilminster BUA	E34001232	5821	0	0	0	0
Ferryhill BUA	E34001233	10189	12	2	0	14
Buxton (Broadland) BUA	E34001234	1451	0	0	0	0
Chandler's Cross BUA	E34001235	0	0	0	0	0
Gisburn BUA	E34001236	1451	0	0	0	0
North Molton BUA	E34001237	0	0	0	0	0
Bethersden BUA	E34001238	1465	0	0	0	0
Crowlas BUA	E34001239	0	0	0	0	0
Kirk Merrington BUA	E34001240	1763	0	0	0	0
Monk Fryston BUA	E34001241	1750	0	0	0	0
Little Eversden BUA	E34001242	1108	0	0	0	0
Rodmell BUA	E34001243	0	0	0	0	0
Middle Rasen BUA	E34001244	0	0	0	0	0
Dinnington (Newcastle upon Tyne) BUA	E34001245	1688	0	0	0	0
Broadwindsor BUA	E34001246	1698	0	0	0	0
Raunds BUA	E34001247	8561	0	0	0	0
Lerryn BUA	E34001248	0	0	0	0	0
Bleasby BUA	E34001249	1262	0	0	0	0
East Grafton BUA	E34001250	0	0	0	0	0
Tow Law BUA	E34001251	2254	0	0	0	0
Sandiway BUA	E34001252	4584	0	0	0	0
Writtle BUA	E34001253	5479	0	0	0	0
Kennford BUA	E34001254	0	0	0	0	0
Uckinghall BUA	E34001255	0	0	0	0	0
Greysouthen BUA	E34001256	0	0	0	0	0
Long Crendon BUA	E34001257	2481	0	0	0	0
Rowde BUA	E34001258	0	0	0	0	0
Cannock Wood BUA	E34001259	1674	0	0	0	0
Heapham BUA	E34001260	0	0	0	0	0
St Erme BUA	E34001261	2033	0	0	0	0
Latton BUA	E34001262	0	0	0	0	0
Halstead BUA	E34001263	11736	4	1	0	5
Newtown (Telford and Wrekin) BUA	E34001264	2171	0	0	0	0
Minley BUA	E34001265	0	0	0	0	0
Icklingham BUA	E34001266	0	0	0	0	0
Newport (Isle of Wight) BUA	E34001267	25352	60	5	1	66
South Nutfield BUA	E34001268	2842	3	1	0	4
Brewood BUA	E34001269	3156	0	0	0	0
Stillington (Stockton-on-Tees) BUA	E34001270	1086	0	0	0	0
Fordham (East Cambridgeshire) BUA	E34001271	1566	0	0	0	0
Winterborne Zelston BUA	E34001272	0	0	0	0	0
Thornborough BUA	E34001273	0	0	0	0	0
Acle BUA	E34001274	2821	0	0	0	0
Rye Harbour BUA	E34001275	1582	0	0	0	0
Knighton (South Hams) BUA	E34001276	1303	0	0	0	0
Oare BUA	E34001277	0	0	0	0	0
Beckley (South Oxfordshire) BUA	E34001278	0	0	0	0	0
Shotteswell BUA	E34001279	0	0	0	0	0
Great Glen BUA	E34001280	4289	0	0	0	0
Durweston BUA	E34001281	0	0	0	0	0
Greylees BUA	E34001282	0	0	0	0	0
Filkins BUA	E34001283	0	0	0	0	0
Frittenden BUA	E34001284	0	0	0	0	0
Great Offley BUA	E34001285	0	0	0	0	0
Charlton Down BUA	E34001286	2786	0	0	0	0
Canon's Town BUA	E34001287	0	0	0	0	0
Ingham (St. Edmundsbury) BUA	E34001288	0	0	0	0	0
Gristhorpe BUA	E34001289	0	0	0	0	0
Woodhall Spa BUA	E34001290	4223	0	0	0	0
Bramley BUA	E34001291	4669	0	0	0	0
Whipsnade BUA	E34001292	0	0	0	0	0
Beckermet BUA	E34001293	1507	0	0	0	0
Morton (Broadland) BUA	E34001294	0	0	0	0	0
Burton Agnes BUA	E34001295	0	0	0	0	0
Little Downham BUA	E34001296	1557	0	0	0	0
Repton BUA	E34001297	3516	0	0	0	0
Crowland BUA	E34001298	4160	0	0	0	0
Sturminster Marshall BUA	E34001299	2593	0	0	0	0
Tarrant Monkton BUA	E34001300	0	0	0	0	0
Raydon BUA	E34001301	0	0	0	0	0
Streatley BUA	E34001302	0	0	0	0	0
East Hoathly BUA	E34001303	1460	0	0	0	0
Reed BUA	E34001304	0	0	0	0	0
Coveney BUA	E34001305	0	0	0	0	0
Hexton BUA	E34001306	0	0	0	0	0
Kemble BUA	E34001307	0	0	0	0	0
Rodney Stoke BUA	E34001308	0	0	0	0	0
St Briavels BUA	E34001309	1834	0	0	0	0
West Charleton BUA	E34001310	0	0	0	0	0
Combs BUA	E34001311	0	0	0	0	0
Papplewick BUA	E34001312	0	0	0	0	0
Stokenchurch BUA	E34001313	4394	0	0	0	0
Boreham BUA	E34001314	3455	1	0	0	1
Christchurch BUA	E34001315	0	0	0	0	0
Seaton Ross BUA	E34001316	0	0	0	0	0
Pirton BUA	E34001317	2182	0	0	0	0
Gosberton BUA	E34001318	1902	0	0	0	0
South Wingfield BUA	E34001319	2247	0	0	0	0
Fuller's Moor BUA	E34001320	0	0	0	0	0
Burton Salmon BUA	E34001321	0	0	0	0	0
Ponteland BUA	E34001322	10951	0	0	0	0
Great Staughton BUA	E34001323	1492	0	0	0	0
Great Urswick BUA	E34001324	0	0	0	0	0
Silverstone BUA	E34001325	2116	0	0	0	0
Braybrooke BUA	E34001326	0	0	0	0	0
Great Hormead BUA	E34001327	1331	0	0	0	0
Wing BUA	E34001328	2758	0	0	0	0
Thornton-in-Craven BUA	E34001329	0	0	0	0	0
Woburn BUA	E34001330	0	0	0	0	0
Halford BUA	E34001331	0	0	0	0	0
Riccall BUA	E34001332	1512	0	0	0	0
Findon BUA	E34001333	2558	0	0	0	0
Debenham BUA	E34001334	2349	0	0	0	0
Aston Rowant BUA	E34001335	0	0	0	0	0
Wylam BUA	E34001336	1965	0	0	0	0
Tideswell BUA	E34001337	1866	0	0	0	0
Tetney BUA	E34001338	1226	0	0	0	0
Measham BUA	E34001339	5335	0	0	0	0
Nether Wallop BUA	E34001340	1596	0	0	0	0
Westerham BUA	E34001341	3266	0	0	0	0
Ipstones BUA	E34001342	1764	0	0	0	0
Titchmarsh BUA	E34001343	0	0	0	0	0
Charvil BUA	E34001344	3042	0	0	0	0
Worrall BUA	E34001345	1590	0	0	0	0
Hoylandswaine BUA	E34001346	1490	0	0	0	0
Bubbenhall BUA	E34001347	0	0	0	0	0
Greatford BUA	E34001348	0	0	0	0	0
Cherhill BUA	E34001349	0	0	0	0	0
Little Walsingham BUA	E34001350	0	0	0	0	0
Brownhills West BUA	E34001351	1465	0	0	0	0
Charlwood BUA	E34001352	2318	6	1	0	7
Yaxham BUA	E34001353	0	0	0	0	0
St James South Elmham BUA	E34001354	0	0	0	0	0
Sudbrooke BUA	E34001355	1271	0	0	0	0
Gorran Haven BUA	E34001356	1392	0	0	0	0
Langwith BUA	E34001357	2783	0	0	0	0
Rampton (Bassetlaw) BUA	E34001358	0	0	0	0	0
Fairford BUA	E34001359	2967	0	0	0	0
Zeal Monachorum BUA	E34001360	0	0	0	0	0
Cleobury Mortimer BUA	E34001361	3189	0	0	0	0
Newbold Verdon BUA	E34001362	3006	0	0	0	0
Stalham BUA	E34001363	4269	0	0	0	0
Helperby BUA	E34001364	0	0	0	0	0
Langwathby BUA	E34001365	1592	0	0	0	0
Stretton-on-Dunsmore BUA	E34001366	1152	0	0	0	0
Baddesley Ensor BUA	E34001367	3935	0	0	0	0
Bardney BUA	E34001368	1978	0	0	0	0
Sidbury BUA	E34001369	0	0	0	0	0
Ramsey St Mary's BUA	E34001370	0	0	0	0	0
Ravenstone BUA	E34001371	1164	1	1	0	2
Chinley BUA	E34001372	2883	0	0	0	0
Oakham BUA	E34001373	10907	0	0	0	0
Clapham (Arun) BUA	E34001374	0	0	0	0	0
Thompson BUA	E34001375	0	0	0	0	0
Badminton BUA	E34001376	0	0	0	0	0
Hale BUA	E34001377	1802	0	0	0	0
Leyhill Prison BUA	E34001378	0	0	0	0	0
Wethersfield Airfield BUA	E34001379	0	0	0	0	0
Sapcote BUA	E34001380	3290	0	0	0	0
Clayworth BUA	E34001381	0	0	0	0	0
Maiden Bradley BUA	E34001382	0	0	0	0	0
East Ilsley BUA	E34001383	0	0	0	0	0
Rockbourne BUA	E34001384	0	0	0	0	0
Youlgreave BUA	E34001385	1598	0	0	0	0
Norwell BUA	E34001386	0	0	0	0	0
Standford Hill Prison BUA	E34001387	2591	0	0	0	0
Barlow BUA	E34001388	0	0	0	0	0
Oscroft BUA	E34001389	0	0	0	0	0
East Bergholt BUA	E34001390	1578	0	0	0	0
Lytchett Matravers BUA	E34001391	3710	0	0	0	0
Brotton BUA	E34001392	5275	0	0	0	0
Osmington BUA	E34001393	0	0	0	0	0
Westwood BUA	E34001394	1149	0	0	0	0
Brockham BUA	E34001395	2888	0	0	0	0
Upavon Army Camp BUA	E34001396	0	0	0	0	0
Edgworth BUA	E34001397	1374	0	0	0	0
Okehampton BUA	E34001398	7231	0	0	0	0
Biddestone BUA	E34001399	0	0	0	0	0
Bowling Green BUA	E34001400	0	0	0	0	0
Great Wakering BUA	E34001401	6260	1	0	0	1
Bicknoller BUA	E34001402	0	0	0	0	0
Blyton BUA	E34001403	1377	0	0	0	0
Beyton BUA	E34001404	1174	0	0	0	0
Acomb BUA	E34001405	0	0	0	0	0
Wimbotsham BUA	E34001406	0	0	0	0	0
Great Bourton BUA	E34001407	0	0	0	0	0
Bainton BUA	E34001408	0	0	0	0	0
Widmerpool BUA	E34001409	2118	0	0	0	0
Aylmerton BUA	E34001410	0	0	0	0	0
Clehonger BUA	E34001411	1325	0	0	0	0
Oakhanger BUA	E34001412	0	0	0	0	0
Teston BUA	E34001413	0	0	0	0	0
Culverstone Green BUA	E34001414	4439	0	0	0	0
Martin (New Forest) BUA	E34001415	0	0	0	0	0
Clitheroe BUA	E34001416	14747	20	4	0	24
Inkpen BUA	E34001417	0	0	0	0	0
Carbrooke BUA	E34001418	0	0	0	0	0
Whaplode Drove BUA	E34001419	1784	0	0	0	0
Inkford BUA	E34001420	0	0	0	0	0
Alderminster BUA	E34001421	0	0	0	0	0
Helsby BUA	E34001422	4904	0	0	0	0
Snettisham BUA	E34001423	2856	0	0	0	0
Southminster BUA	E34001424	4198	0	0	0	0
Halsall BUA	E34001425	0	0	0	0	0
Burnham Overy Staithe BUA	E34001426	0	0	0	0	0
Stadhampton BUA	E34001427	1188	0	0	0	0
Crowle (North Lincolnshire) BUA	E34001428	3417	0	0	0	0
Lowca BUA	E34001429	0	0	0	0	0
Petersfield BUA	E34001430	14387	9	4	0	13
Plaistow BUA	E34001431	0	0	0	0	0
Higher Boscaswell BUA	E34001432	1526	0	0	0	0
Middle Wallop Airfield BUA	E34001433	0	0	0	0	0
Louth BUA	E34001434	16434	20	2	1	23
Pillerton Priors BUA	E34001435	0	0	0	0	0
Burniston BUA	E34001436	2177	0	0	0	0
Martin (North Kesteven) BUA	E34001437	0	0	0	0	0
East Haddon BUA	E34001438	0	0	0	0	0
Langham (North Norfolk) BUA	E34001439	0	0	0	0	0
Brill BUA	E34001440	1264	0	0	0	0
Abbeytown BUA	E34001441	0	0	0	0	0
Westfield (Rother) BUA	E34001442	3283	2	0	0	2
Gurney Slade BUA	E34001443	0	0	0	0	0
Rye BUA	E34001444	4144	0	0	0	0
Ashington (Northumberland) BUA	E34001445	27750	49	4	0	53
Crowfield BUA	E34001446	0	0	0	0	0
Hockley Heath BUA	E34001447	1545	0	0	0	0
Chalkhouse Green BUA	E34001448	0	0	0	0	0
Westham BUA	E34001449	2981	0	0	0	0
Hoddlesden BUA	E34001450	2008	0	0	0	0
Tingewick BUA	E34001451	0	0	0	0	0
Thorrington (West) BUA	E34001452	0	0	0	0	0
Wix BUA	E34001453	0	0	0	0	0
Henton BUA	E34001454	0	0	0	0	0
Whitchurch (Basingstoke and Deane) BUA	E34001455	5113	0	0	0	0
Shouldham BUA	E34001456	0	0	0	0	0
Moulton Seas End BUA	E34001457	0	0	0	0	0
Swithland BUA	E34001458	0	0	0	0	0
Brasted Chart BUA	E34001459	0	0	0	0	0
Blakesley BUA	E34001460	1612	0	0	0	0
Newmarket BUA	E34001461	20303	36	8	1	45
Reedham BUA	E34001462	0	0	0	0	0
Broughton (North Lincolnshire) BUA	E34001463	4787	0	0	0	0
Woolacombe BUA	E34001464	0	0	0	0	0
South Moreton BUA	E34001465	1550	0	0	0	0
Barnburgh BUA	E34001466	2954	0	0	0	0
Stretton-on-Fosse BUA	E34001467	0	0	0	0	0
Rattlesden BUA	E34001468	0	0	0	0	0
Beenham BUA	E34001469	1209	0	0	0	0
Lubenham BUA	E34001470	1635	0	0	0	0
Bradninch BUA	E34001471	2000	0	0	0	0
Tuddenham St Martin BUA	E34001472	0	0	0	0	0
Ashburton BUA	E34001473	3507	0	0	0	0
Whittlesford BUA	E34001474	1180	0	0	0	0
Culcheth BUA	E34001475	6020	0	0	0	0
Speen BUA	E34001476	1533	0	0	0	0
Chesterton BUA	E34001477	1617	2	1	0	3
Peldon BUA	E34001478	0	0	0	0	0
Horton-cum-Studley BUA	E34001479	0	0	0	0	0
Stoke St Mary BUA	E34001480	0	0	0	0	0
Heswall BUA	E34001481	30886	37	7	0	44
Leigh (West Dorset) BUA	E34001482	0	0	0	0	0
Appleton Roebuck BUA	E34001483	0	0	0	0	0
Harmer Hill BUA	E34001484	0	0	0	0	0
Shotley BUA	E34001485	0	0	0	0	0
Axbridge BUA	E34001486	2100	0	0	0	0
Constantine Bay BUA	E34001487	0	0	0	0	0
Mears Ashby BUA	E34001488	0	0	0	0	0
Willington (Bedford) BUA	E34001489	1481	0	0	0	0
Finchingfield BUA	E34001490	1444	0	0	0	0
Sheerness BUA	E34001491	11764	34	1	0	35
North Duffield BUA	E34001492	1929	0	0	0	0
Driffield BUA	E34001493	13622	9	1	0	10
Norleywood BUA	E34001494	0	0	0	0	0
Tenbury Wells BUA	E34001495	3758	0	0	0	0
Hanley Swan BUA	E34001496	1537	0	0	0	0
Tibberton (Wychavon) BUA	E34001497	0	0	0	0	0
Martin Hussingtree BUA	E34001498	0	0	0	0	0
Old Leake BUA	E34001499	1983	0	0	0	0
Corby Glen BUA	E34001500	2584	0	0	0	0
Loxwood BUA	E34001501	1733	0	0	0	0
Llangrove BUA	E34001502	0	0	0	0	0
Potter Heigham BUA	E34001503	0	0	0	0	0
Retford BUA	E34001504	22069	31	7	1	39
North Waltham BUA	E34001505	1332	0	0	0	0
Bottom o' th' Moor BUA	E34001506	0	0	0	0	0
Balcombe BUA	E34001507	1877	0	0	0	0
Houghton (Huntingdonshire) BUA	E34001508	1809	0	0	0	0
Arlingham BUA	E34001509	0	0	0	0	0
Rusper BUA	E34001510	0	0	0	0	0
Shorwell BUA	E34001511	0	0	0	0	0
Eltisley BUA	E34001512	0	0	0	0	0
Swinderby BUA	E34001513	0	0	0	0	0
Highley BUA	E34001514	3531	0	0	0	0
Layer-de-la-Haye BUA	E34001515	1523	0	0	0	0
Wollaston BUA	E34001516	3938	0	0	0	0
Horley BUA	E34001517	0	0	0	0	0
Radcliffe on Trent BUA	E34001518	8835	0	0	0	0
Knowle BUA	E34001519	2364	0	0	0	0
Ruskington BUA	E34001520	5723	0	0	0	0
Glazebury BUA	E34001521	1518	0	0	0	0
Thurlaston BUA	E34001522	1100	0	0	0	0
Patrington BUA	E34001523	1633	0	0	0	0
Locking BUA	E34001524	3789	2	0	0	2
Stogumber BUA	E34001525	0	0	0	0	0
Arnside BUA	E34001526	2639	0	0	0	0
North Somercotes BUA	E34001527	1951	0	0	0	0
Christian Malford BUA	E34001528	0	0	0	0	0
Otley BUA	E34001529	0	0	0	0	0
Roydon BUA	E34001530	2168	2	0	0	2
Fownhope BUA	E34001531	1750	0	0	0	0
Gargrave BUA	E34001532	1412	0	0	0	0
Felsham BUA	E34001533	0	0	0	0	0
Melbourne (South Derbyshire) BUA	E34001534	4746	0	0	0	0
Penny Bridge BUA	E34001535	0	0	0	0	0
Woodbury BUA	E34001536	1625	0	0	0	0
Wigton BUA	E34001537	5801	0	0	0	0
Bromham (Wiltshire) BUA	E34001538	0	0	0	0	0
Welland BUA	E34001539	2083	0	0	0	0
Ryall BUA	E34001540	1772	0	0	0	0
Castle Hedingham BUA	E34001541	1671	0	0	0	0
Hessett BUA	E34001542	0	0	0	0	0
Burbage BUA	E34001543	1771	0	0	0	0
Monkton Farleigh BUA	E34001544	0	0	0	0	0
Leominster BUA	E34001545	11389	7	3	0	10
Bratton BUA	E34001546	1346	0	1	0	1
Harwell BUA	E34001547	2768	6	1	0	7
Oxenpill BUA	E34001548	1538	0	0	0	0
Blackmore End BUA	E34001549	0	0	0	0	0
Whaddon BUA	E34001550	0	0	0	0	0
Huby (Harrogate) BUA	E34001551	0	0	0	0	0
Weybourne BUA	E34001552	0	0	0	0	0
Twyford (Winchester) BUA	E34001553	1533	0	0	0	0
Alburgh BUA	E34001554	0	0	0	0	0
Tuxford BUA	E34001555	3135	0	0	0	0
Castle Bytham BUA	E34001556	1222	0	0	0	0
Bamford BUA	E34001557	1509	0	0	0	0
High Littleton BUA	E34001558	1328	0	0	0	0
Dickleburgh BUA	E34001559	1478	0	0	0	0
Doddinghurst Common BUA	E34001560	0	0	0	0	0
Praze-an-Beeble BUA	E34001561	1576	0	0	0	0
Woodford BUA	E34001562	2028	0	0	0	0
Wickhamford BUA	E34001563	1423	0	0	0	0
Uffington (Vale of White Horse) BUA	E34001564	2300	0	0	0	0
Wick (South Gloucestershire) BUA	E34001565	1236	0	0	0	0
Yorkley BUA	E34001566	3503	0	0	0	0
Great Clifton BUA	E34001567	1581	0	0	0	0
RAF Wyton BUA	E34001568	2039	0	0	0	0
Mollington (Cheshire West and Chester) BUA	E34001569	1761	2	1	0	3
Ram Lane BUA	E34001570	0	0	0	0	0
Coleshill (Chiltern) BUA	E34001571	0	0	0	0	0
Sandhurst (Tewkesbury) BUA	E34001572	0	0	0	0	0
Sixpenny Handley BUA	E34001573	1431	0	0	0	0
St Martin's BUA	E34001574	2848	0	0	0	0
Claybrooke Magna BUA	E34001575	0	0	0	0	0
Mosterton BUA	E34001576	1169	0	0	0	0
Freeland BUA	E34001577	1562	0	0	0	0
Hill Ridware BUA	E34001578	1838	0	0	0	0
Gayton (King's Lynn and West Norfolk) BUA	E34001579	2191	0	0	0	0
Stallingborough BUA	E34001580	1193	0	0	0	0
Sturminster Newton BUA	E34001581	4515	0	0	0	0
Hayfield BUA	E34001582	2080	0	0	0	0
Old Newton BUA	E34001583	1179	0	0	0	0
Tackley BUA	E34001584	0	0	0	0	0
Wybunbury BUA	E34001585	1471	0	0	0	0
Cerne Abbas BUA	E34001586	0	0	0	0	0
Wicken Green Village BUA	E34001587	0	0	0	0	0
Wootton Courtenay BUA	E34001588	0	0	0	0	0
Tilbrook BUA	E34001589	0	0	0	0	0
Claverley BUA	E34001590	1568	0	0	0	0
Moulton (South Holland) BUA	E34001591	1678	0	0	0	0
Ellerton BUA	E34001592	0	0	0	0	0
Muston BUA	E34001593	0	0	0	0	0
Pilton BUA	E34001594	0	0	0	0	0
Walsham Le Willows BUA	E34001595	1638	0	0	0	0
Norton Lindsey BUA	E34001596	0	0	0	0	0
Kirton End BUA	E34001597	0	0	0	0	0
Upton Grey BUA	E34001598	0	0	0	0	0
North Newbald BUA	E34001599	1458	0	0	0	0
South Croxton BUA	E34001600	0	0	0	0	0
Moresby Parks BUA	E34001601	1365	0	0	0	0
Mattishall BUA	E34001602	2943	0	0	0	0
Helpringham BUA	E34001603	0	0	0	0	0
Bodmin BUA	E34001604	14476	24	0	0	24
Michelmersh BUA	E34001605	1299	0	0	0	0
Wilbarston BUA	E34001606	0	0	0	0	0
Alpington BUA	E34001607	1283	0	0	0	0
Tunstall BUA	E34001608	0	0	0	0	0
Caister-on-Sea BUA	E34001609	8967	8	2	0	10
Mere Brow BUA	E34001610	1143	0	0	0	0
Ramsey Forty Foot BUA	E34001611	0	0	0	0	0
Little Totham BUA	E34001612	0	0	0	0	0
Widdington BUA	E34001613	0	0	0	0	0
Monks Eleigh BUA	E34001614	0	0	0	0	0
Weston (Stafford) BUA	E34001615	1756	0	0	0	0
Gislingham BUA	E34001616	1344	0	0	0	0
Stannington Station BUA	E34001617	0	0	0	0	0
Tarrant Keyneston BUA	E34001618	0	0	0	0	0
Allerston BUA	E34001619	1666	0	0	0	0
Great Green BUA	E34001620	0	0	0	0	0
Costock BUA	E34001621	0	0	0	0	0
Scotton (West Lindsey) BUA	E34001622	0	0	0	0	0
Great Sampford BUA	E34001623	0	0	0	0	0
Corpusty BUA	E34001624	0	0	0	0	0
Torksey Lock BUA	E34001625	0	0	0	0	0
Farrington Gurney BUA	E34001626	0	0	0	0	0
Buckingham Park BUA	E34001627	390	0	0	0	0
Cranwell BUA	E34001628	1352	0	0	0	0
Somersham (Huntingdonshire) BUA	E34001629	3118	0	0	0	0
Sutton Veny BUA	E34001630	1192	0	0	0	0
Skelton (York) BUA	E34001631	1552	0	0	0	0
Ball Hill BUA	E34001632	0	0	0	0	0
Slaley BUA	E34001633	0	0	0	0	0
Ashby cum Fenby BUA	E34001634	0	0	0	0	0
Swaffham Prior BUA	E34001635	2091	0	0	0	0
Bagnall BUA	E34001636	0	0	0	0	0
Woodsetts BUA	E34001637	1862	0	0	0	0
All Cannings BUA	E34001638	0	0	0	0	0
Longstanton BUA	E34001639	2541	0	0	0	0
Caxton BUA	E34001640	0	0	0	0	0
Stoke-by-Nayland BUA	E34001641	0	0	0	0	0
Wortham BUA	E34001642	1188	0	0	0	0
Milverton BUA	E34001643	1650	0	0	0	0
Cornhill on Tweed BUA	E34001644	0	0	0	0	0
Devizes BUA	E34001645	17706	15	4	0	19
Yarpole BUA	E34001646	0	0	0	0	0
Blisworth BUA	E34001647	1756	0	0	0	0
Easton on the Hill BUA	E34001648	1799	0	0	0	0
Colne Engaine BUA	E34001649	0	0	0	0	0
Enstone BUA	E34001650	1119	0	0	0	0
Winslow BUA	E34001651	4456	0	0	0	0
Wilburton BUA	E34001652	1685	0	0	0	0
Hunton BUA	E34001653	0	0	0	0	0
Bromley Green BUA	E34001654	0	0	0	0	0
Lingdale BUA	E34001655	2106	0	0	0	0
Darenth BUA	E34001656	2735	0	0	0	0
Bucknell (Shropshire) BUA	E34001657	0	0	0	0	0
Keinton Mandeville BUA	E34001658	1678	0	0	0	0
Pannal BUA	E34001659	2579	0	0	0	0
Ellington (Huntingdonshire) BUA	E34001660	0	0	0	0	0
Trefonen BUA	E34001661	1584	0	0	0	0
Everton (New Forest) BUA	E34001662	1939	0	0	0	0
Orford BUA	E34001663	0	0	0	0	0
Welford BUA	E34001664	1943	0	0	0	0
St Merryn BUA	E34001665	1599	0	0	0	0
Lapford BUA	E34001666	1617	0	0	0	0
Burghfield BUA	E34001667	0	0	0	0	0
Worthen BUA	E34001668	0	0	0	0	0
Sandy Cross BUA	E34001669	0	0	0	0	0
Great Ayton BUA	E34001670	5041	0	0	0	0
Stretham BUA	E34001671	2158	0	0	0	0
Cuckfield BUA	E34001672	3481	1	0	0	1
Flimwell BUA	E34001673	0	0	0	0	0
Cononley BUA	E34001674	1610	0	0	0	0
Upper Tankersley BUA	E34001675	0	0	0	0	0
Winchmore Hill BUA	E34001676	1437	0	0	0	0
Endmoor BUA	E34001677	2251	0	0	0	0
Little Harrowden BUA	E34001678	0	0	0	0	0
Failand BUA	E34001679	0	0	0	0	0
Croston BUA	E34001680	3145	0	0	0	0
Rawcliffe BUA	E34001681	1632	0	0	0	0
Freethorpe BUA	E34001682	0	0	0	0	0
Stewkley BUA	E34001683	1864	0	0	0	0
Leedstown BUA	E34001684	0	0	0	0	0
Hoveringham BUA	E34001685	0	0	0	0	0
Cotgrave BUA	E34001686	7073	0	0	0	0
Embleton BUA	E34001687	1548	0	0	0	0
Lea Valley BUA	E34001688	1616	0	0	0	0
Braunston-in-Rutland BUA	E34001689	0	0	0	0	0
Champneys College BUA	E34001690	0	0	0	0	0
Grafty Green BUA	E34001691	0	0	0	0	0
Cottingham BUA	E34001692	1574	1	0	0	1
Rockland St Mary BUA	E34001693	0	0	0	0	0
Harmston BUA	E34001694	0	0	0	0	0
Ulleskelf BUA	E34001695	0	0	0	0	0
Wingate BUA	E34001696	5193	0	0	0	0
Sampford Peverell BUA	E34001697	1621	0	0	0	0
Pakenham BUA	E34001698	0	0	0	0	0
Great Addington BUA	E34001699	0	0	0	0	0
Kirkby Lonsdale BUA	E34001700	1085	0	0	0	0
Castle Rising BUA	E34001701	0	0	0	0	0
Great Kimble BUA	E34001702	0	0	0	0	0
Oakridge Lynch BUA	E34001703	0	0	0	0	0
Elland BUA	E34001704	16012	27	4	0	31
Grampound BUA	E34001705	1207	0	0	0	0
Cullingworth BUA	E34001706	3176	0	0	0	0
Potterspury BUA	E34001707	2006	0	0	0	0
Connor Downs BUA	E34001708	1335	0	0	0	0
Orwell BUA	E34001709	2314	0	0	0	0
Chelston BUA	E34001710	0	0	0	0	0
Bishop's Stortford BUA	E34001711	36762	33	5	0	38
Bowerchalke BUA	E34001712	0	0	0	0	0
Toll Bar BUA	E34001713	1360	1	0	0	1
Walkeringham BUA	E34001714	0	0	0	0	0
Kenilworth BUA	E34001715	20624	15	3	0	18
Much Wenlock BUA	E34001716	3245	0	0	0	0
Chardstock BUA	E34001717	0	0	0	0	0
East Drayton BUA	E34001718	0	0	0	0	0
Tockwith BUA	E34001719	1456	0	0	0	0
Apperknowle BUA	E34001720	0	0	0	0	0
Hartwell BUA	E34001721	1847	0	0	0	0
Burham BUA	E34001722	0	0	0	0	0
Leconfield BUA	E34001723	3166	0	0	0	0
Wellow (Newark and Sherwood) BUA	E34001724	0	0	0	0	0
Digby BUA	E34001725	1428	0	0	0	0
Scorton BUA	E34001726	1664	0	0	0	0
Haslington BUA	E34001727	4808	0	0	0	0
North Mymms BUA	E34001728	0	0	0	0	0
Bearley BUA	E34001729	0	0	0	0	0
Germoe BUA	E34001730	1402	0	0	0	0
Unstone Green BUA	E34001731	1825	2	0	0	2
Aust BUA	E34001732	0	0	0	0	0
Hungerford BUA	E34001733	5686	0	0	0	0
Stonesfield BUA	E34001734	1311	0	0	0	0
Godolphin Cross BUA	E34001735	0	0	0	0	0
Shilbottle BUA	E34001736	1792	0	0	0	0
Swavesey BUA	E34001737	2542	0	0	0	0
Barningham BUA	E34001738	0	0	0	0	0
Countesthorpe BUA	E34001739	6682	0	0	0	0
St Keverne BUA	E34001740	2046	0	0	0	0
Ravensmoor BUA	E34001741	0	0	0	0	0
Kilmington BUA	E34001742	0	0	0	0	0
Denton (South Northamptonshire) BUA	E34001743	0	0	0	0	0
Fulford BUA	E34001744	1514	0	0	0	0
Burton Lazars BUA	E34001745	0	0	0	0	0
Elder Street BUA	E34001746	2570	0	0	0	0
Hoby BUA	E34001747	0	0	0	0	0
Rooks Bridge BUA	E34001748	0	0	0	0	0
Shebbear BUA	E34001749	0	0	0	0	0
Easington (County Durham) BUA	E34001750	7702	0	0	0	0
Hempnall Green BUA	E34001751	0	0	0	0	0
Wood Street Village BUA	E34001752	0	0	0	0	0
Corston (Bath and North East Somerset) BUA	E34001753	0	0	0	0	0
Studland BUA	E34001754	0	0	0	0	0
Collingbourne Ducis BUA	E34001755	1612	0	0	0	0
Bishop Burton BUA	E34001756	0	0	0	0	0
Shackleford BUA	E34001757	1267	0	0	0	0
Downe BUA	E34001758	0	0	0	0	0
New Romney BUA	E34001759	9761	0	0	0	0
Bishop Middleham BUA	E34001760	1312	0	0	0	0
Thorpe Audlin BUA	E34001761	0	0	0	0	0
Withington (County of Herefordshire) BUA	E34001762	1665	0	0	0	0
Guilsborough BUA	E34001763	0	0	0	0	0
Old Dalby BUA	E34001764	0	0	0	0	0
Toy's Hill BUA	E34001765	0	0	0	0	0
Highworth BUA	E34001766	8361	0	0	0	0
Bolney BUA	E34001767	0	0	0	0	0
Oldhill Wood BUA	E34001768	0	0	0	0	0
Wrays BUA	E34001769	0	0	0	0	0
Freckenham BUA	E34001770	0	0	0	0	0
Sedgefield BUA	E34001771	5549	0	0	0	0
Grainthorpe BUA	E34001772	0	0	0	0	0
Hook Norton BUA	E34001773	1284	0	0	0	0
Etchinghill BUA	E34001774	0	0	0	0	0
Malborough BUA	E34001776	1726	0	0	0	0
Corse BUA	E34001777	0	0	0	0	0
Sandford BUA	E34001778	1568	0	0	0	0
Bean BUA	E34001779	1650	0	0	0	0
Ockley BUA	E34001780	0	0	0	0	0
Rock (Cornwall) BUA	E34001781	2246	0	0	0	0
Broughton (Kettering) BUA	E34001782	3108	1	0	0	1
Meonstoke BUA	E34001783	0	0	0	0	0
Cuffley BUA	E34001784	3648	0	0	0	0
Letty Green BUA	E34001785	2536	0	0	0	0
Griston BUA	E34001786	0	0	0	0	0
Gedney Dyke BUA	E34001787	0	0	0	0	0
Ince Blundell BUA	E34001788	0	0	0	0	0
Henley-In-Arden BUA	E34001789	2989	0	0	0	0
Brogborough BUA	E34001790	0	0	0	0	0
Stalbridge BUA	E34001791	1720	0	0	0	0
Wrentham BUA	E34001792	0	0	0	0	0
Wendens Ambo BUA	E34001793	0	0	0	0	0
Bredon BUA	E34001794	2485	0	0	0	0
Cornforth BUA	E34001795	2462	0	0	0	0
Welford-on-Avon BUA	E34001796	2093	0	0	0	0
Coffinswell BUA	E34001797	0	0	0	0	0
Dorstone BUA	E34001798	0	0	0	0	0
Bourn BUA	E34001799	0	0	0	0	0
Shere BUA	E34001800	1812	0	0	0	0
Great Haywood BUA	E34001801	1578	0	0	0	0
Kineton BUA	E34001802	3065	0	0	0	0
Abbotsley BUA	E34001803	0	0	0	0	0
St Germans BUA	E34001804	0	0	0	0	0
Fairfield Park BUA	E34001805	1729	0	0	0	0
Colden Common BUA	E34001806	3689	0	0	0	0
Washingborough BUA	E34001807	6772	1	0	0	1
Fyfield BUA	E34001808	0	0	0	0	0
Charfield BUA	E34001809	1891	0	0	0	0
Great Eversden BUA	E34001810	0	0	0	0	0
Renishaw BUA	E34001811	2576	0	0	0	0
Portreath BUA	E34001812	1308	0	0	0	0
Manfield BUA	E34001813	0	0	0	0	0
Essendine BUA	E34001814	0	0	0	0	0
Oakhill BUA	E34001815	0	0	0	0	0
West Bank BUA	E34001816	0	0	0	0	0
Gedney Drove End BUA	E34001817	0	0	0	0	0
Horning BUA	E34001818	0	0	0	0	0
Brockenhurst BUA	E34001819	3497	0	0	0	0
Mayland BUA	E34001820	3922	0	0	0	0
Arnesby BUA	E34001821	0	0	0	0	0
Menheniot BUA	E34001822	1689	0	0	0	0
Minety BUA	E34001823	1394	0	0	0	0
Nassington BUA	E34001824	1868	0	0	0	0
Bradley BUA	E34001825	0	0	0	0	0
Rampton (South Cambridgeshire) BUA	E34001826	0	0	0	0	0
Wysall BUA	E34001827	0	0	0	0	0
Craven Arms BUA	E34001828	2896	0	0	0	0
Billy Row BUA	E34001829	1686	0	0	0	0
Wistanswick BUA	E34001830	0	0	0	0	0
Cliffe Woods BUA	E34001831	2948	0	0	0	0
East Rainton BUA	E34001832	1487	1	0	0	1
Bosham Hoe BUA	E34001833	0	0	0	0	0
Meopham (South) BUA	E34001834	1392	0	0	0	0
Hartlip BUA	E34001835	0	0	0	0	0
Worlaby BUA	E34001836	1218	0	0	0	0
Cranwell (North West) BUA	E34001837	0	0	0	0	0
Branton BUA	E34001838	1415	0	0	0	0
Dummer BUA	E34001839	0	0	0	0	0
Little Brickhill BUA	E34001840	0	0	0	0	0
Ansty BUA	E34001841	0	0	0	0	0
Burton upon Stather BUA	E34001842	3261	0	0	0	0
Market Overton BUA	E34001843	0	0	0	0	0
Chevington BUA	E34001844	0	0	0	0	0
Heather BUA	E34001845	1495	0	0	0	0
Saxtead Green BUA	E34001846	0	0	0	0	0
Cargo BUA	E34001847	0	0	0	0	0
Romsley BUA	E34001848	2316	0	0	0	0
Whitchurch Canonicorum BUA	E34001849	0	0	0	0	0
South Ockendon BUA	E34001850	18744	16	5	0	21
Axmouth BUA	E34001851	0	0	0	0	0
Royal Hospital School BUA	E34001852	0	0	0	0	0
Brimfield BUA	E34001853	0	0	0	0	0
South Chailey BUA	E34001854	1225	0	0	0	0
Sole Street BUA	E34001855	1472	0	0	0	0
Lower Hardres BUA	E34001856	0	0	0	0	0
Furneux Pelham BUA	E34001857	0	0	0	0	0
Rothersthorpe BUA	E34001858	0	0	0	0	0
Ickford BUA	E34001859	1673	0	0	0	0
Upper Gravenhurst BUA	E34001860	0	0	0	0	0
Newnham (Forest of Dean) BUA	E34001861	1667	0	0	0	0
Ettington BUA	E34001862	2383	0	0	0	0
Bream BUA	E34001863	3207	0	0	0	0
Tow House BUA	E34001864	0	0	0	0	0
Kington St Michael BUA	E34001865	0	0	0	0	0
Minsterworth BUA	E34001866	0	0	0	0	0
Apperley BUA	E34001867	0	0	0	0	0
Denby Dale BUA	E34001868	3343	0	0	0	0
Defford BUA	E34001869	0	0	0	0	0
Wylye BUA	E34001870	0	0	0	0	0
Howle Hill BUA	E34001871	0	0	0	0	0
Toft BUA	E34001872	0	0	0	0	0
Sambourne BUA	E34001873	0	0	0	0	0
Ardingly BUA	E34001874	1919	0	0	0	0
North Frodingham BUA	E34001875	1696	0	0	0	0
Hamble-le-Rice BUA	E34001876	3992	0	0	0	0
Eastleach Martin BUA	E34001877	0	0	0	0	0
Halland BUA	E34001878	0	0	0	0	0
Little Haywood BUA	E34001879	2958	0	0	0	0
Breighton BUA	E34001880	0	0	0	0	0
Chipping Norton BUA	E34001881	6269	0	0	0	0
Eardisley BUA	E34001882	0	0	0	0	0
Ancaster BUA	E34001883	1218	0	0	0	0
Rolvenden Layne BUA	E34001884	0	0	0	0	0
Sarratt BUA	E34001885	1846	0	0	0	0
Tyler Hill BUA	E34001886	0	0	0	0	0
Denton (South Kesteven) BUA	E34001887	0	0	0	0	0
Barrow Hill BUA	E34001888	0	0	0	0	0
Beeston BUA	E34001889	0	0	0	0	0
Maidwell BUA	E34001890	0	0	0	0	0
Grange Moor BUA	E34001891	0	0	0	0	0
Upper Longdon BUA	E34001892	0	0	0	0	0
Bempton BUA	E34001893	1101	0	0	0	0
Elswick BUA	E34001894	1546	0	0	0	0
West Chiltington Common BUA	E34001895	6431	0	0	0	0
New Rossington BUA	E34001896	13382	20	1	0	21
Kingston near Lewes BUA	E34001897	0	0	0	0	0
Stourton BUA	E34001898	0	0	0	0	0
Countess BUA	E34001899	0	0	0	0	0
Stoke Hammond BUA	E34001900	3015	0	0	0	0
Seagrave BUA	E34001901	0	0	0	0	0
Swillington BUA	E34001902	3164	0	0	0	0
Coxheath BUA	E34001903	4225	0	0	0	0
Tipton St John BUA	E34001904	0	0	0	0	0
Lympstone BUA	E34001905	1664	0	0	0	0
Mawsley Village BUA	E34001906	2590	0	0	0	0
Holywell Green BUA	E34001907	1562	0	1	0	1
Cockshutt BUA	E34001908	0	0	0	0	0
Erpingham BUA	E34001909	2349	0	0	0	0
Milton Malsor BUA	E34001910	0	0	0	0	0
Corston (Wiltshire) BUA	E34001911	0	0	0	0	0
Standlake BUA	E34001912	1519	0	0	0	0
Garvestone BUA	E34001913	0	0	0	0	0
Belton (Great Yarmouth) BUA	E34001914	5631	0	0	0	0
Kemerton BUA	E34001915	1248	0	0	0	0
Meldreth BUA	E34001916	1391	0	0	0	0
Tollerton (Hambleton) BUA	E34001917	2020	0	0	0	0
Timsbury BUA	E34001918	2580	0	0	0	0
Ixworth BUA	E34001919	2333	0	0	0	0
Purton BUA	E34001920	4250	0	0	0	0
Christow BUA	E34001921	0	0	0	0	0
Moretonhampstead BUA	E34001922	1693	0	0	0	0
Ashover BUA	E34001923	1925	0	0	0	0
Chilton (Vale of White Horse) BUA	E34001924	1039	0	0	0	0
Boughton Lees BUA	E34001925	0	0	0	0	0
Birdingbury BUA	E34001926	0	0	0	0	0
Croft (Warrington) BUA	E34001927	1813	0	1	0	1
Puttenham BUA	E34001928	0	0	0	0	0
Stokenham BUA	E34001929	0	0	0	0	0
Wheaton Aston BUA	E34001930	2595	0	0	0	0
Chrishall BUA	E34001931	0	0	0	0	0
Long Lawford BUA	E34001932	3400	0	0	0	0
Wrawby BUA	E34001933	1735	0	0	0	0
Great Ryburgh BUA	E34001934	1055	0	0	0	0
Hatherleigh BUA	E34001935	1977	0	0	0	0
Culham BUA	E34001936	0	0	0	0	0
Thornwood Common BUA	E34001937	0	0	0	0	0
Stoke Row BUA	E34001938	1167	0	0	0	0
Epperstone BUA	E34001939	0	0	0	0	0
Brightlingsea BUA	E34001940	8331	0	0	0	0
Ridgmont BUA	E34001941	0	0	0	0	0
Cropston BUA	E34001942	0	0	0	0	0
Mumby BUA	E34001943	0	0	0	0	0
Ashwellthorpe BUA	E34001944	0	0	0	0	0
West Butterwick BUA	E34001945	0	0	0	0	0
Hinton St Mary BUA	E34001946	0	0	0	0	0
Stone Hill BUA	E34001947	0	0	0	0	0
Wighton BUA	E34001948	0	0	0	0	0
Chaldon BUA	E34001949	0	0	0	0	0
Clun BUA	E34001950	0	0	0	0	0
Cassington BUA	E34001951	0	0	0	0	0
Ebberston BUA	E34001952	0	0	0	0	0
Capenhurst BUA	E34001953	0	0	0	0	0
St Mary Bourne BUA	E34001954	1462	0	0	0	0
Medbourne BUA	E34001955	0	0	0	0	0
Maple Cross BUA	E34001956	2635	3	0	0	3
Wilcott BUA	E34001957	0	0	0	0	0
Stanford-le-Hope BUA	E34001958	29244	25	3	0	28
Rookley BUA	E34001959	0	0	0	0	0
Newton (Fenland) BUA	E34001960	0	0	0	0	0
Claverdon BUA	E34001961	2312	0	0	0	0
Yeovil BUA	E34001962	45202	82	10	0	92
Bolton BUA	E34001963	0	0	0	0	0
Hatton BUA	E34001964	2743	0	0	0	0
Swainby BUA	E34001965	0	0	0	0	0
North Baddesley BUA	E34001966	6737	0	0	0	0
Brinkley BUA	E34001967	0	0	0	0	0
Worlington BUA	E34001968	0	0	0	0	0
Mundesley BUA	E34001969	2719	0	0	0	0
Marston Moretaine BUA	E34001970	4073	0	0	0	0
Easton Royal BUA	E34001971	0	0	0	0	0
Harrietsham BUA	E34001973	2010	0	0	0	0
Semington BUA	E34001974	1740	0	0	0	0
Somersham (Mid Suffolk) BUA	E34001975	0	0	0	0	0
Brantham BUA	E34001976	2602	0	0	0	0
Morchard Bishop BUA	E34001977	0	0	0	0	0
Binfield Heath BUA	E34001978	1745	0	0	0	0
Harpole BUA	E34001979	1534	0	0	0	0
Dodford BUA	E34001980	0	0	0	0	0
Wisborough Green BUA	E34001981	1207	0	0	0	0
Amesbury BUA	E34001982	10035	0	0	0	0
Baltonsborough BUA	E34001983	2390	0	0	0	0
Bassingbourn BUA	E34001984	1819	0	0	0	0
Seghill BUA	E34001985	2953	0	0	0	0
Wrea Green BUA	E34001986	1451	0	0	0	0
Braithwell BUA	E34001988	1580	1	0	0	1
Hawkshaw BUA	E34001989	0	0	0	0	0
Scampton Airfield BUA	E34001990	1649	0	0	0	0
Pebworth BUA	E34001991	0	0	0	0	0
North Greetwell BUA	E34001992	0	0	0	0	0
Crook BUA	E34001993	9909	0	0	0	0
Nawton BUA	E34001994	0	0	0	0	0
Kingston Lisle BUA	E34001995	0	0	0	0	0
Lyminge BUA	E34001996	1354	0	0	0	0
Walpole Highway BUA	E34001997	0	0	0	0	0
East Meon BUA	E34001998	0	0	0	0	0
Lambourn BUA	E34001999	4251	0	0	0	0
Ruan Minor BUA	E34002000	0	0	0	0	0
Napton on the Hill BUA	E34002001	1102	0	0	0	0
Holmesfield BUA	E34002002	0	0	0	0	0
Whatstandwell BUA	E34002003	0	0	0	0	0
[truncated: 3,494 more rows]

## Sheet: Data_2009
BUA11NM	BUA11CD	Population	Minor_accidents	Serious_accidents	Fatal_accidents	Accidents_of_all_severities
Kexby BUA	E34000001	0	0	0	0	0
Bradfield Heath BUA	E34000002	0	0	0	0	0
Huntley BUA	E34000003	1695	0	0	0	0
Swinefleet BUA	E34000004	0	0	0	0	0
Foulsham BUA	E34000005	1408	0	0	0	0
Easton (South Norfolk) BUA	E34000006	1466	0	0	0	0
Carlton in Lindrick BUA	E34000007	5734	0	0	0	0
Shrewton BUA	E34000008	1612	0	0	0	0
Maiden Newton BUA	E34000009	2003	0	0	0	0
Normanton on Soar BUA	E34000010	0	0	0	0	0
Warton BUA	E34000011	1939	1	0	0	1
Hartland BUA	E34000012	1421	0	0	0	0
Buntingsdale BUA	E34000013	0	0	0	0	0
Nonington BUA	E34000014	1446	0	0	0	0
Madeley Park BUA	E34000015	0	0	0	0	0
Dorchester (West Dorset) BUA	E34000016	18540	21	3	0	24
Sayers Common BUA	E34000017	0	0	0	0	0
Dinghurst BUA	E34000018	0	0	0	0	0
Hartnoll BUA	E34000019	0	0	0	0	0
Ely BUA	E34000020	18694	15	3	0	18
Gilmorton BUA	E34000021	0	0	0	0	0
Huttoft BUA	E34000022	0	0	0	0	0
West Chinnock BUA	E34000023	0	0	0	0	0
Great Tey BUA	E34000024	0	0	0	0	0
Little Addington BUA	E34000025	0	0	0	0	0
Market Weighton BUA	E34000026	7426	0	0	0	0
Downham Market BUA	E34000027	9508	0	0	0	0
Kingston St Mary BUA	E34000028	0	0	0	0	0
Orlingbury BUA	E34000029	0	0	0	0	0
Rode BUA	E34000030	1346	0	0	0	0
Upper Denby BUA	E34000031	0	0	0	0	0
Shilton BUA	E34000032	0	0	0	0	0
Witcham BUA	E34000033	0	0	0	0	0
Read BUA	E34000034	2630	0	0	0	0
Salford Priors BUA	E34000035	0	0	0	0	0
Hyde Heath BUA	E34000036	1337	0	0	0	0
Padstow BUA	E34000037	2730	0	0	0	0
Willoughby (East Lindsey) BUA	E34000038	0	0	0	0	0
Penrith BUA	E34000039	15255	20	2	1	23
Winterborne Whitechurch BUA	E34000040	0	0	0	0	0
Bloxham BUA	E34000041	3847	0	0	0	0
Stonebridge BUA	E34000042	0	0	0	0	0
Lyng BUA	E34000043	0	0	0	0	0
Pawlett BUA	E34000044	1653	0	0	0	0
Ealand BUA	E34000045	1715	0	0	0	0
Husthwaite BUA	E34000046	0	0	0	0	0
Brough (Eden) BUA	E34000047	0	0	0	0	0
Bolsover BUA	E34000048	12900	12	1	0	13
Cambridge (Stroud) BUA	E34000049	0	0	0	0	0
Witton-le-Wear BUA	E34000050	0	0	0	0	0
Moreton on Lugg BUA	E34000051	0	0	0	0	0
Buntingford BUA	E34000052	5239	0	0	0	0
Low Fulney BUA	E34000053	0	0	0	0	0
Felmersham BUA	E34000054	0	0	0	0	0
March BUA	E34000055	22087	30	3	0	33
Southam BUA	E34000056	6519	0	0	0	0
Marston BUA	E34000057	0	0	0	0	0
Grimethorpe BUA	E34000058	5201	0	0	0	0
Easington (East Riding of Yorkshire) BUA	E34000059	1415	0	0	0	0
Chudleigh BUA	E34000060	4344	0	0	0	0
Slad BUA	E34000061	0	0	0	0	0
Catterick BUA	E34000062	3165	0	0	0	0
Great Oakley BUA	E34000063	1018	0	0	0	0
Hemswell BUA	E34000064	0	0	0	0	0
Axtown BUA	E34000065	1833	0	0	0	0
Moor Row BUA	E34000066	1596	0	0	0	0
Royston BUA	E34000067	15662	14	2	0	16
Studley BUA	E34000068	7723	1	0	0	1
Wheatley Hill BUA	E34000069	2944	0	0	0	0
Fleckney BUA	E34000070	4822	0	0	0	0
Tickenham BUA	E34000071	0	0	0	0	0
Byers Green BUA	E34000072	0	0	0	0	0
Whitwell (Bolsover) BUA	E34000073	3970	0	0	0	0
Kingsbury BUA	E34000074	3719	0	0	0	0
Hazelbury Bryan BUA	E34000075	1968	0	0	0	0
Weston (North Hertfordshire) BUA	E34000076	0	0	0	0	0
Belbroughton BUA	E34000077	1474	0	0	0	0
North Creake BUA	E34000078	0	0	0	0	0
Simister BUA	E34000079	1467	0	0	0	0
Tempsford BUA	E34000080	0	0	0	0	0
Ludgershall (Wiltshire) BUA	E34000081	3121	0	0	0	0
Droxford BUA	E34000082	0	0	0	0	0
Willingham by Stow BUA	E34000083	0	0	0	0	0
Barnoldby le Beck BUA	E34000084	1128	1	0	0	1
West Ashling BUA	E34000085	1244	0	0	0	0
Irthlingborough BUA	E34000086	6822	0	0	0	0
Galhampton BUA	E34000087	0	0	0	0	0
Manea BUA	E34000088	2055	0	0	0	0
West Hanningfield BUA	E34000089	0	0	0	0	0
Halberton BUA	E34000090	2107	0	0	0	0
Runcton Holme BUA	E34000091	0	0	0	0	0
Ryhall BUA	E34000092	1550	0	0	0	0
Cuxton BUA	E34000093	4197	0	0	0	0
Twyford (Melton) BUA	E34000094	0	0	0	0	0
Hartest BUA	E34000095	0	0	0	0	0
Stoke Goldington BUA	E34000096	0	0	0	0	0
Wateringbury BUA	E34000097	2103	0	0	0	0
Over Kellet BUA	E34000098	2221	0	0	0	0
Little Wymondley BUA	E34000099	1393	0	0	0	0
Moira BUA	E34000100	1842	1	0	0	1
Drayton (South Somerset) BUA	E34000101	0	0	0	0	0
Mellis BUA	E34000102	0	0	0	0	0
Market Bosworth BUA	E34000103	1444	0	0	0	0
Ashill BUA	E34000104	1062	0	0	0	0
Rode Heath BUA	E34000105	2621	0	1	0	1
Thurton BUA	E34000106	1482	0	0	0	0
Hail Weston BUA	E34000107	0	0	0	0	0
Twigworth BUA	E34000108	0	0	0	0	0
Freshwater BUA	E34000109	8414	0	0	0	0
Hardwick (South Norfolk) BUA	E34000110	0	0	0	0	0
Waresley BUA	E34000111	0	0	0	0	0
Gweek BUA	E34000112	0	0	0	0	0
Crick BUA	E34000113	1869	0	0	0	0
Wrestlingworth BUA	E34000114	0	0	0	0	0
Barnoldswick BUA	E34000115	11039	8	0	0	8
Rackheath Industrial Estate BUA	E34000116	0	0	0	0	0
Lutton BUA	E34000117	0	0	0	0	0
Seahouses BUA	E34000118	1336	0	0	0	0
Billinghay BUA	E34000119	2549	0	0	0	0
Hollinfare BUA	E34000120	1935	0	0	0	0
Potterhanworth BUA	E34000121	0	0	0	0	0
Wheathampstead BUA	E34000122	4700	0	0	0	0
Winfarthing BUA	E34000123	0	0	0	0	0
Aberford BUA	E34000124	0	0	0	0	0
Northiam BUA	E34000125	1589	0	0	0	0
Hawkesbury Upton BUA	E34000126	2005	0	0	0	0
Wedmore BUA	E34000127	3309	0	0	0	0
High Bickington BUA	E34000128	0	0	0	0	0
Carlton-on-Trent BUA	E34000129	0	0	0	0	0
Ropley BUA	E34000130	2193	0	0	0	0
University of Sussex BUA	E34000131	3946	1	0	0	1
Wetheringsett BUA	E34000132	1389	0	0	0	0
Burchett's Green BUA	E34000133	0	0	0	0	0
Stevington BUA	E34000134	0	0	0	0	0
Grange-over-Sands BUA	E34000135	5985	0	0	0	0
Riding Mill BUA	E34000136	0	0	0	0	0
Ashton under Hill BUA	E34000137	1089	0	0	0	0
Osmotherley BUA	E34000138	0	0	0	0	0
Friskney Eaudyke BUA	E34000139	0	0	0	0	0
Cranborne BUA	E34000140	0	0	0	0	0
Preston (North Hertfordshire) BUA	E34000141	0	0	0	0	0
Theale BUA	E34000142	0	0	0	0	0
Old Stratford BUA	E34000143	2556	0	0	0	0
Cublington BUA	E34000144	0	0	0	0	0
Rudston BUA	E34000145	0	0	0	0	0
Bury BUA	E34000146	0	0	0	0	0
Cropredy BUA	E34000147	0	0	0	0	0
Aldbourne BUA	E34000148	1854	0	0	0	0
Shipham BUA	E34000149	0	0	0	0	0
Middleton Cheney BUA	E34000150	3929	0	0	0	0
Tarporley BUA	E34000151	2654	0	0	0	0
Cleeve BUA	E34000152	0	0	0	0	0
Alderton (Suffolk Coastal) BUA	E34000153	0	0	0	0	0
Batcombe BUA	E34000154	0	0	0	0	0
Moreton BUA	E34000155	0	0	0	0	0
Wirksworth BUA	E34000156	4277	0	0	0	0
St Mawes BUA	E34000157	0	0	0	0	0
Stratton Audley BUA	E34000158	0	0	0	0	0
Saxton BUA	E34000159	0	0	0	0	0
Woodcote BUA	E34000160	2623	0	0	0	0
Dalton-in-Furness BUA	E34000161	7584	0	0	0	0
Blyth (Bassetlaw) BUA	E34000162	2193	0	0	0	0
Haughley BUA	E34000163	2193	0	0	0	0
Howe Green BUA	E34000164	0	0	0	0	0
Calstock BUA	E34000165	1646	0	0	0	0
Five Oak Green BUA	E34000166	2471	0	0	0	0
Leasingham BUA	E34000167	2110	0	0	0	0
Southrop BUA	E34000168	0	0	0	0	0
Wells-next-the-Sea BUA	E34000169	2667	0	0	0	0
Tredington BUA	E34000170	0	0	0	0	0
Landrake BUA	E34000171	1068	0	0	0	0
Campsall BUA	E34000172	1592	0	0	0	0
Welney BUA	E34000173	0	0	0	0	0
Bedlington BUA	E34000174	17468	17	1	0	18
Brigg BUA	E34000175	5230	0	0	0	0
Steeple Aston BUA	E34000176	0	0	0	0	0
Great Barford BUA	E34000177	1895	0	0	0	0
Acton Turville BUA	E34000178	0	0	0	0	0
Abbotsbury BUA	E34000179	0	0	0	0	0
Clive BUA	E34000180	0	0	0	0	0
Widnes BUA	E34000181	60221	100	14	0	114
Hethersett BUA	E34000182	5619	0	0	0	0
Pevensey Bay BUA	E34000183	2888	0	0	0	0
Coningsby Airfield BUA	E34000184	5784	0	0	0	0
Williton BUA	E34000185	3709	0	0	0	0
Salthouse BUA	E34000186	0	0	0	0	0
Cople BUA	E34000187	0	0	0	0	0
Amble BUA	E34000188	6685	0	0	0	0
Cholsey BUA	E34000189	3645	0	0	0	0
Terwick Common BUA	E34000190	0	0	0	0	0
Overton (Lancaster) BUA	E34000191	0	0	0	0	0
Little Plumstead BUA	E34000192	0	0	0	0	0
Skelton (Redcar and Cleveland) BUA	E34000193	5899	0	0	0	0
Chillington BUA	E34000194	1866	0	0	0	0
Steeple Morden BUA	E34000195	0	0	0	0	0
Ellingham BUA	E34000196	0	0	0	0	0
Honington BUA	E34000197	0	0	0	0	0
Holberrow Green BUA	E34000198	0	0	0	0	0
Saxby All Saints BUA	E34000199	0	0	0	0	0
Wawne BUA	E34000200	1569	0	0	0	0
Barlborough BUA	E34000201	3182	0	0	0	0
Hamsterley (nr Witton-le-Wear) BUA	E34000202	0	0	0	0	0
Marton (Rugby) BUA	E34000203	0	0	0	0	0
Snailbeach BUA	E34000204	0	0	0	0	0
Bigbury-on-Sea BUA	E34000205	0	0	0	0	0
West Tanfield BUA	E34000206	0	0	0	0	0
Newquay Cornwall Airport BUA	E34000207	0	0	0	0	0
East Budleigh BUA	E34000208	0	0	0	0	0
Woodton BUA	E34000209	0	0	0	0	0
East Garston BUA	E34000210	0	0	0	0	0
Bielby BUA	E34000211	0	0	0	0	0
Abbots Bromley BUA	E34000212	1361	0	0	0	0
St Nicholas at Wade BUA	E34000213	1752	0	0	0	0
New Addington BUA	E34000214	21691	16	3	1	20
Iwerne Courtney BUA	E34000215	0	0	0	0	0
Three Oaks BUA	E34000216	0	0	0	0	0
Shillington BUA	E34000217	1815	0	0	0	0
Bishop's Nympton BUA	E34000218	1912	0	0	0	0
Urchfont BUA	E34000219	1761	0	0	0	0
Chippenham (East Cambridgeshire) BUA	E34000220	0	0	0	0	0
Heddington BUA	E34000221	0	0	0	0	0
Tillingham BUA	E34000222	2188	0	0	0	0
Sicklesmere BUA	E34000223	0	0	0	0	0
Cross BUA	E34000224	0	0	0	0	0
Great Bardfield BUA	E34000225	1234	0	0	0	0
Gunthorpe BUA	E34000226	0	0	0	0	0
Maulden BUA	E34000227	3110	0	0	0	0
Wicken (East Cambridgeshire) BUA	E34000228	0	0	0	0	0
Rushton BUA	E34000229	0	0	0	0	0
Malpas BUA	E34000230	1191	0	0	0	0
Seaford BUA	E34000231	21694	29	4	0	33
Saltfleetby St Peter BUA	E34000232	0	0	0	0	0
Broughton Gifford BUA	E34000233	1175	0	0	0	0
Ryhill BUA	E34000234	4542	0	0	0	0
Fordham (Colchester) BUA	E34000235	1555	0	0	0	0
Whitwell (North Hertfordshire) BUA	E34000236	1435	0	0	0	0
Skinningrove BUA	E34000237	1662	0	0	0	0
North Luffenham BUA	E34000238	1703	0	0	0	0
Instow BUA	E34000239	0	0	0	0	0
Watchet BUA	E34000240	2779	0	0	0	0
Robertsbridge BUA	E34000241	3074	0	0	0	0
Budleigh Salterton BUA	E34000242	4554	0	0	0	0
Market Weston BUA	E34000243	0	0	0	0	0
Brancaster Staithe BUA	E34000244	0	0	0	0	0
Sedgebrook BUA	E34000245	0	0	0	0	0
Densole BUA	E34000246	1429	0	0	0	0
Cherry Burton BUA	E34000247	1324	0	0	0	0
Pulloxhill BUA	E34000248	0	0	0	0	0
Burton on the Wolds BUA	E34000249	1353	0	0	0	0
Great Dunmow BUA	E34000250	8534	0	0	0	0
Aspatria BUA	E34000251	3442	0	0	0	0
Old Wives Lees BUA	E34000252	970	0	0	0	0
Middleton Tyas BUA	E34000253	0	0	0	0	0
Edington BUA	E34000254	1242	0	0	0	0
Northmoor Green BUA	E34000255	0	0	0	0	0
Nunney BUA	E34000256	0	0	0	0	0
Rillington BUA	E34000257	1704	0	0	0	0
Ingrave BUA	E34000258	2131	0	0	0	0
Punnett's Town BUA	E34000259	0	0	0	0	0
Healing BUA	E34000260	2907	0	0	0	0
Shipton Bellinger BUA	E34000261	1515	0	0	0	0
Weedon Lois BUA	E34000262	1683	0	0	0	0
Wingham BUA	E34000263	1747	0	0	0	0
Brooke BUA	E34000264	1105	0	0	0	0
Weobley BUA	E34000265	1520	0	0	0	0
Stoke Canon BUA	E34000266	0	0	0	0	0
Higher Wincham BUA	E34000267	1558	0	0	0	0
Keyingham BUA	E34000268	1664	0	0	0	0
Dearham BUA	E34000269	1519	0	0	0	0
Tresillian BUA	E34000270	1380	0	0	0	0
Wideopen BUA	E34000271	9115	0	0	0	0
Appleshaw BUA	E34000272	0	0	0	0	0
Frodsham BUA	E34000273	9058	0	0	0	0
North Pickenham BUA	E34000274	0	0	0	0	0
Tilston BUA	E34000275	0	0	0	0	0
Postwick BUA	E34000276	0	0	0	0	0
Stagsden BUA	E34000277	0	0	0	0	0
Rothwell BUA	E34000278	7611	0	0	0	0
Chew Magna BUA	E34000279	0	0	0	0	0
Mursley BUA	E34000280	0	0	0	0	0
Sandhurst (Tunbridge Wells) BUA	E34000281	1456	0	0	0	0
Chacombe BUA	E34000282	0	0	0	0	0
Leigh (Sevenoaks) BUA	E34000283	2216	0	0	0	0
Shipdham BUA	E34000284	2093	0	0	0	0
East Ayton BUA	E34000285	3176	0	0	0	0
Orsett BUA	E34000286	1768	0	0	0	0
Balsham BUA	E34000287	1381	0	0	0	0
Port Gaverne BUA	E34000288	0	0	0	0	0
Ponsanooth BUA	E34000289	1615	0	0	0	0
Chard BUA	E34000290	13057	13	2	0	15
Offord D'Arcy BUA	E34000291	1636	0	0	0	0
Greatham (Hartlepool) BUA	E34000292	0	0	0	0	0
Dorney BUA	E34000293	0	0	0	0	0
Silkstone BUA	E34000294	1463	0	0	0	0
Wrington BUA	E34000295	1649	0	0	0	0
Comberbach BUA	E34000296	0	0	0	0	0
Gilsland BUA	E34000297	0	0	0	0	0
Hagworthingham BUA	E34000298	0	0	0	0	0
Salisbury District Hospital BUA	E34000299	0	0	0	0	0
Yelling BUA	E34000300	0	0	0	0	0
Somerton (Cherwell) BUA	E34000301	0	0	0	0	0
Yarnton BUA	E34000302	3048	0	0	0	0
Fenstanton BUA	E34000303	3247	0	0	0	0
Metheringham BUA	E34000304	3247	0	0	0	0
Hurley (North Warwickshire) BUA	E34000305	1398	0	0	0	0
Hook (Hart) BUA	E34000306	8364	0	0	0	0
Bow Brickhill BUA	E34000307	1248	0	0	0	0
Burton Overy BUA	E34000308	0	0	0	0	0
Hurst Green (Ribble Valley) BUA	E34000309	0	0	0	0	0
Rainworth BUA	E34000310	7791	0	0	0	0
Quadring BUA	E34000311	1383	0	0	0	0
Robertson Barracks BUA	E34000312	2456	0	0	0	0
Beverley BUA	E34000313	30068	29	2	1	32
Clavering BUA	E34000314	1428	0	0	0	0
Tedburn St Mary BUA	E34000316	1449	0	0	0	0
Lighthorne BUA	E34000317	0	0	0	0	0
Scotton (Harrogate) BUA	E34000318	0	0	0	0	0
Abingworth BUA	E34000319	0	0	0	0	0
Tasburgh BUA	E34000320	1145	0	0	0	0
Portesham BUA	E34000321	0	0	0	0	0
Tolleshunt Major BUA	E34000322	0	0	0	0	0
University of Lancaster BUA	E34000323	5553	0	0	0	0
Great Comberton BUA	E34000324	0	0	0	0	0
High Cross BUA	E34000325	0	0	0	0	0
Sherborne St John BUA	E34000326	1708	0	0	0	0
Haverhill BUA	E34000327	26112	19	6	0	25
Market Lavington BUA	E34000328	1674	0	0	0	0
Pensford BUA	E34000329	1102	0	0	0	0
Piddington BUA	E34000330	0	0	0	0	0
Brandeston BUA	E34000331	0	0	0	0	0
Foxley BUA	E34000332	0	0	0	0	0
Berinsfield BUA	E34000333	3144	0	0	0	0
Harlton BUA	E34000334	0	0	0	0	0
Brierley BUA	E34000335	1654	0	0	0	0
Hilton (Stockton-on-Tees) BUA	E34000336	0	0	0	0	0
Markyate BUA	E34000337	2883	0	0	0	0
Henfield BUA	E34000338	5039	0	0	0	0
Lacock BUA	E34000339	1384	0	0	0	0
Dorrington (Shropshire) BUA	E34000340	0	0	0	0	0
South Brent BUA	E34000341	2576	0	0	0	0
RAF Tern Hill BUA	E34000342	0	0	0	0	0
Littlebury BUA	E34000343	0	0	0	0	0
Chipping Warden BUA	E34000344	0	0	0	0	0
Warmington (East Northamptonshire) BUA	E34000345	2055	0	0	0	0
Widford BUA	E34000346	0	0	0	0	0
Barkway BUA	E34000347	0	0	0	0	0
Sheriff Hutton BUA	E34000348	1739	0	0	0	0
Airmyn BUA	E34000349	0	0	0	0	0
Over Wallop BUA	E34000350	0	0	0	0	0
Washbrook BUA	E34000351	1548	0	0	0	0
Rolleston BUA	E34000352	0	0	0	0	0
St Leonards BUA	E34000353	5394	0	0	0	0
Mullion BUA	E34000354	2100	0	0	0	0
Ingleton BUA	E34000355	2511	0	0	0	0
Wootton (Isle of Wight) BUA	E34000356	3506	0	0	0	0
Kingston (Canterbury) BUA	E34000357	0	0	0	0	0
Luddenden Foot BUA	E34000358	1667	0	0	0	0
North Tawton BUA	E34000359	2029	0	0	0	0
Upton (Wakefield) BUA	E34000360	5913	0	0	0	0
Stutton BUA	E34000361	1358	0	0	0	0
Broughton Moor BUA	E34000362	0	0	0	0	0
Wincanton BUA	E34000363	5085	0	0	0	0
Polgooth BUA	E34000364	1613	0	0	0	0
Bladon BUA	E34000365	1167	0	0	0	0
Broadwas BUA	E34000366	0	0	0	0	0
Hayton (East Riding of Yorkshire) BUA	E34000367	0	0	0	0	0
Mells BUA	E34000368	0	0	0	0	0
Bittaford BUA	E34000369	1802	0	0	0	0
Leavenheath BUA	E34000370	1783	0	0	0	0
Wixams BUA	E34000371	0	0	0	0	0
Broadway BUA	E34000372	3096	0	0	0	0
Sewardstone BUA	E34000373	0	0	0	0	0
Hardwick (South Cambridgeshire) BUA	E34000374	2718	0	0	0	0
Upper Poppleton BUA	E34000375	3068	0	0	0	0
Brereton Heath BUA	E34000376	0	0	0	0	0
Cudham BUA	E34000377	0	0	0	0	0
Barnack BUA	E34000378	1224	0	0	0	0
Sutton (East Cambridgeshire) BUA	E34000379	3906	0	0	0	0
Pulham St Mary BUA	E34000380	0	0	0	0	0
Heckington BUA	E34000381	3390	0	0	0	0
Cloughton BUA	E34000382	0	0	0	0	0
Castleton (High Peak) BUA	E34000383	0	0	0	0	0
Upper End BUA	E34000384	1115	0	0	0	0
Clapham (Bedford) BUA	E34000385	4553	0	0	0	0
Clyst Honiton BUA	E34000386	0	0	0	0	0
Chinnor BUA	E34000387	5970	0	0	0	0
Knayton BUA	E34000388	0	0	0	0	0
Ninfield BUA	E34000389	1203	0	0	0	0
Kingsdon BUA	E34000390	0	0	0	0	0
Dockenfield BUA	E34000391	0	0	0	0	0
West Perry BUA	E34000392	2267	0	0	0	0
Long Clawson BUA	E34000393	0	0	0	0	0
Banks BUA	E34000394	3982	1	0	0	1
Crondall BUA	E34000395	1205	0	0	0	0
Thurcroft BUA	E34000396	5122	0	0	0	0
Pickhill BUA	E34000397	0	0	0	0	0
Long Marston (Dacorum) BUA	E34000398	0	0	0	0	0
Tregadillett BUA	E34000399	1162	0	0	0	0
Heddon-on-the-Wall BUA	E34000400	1535	0	0	0	0
Otterburn BUA	E34000401	0	0	0	0	0
Peasenhall BUA	E34000402	0	0	0	0	0
Exmouth BUA	E34000403	34161	39	3	0	42
Scayne's Hill BUA	E34000404	1643	0	0	0	0
Norton (Doncaster) BUA	E34000405	1780	0	0	0	0
Vernham Dean BUA	E34000406	0	0	0	0	0
Bishop Monkton BUA	E34000407	0	0	0	0	0
Rufforth BUA	E34000408	0	0	0	0	0
Bolton-le-Sands BUA	E34000409	7231	0	0	0	0
Upper Bucklebury BUA	E34000410	1480	0	0	0	0
Marden (Maidstone) BUA	E34000411	3130	0	0	0	0
Riviere Towans BUA	E34000412	0	0	0	0	0
Manby BUA	E34000413	2140	0	0	0	0
Aston Clinton BUA	E34000414	4727	0	0	0	0
Cockwood BUA	E34000415	0	0	0	0	0
Crediton BUA	E34000416	7315	0	0	0	0
Stainburn BUA	E34000417	1710	3	0	0	3
Beeford BUA	E34000418	0	0	0	0	0
Up Nately BUA	E34000419	0	0	0	0	0
Wickhambrook BUA	E34000420	2147	0	0	0	0
Winster BUA	E34000421	1739	0	0	0	0
Langdane Wood BUA	E34000422	0	0	0	0	0
Moreton-in-Marsh BUA	E34000423	3487	0	0	0	0
Thurlby BUA	E34000424	2159	0	0	0	0
Lowick BUA	E34000425	0	0	0	0	0
Brookmans Park BUA	E34000426	4367	2	0	0	2
Spilsby BUA	E34000427	3048	0	0	0	0
Hamstreet BUA	E34000428	1771	0	0	0	0
Bassingham BUA	E34000429	1358	0	0	0	0
Henley-on-Thames BUA	E34000430	11318	16	3	0	19
Cannington BUA	E34000431	2688	0	0	0	0
Edingale BUA	E34000432	0	0	0	0	0
Ripponden BUA	E34000433	5231	0	0	0	0
Edge BUA	E34000434	0	0	0	0	0
Great Longstone BUA	E34000435	1660	0	0	0	0
Brompton BUA	E34000436	2087	0	0	0	0
Donington BUA	E34000437	2807	0	0	0	0
Eckington BUA	E34000438	2725	0	0	0	0
East Farndon BUA	E34000439	0	0	0	0	0
Snodland BUA	E34000440	9770	0	0	0	0
Kinsley BUA	E34000441	4553	0	0	0	0
Loddington BUA	E34000442	0	0	0	0	0
Longhorsley BUA	E34000443	0	0	0	0	0
South Kelsey BUA	E34000444	0	0	0	0	0
Chulmleigh BUA	E34000445	2089	0	0	0	0
Ashley Green BUA	E34000446	0	0	0	0	0
Brimpton BUA	E34000447	0	0	0	0	0
Broughton (Test Valley) BUA	E34000448	1532	0	0	0	0
Goldhanger BUA	E34000449	0	0	0	0	0
East Markham BUA	E34000450	1125	0	0	0	0
Bere Alston BUA	E34000451	3031	0	0	0	0
High Easter BUA	E34000452	0	0	0	0	0
Arborfield BUA	E34000453	0	0	0	0	0
Armitage BUA	E34000454	5245	0	0	0	0
Burgh St Peter BUA	E34000455	0	0	0	0	0
Coggeshall BUA	E34000456	5041	0	0	0	0
Earsham BUA	E34000457	0	0	0	0	0
Meltham BUA	E34000458	8408	1	0	0	1
Sutton on Trent BUA	E34000459	1173	0	0	0	0
Wheldrake BUA	E34000460	1622	0	0	0	0
Great Malgraves BUA	E34000461	0	0	0	0	0
Gooderstone BUA	E34000462	0	0	0	0	0
Needham Market BUA	E34000463	4585	0	0	0	0
Worton BUA	E34000464	0	0	0	0	0
Sutton Common BUA	E34000465	1560	0	0	0	0
Goonhavern BUA	E34000466	1537	0	0	0	0
Garsington BUA	E34000467	0	0	0	0	0
Flamstead BUA	E34000468	1215	0	0	0	0
Minehead BUA	E34000469	12033	9	0	0	9
Charsfield BUA	E34000470	0	0	0	0	0
Constantine BUA	E34000471	2116	0	0	0	0
Great Paxton BUA	E34000472	0	0	0	0	0
Daventry BUA	E34000473	24685	18	2	0	20
Lamarsh BUA	E34000474	0	0	0	0	0
Durfold Wood BUA	E34000475	0	0	0	0	0
Outwood BUA	E34000476	0	0	0	0	0
Kilmeston BUA	E34000477	0	0	0	0	0
Knapton BUA	E34000478	0	0	0	0	0
Probus BUA	E34000479	1603	0	0	0	0
Newton-with-Scales BUA	E34000480	1552	0	0	0	0
Naunton BUA	E34000481	0	0	0	0	0
Keyworth BUA	E34000482	6826	0	0	0	0
Deanland Wood Park BUA	E34000483	1122	0	0	0	0
Downderry BUA	E34000484	1998	0	0	0	0
Wimblington BUA	E34000485	4417	0	0	0	0
Marazion BUA	E34000486	1847	0	0	0	0
Eccles BUA	E34000487	1658	0	0	0	0
Penton Mewsey BUA	E34000488	0	0	0	0	0
Bonby BUA	E34000489	0	0	0	0	0
Deal BUA	E34000490	29814	43	7	0	50
Water Orton BUA	E34000491	3517	3	0	0	3
Tugby BUA	E34000492	0	0	0	0	0
Quainton BUA	E34000493	1257	0	0	0	0
Rockland All Saints BUA	E34000494	0	0	0	0	0
Chartham Hatch BUA	E34000495	0	0	0	0	0
West Grimstead BUA	E34000496	0	0	0	0	0
Berrynarbor BUA	E34000497	0	0	0	0	0
Settrington BUA	E34000498	0	0	0	0	0
Hythe BUA	E34000499	20587	13	4	0	17
North Nibley BUA	E34000500	0	0	0	0	0
Compton Martin BUA	E34000501	0	0	0	0	0
Hutton BUA	E34000502	0	0	0	0	0
Wolvey BUA	E34000503	2463	0	0	0	0
Ibstock BUA	E34000504	5614	0	0	0	0
Bucklesham BUA	E34000505	0	0	0	0	0
Halstock BUA	E34000506	0	0	0	0	0
Leigh Sinton BUA	E34000507	0	0	0	0	0
Market Deeping BUA	E34000508	11804	10	4	0	14
Horncastle BUA	E34000509	6872	0	0	0	0
Bodenham Moor BUA	E34000510	1441	0	0	0	0
Featherstone (South Staffordshire) BUA	E34000511	4311	0	0	0	0
High Spen BUA	E34000512	1937	0	0	0	0
Aylesbeare BUA	E34000513	0	0	0	0	0
Pucklechurch BUA	E34000514	3070	0	0	0	0
Blackthorn BUA	E34000515	0	0	0	0	0
Corton BUA	E34000516	0	0	0	0	0
Haxey BUA	E34000517	3509	0	0	0	0
Long Preston BUA	E34000518	0	0	0	0	0
Dymock BUA	E34000519	1902	0	0	0	0
Alderbury BUA	E34000520	2771	0	0	0	0
Glastonbury BUA	E34000521	8863	0	0	0	0
Cuddesdon BUA	E34000522	0	0	0	0	0
Dunsfold BUA	E34000523	1352	0	0	0	0
West Horsley BUA	E34000524	1276	0	0	0	0
Little Dunmow BUA	E34000525	1580	0	0	0	0
Handcross BUA	E34000526	2040	0	0	0	0
Witham BUA	E34000527	25087	32	3	0	35
Stoneleigh BUA	E34000528	0	0	0	0	0
Pitchcombe BUA	E34000529	0	0	0	0	0
Fittleworth BUA	E34000530	1427	0	0	0	0
East Barkwith BUA	E34000531	0	0	0	0	0
Littlebourne BUA	E34000532	1133	0	0	0	0
Gaddesby BUA	E34000533	0	0	0	0	0
Lode BUA	E34000534	0	0	0	0	0
East Halton BUA	E34000535	0	0	0	0	0
Skellingthorpe BUA	E34000536	3469	0	0	0	0
Tintinhull BUA	E34000537	0	0	0	0	0
Alvington BUA	E34000538	0	0	0	0	0
Comberton BUA	E34000539	2343	0	0	0	0
Bishop's Itchington BUA	E34000540	1602	0	0	0	0
West Pennard BUA	E34000541	0	0	0	0	0
Goathland BUA	E34000542	0	0	0	0	0
Ashley (East Cambridgeshire) BUA	E34000543	0	0	0	0	0
Hepscott BUA	E34000544	0	0	0	0	0
Horndon on the Hill BUA	E34000545	1613	0	0	0	0
Barrington (South Cambridgeshire) BUA	E34000546	0	0	0	0	0
Stickford BUA	E34000547	0	0	0	0	0
North Scarle BUA	E34000548	0	0	0	0	0
Watlington (South Oxfordshire) BUA	E34000549	1712	0	0	0	0
Holmes Chapel BUA	E34000550	5654	0	0	0	0
Minstead BUA	E34000551	0	0	0	0	0
Barrow upon Humber BUA	E34000552	3338	0	0	0	0
Whaley Bridge BUA	E34000553	5048	0	0	0	0
Tallington BUA	E34000554	0	0	0	0	0
Milford on Sea BUA	E34000555	4771	0	0	0	0
Chatburn BUA	E34000556	1322	0	0	0	0
Swardeston BUA	E34000557	1536	0	0	0	0
Wrangle BUA	E34000558	1465	0	0	0	0
Tewin BUA	E34000559	0	0	0	0	0
Cley next the Sea BUA	E34000560	0	0	0	0	0
Finningham BUA	E34000561	0	0	0	0	0
Allington BUA	E34000562	2347	0	0	0	0
Micklefield BUA	E34000563	0	0	0	0	0
Sherburn Hill BUA	E34000564	0	0	0	0	0
Oakley (Aylesbury Vale) BUA	E34000565	1261	0	0	0	0
Sutton-on-the-Forest BUA	E34000566	0	0	0	0	0
Gerrards Cross BUA	E34000567	21747	28	5	0	33
Small Dole BUA	E34000568	1268	0	0	0	0
Kingsand BUA	E34000569	0	0	0	0	0
Hemswell Cliff BUA	E34000570	1278	0	0	0	0
Ipplepen BUA	E34000571	2482	0	0	0	0
Duxford Airfield BUA	E34000572	1562	0	0	0	0
Ulverston BUA	E34000573	11624	13	3	0	16
Chapeltown BUA	E34000574	23071	24	1	1	26
Olveston BUA	E34000575	1902	0	0	0	0
Walkington BUA	E34000576	1124	0	0	0	0
Abinger Hammer BUA	E34000577	0	0	0	0	0
Barrowden BUA	E34000578	0	0	0	0	0
Darite BUA	E34000579	0	0	0	0	0
Houghton Conquest BUA	E34000580	1401	0	0	0	0
Maxey BUA	E34000581	1138	0	0	0	0
Barton (South Cambridgeshire) BUA	E34000582	0	0	0	0	0
Upper Saxondale BUA	E34000583	0	0	0	0	0
Creaton BUA	E34000584	0	0	0	0	0
Mousehole BUA	E34000585	1410	0	0	0	0
Frieth BUA	E34000586	0	0	0	0	0
Winteringham BUA	E34000587	1528	0	0	0	0
Cleeve Prior BUA	E34000588	0	0	0	0	0
Hornsea BUA	E34000589	8112	0	0	0	0
Full Sutton BUA	E34000590	2102	0	0	0	0
Wem BUA	E34000591	5679	0	0	0	0
Horham BUA	E34000592	0	0	0	0	0
White-le-Head BUA	E34000593	1549	1	0	0	1
Hathersage BUA	E34000594	1723	0	0	0	0
Tolleshunt D'Arcy BUA	E34000595	1463	0	0	0	0
Silsoe BUA	E34000596	1685	0	0	0	0
Loughborough BUA	E34000597	59379	96	7	0	103
Burcot BUA	E34000598	0	0	0	0	0
West Camel BUA	E34000599	0	0	0	0	0
Pensilva BUA	E34000600	2213	0	0	0	0
Cardington BUA	E34000601	0	0	0	0	0
Great Easton (Uttlesford) BUA	E34000602	1553	0	0	0	0
Hadham Cross BUA	E34000603	1579	0	0	0	0
Skipsea BUA	E34000604	0	0	0	0	0
Graveley BUA	E34000605	0	0	0	0	0
Great Livermere BUA	E34000606	0	0	0	0	0
Earl Soham BUA	E34000607	0	0	0	0	0
Crow Hill Housing Estate BUA	E34000608	1697	0	0	0	0
Woolfardisworthy BUA	E34000609	1609	0	0	0	0
Nash BUA	E34000610	1577	0	0	0	0
Plumpton BUA	E34000611	0	0	0	0	0
Holme Hale BUA	E34000612	0	0	0	0	0
Great Bedwyn BUA	E34000613	1798	0	0	0	0
Thurgarton BUA	E34000614	0	0	0	0	0
Clifton upon Teme BUA	E34000615	0	0	0	0	0
Eastoft BUA	E34000616	0	0	0	0	0
Ulcombe BUA	E34000617	1758	0	0	0	0
Somerby BUA	E34000618	1745	0	0	0	0
Himley BUA	E34000619	0	0	0	0	0
Geldeston BUA	E34000620	1385	0	0	0	0
Cocklake BUA	E34000621	0	0	0	0	0
Meopham (North) BUA	E34000622	2925	0	0	0	0
Fence BUA	E34000623	1478	0	0	0	0
Great Easton (Harborough) BUA	E34000624	0	0	0	0	0
Helpston BUA	E34000625	1693	0	0	0	0
Morley St Botolph BUA	E34000626	1918	0	0	0	0
Glinton BUA	E34000627	1766	0	0	0	0
Maghull BUA	E34000628	27243	28	3	1	32
Marsh Green BUA	E34000629	0	0	0	0	0
Bramhope BUA	E34000630	3095	0	0	0	0
Weeting BUA	E34000631	1289	0	0	0	0
Claypole BUA	E34000632	2456	0	0	0	0
Southport BUA	E34000633	89812	156	19	2	177
Redhill (North Somerset) BUA	E34000634	1332	0	0	0	0
Wilmcote BUA	E34000635	1865	0	0	0	0
Weedon BUA	E34000636	0	0	0	0	0
Holtby BUA	E34000637	0	0	0	0	0
South Creake BUA	E34000638	0	0	0	0	0
Church Brampton BUA	E34000639	0	0	0	0	0
Buckden BUA	E34000640	3216	0	0	0	0
Monxton BUA	E34000641	0	0	0	0	0
Barton-under-Needwood BUA	E34000642	4281	0	0	0	0
Calver BUA	E34000643	1805	0	0	0	0
Guilden Morden BUA	E34000644	0	0	0	0	0
Thornbury BUA	E34000645	10805	4	1	0	5
Hose BUA	E34000646	0	0	0	0	0
Shipton (Cotswold) BUA	E34000647	0	0	0	0	0
Heybridge Basin BUA	E34000648	1162	0	0	0	0
Scarcroft BUA	E34000649	1223	0	0	0	0
Stoney Stanton BUA	E34000650	3138	0	0	0	0
Hampton Magna BUA	E34000651	1806	0	0	0	0
Ewshot BUA	E34000652	0	0	0	0	0
Tuddenham BUA	E34000653	0	0	0	0	0
Oxhill BUA	E34000654	0	0	0	0	0
Barroway Drove BUA	E34000655	0	0	0	0	0
Street BUA	E34000656	12860	16	2	0	18
Shobdon BUA	E34000657	0	0	0	0	0
West Dean BUA	E34000658	0	0	0	0	0
Thropton BUA	E34000659	0	0	0	0	0
Caunton BUA	E34000660	0	0	0	0	0
Ditchling BUA	E34000661	2336	0	0	0	0
Middleton-on-the-Wolds BUA	E34000662	1490	0	0	0	0
Hallow BUA	E34000663	1872	0	0	0	0
Emberton BUA	E34000664	0	0	0	0	0
Church Lench BUA	E34000665	0	0	0	0	0
Bishop Sutton BUA	E34000666	1394	0	0	0	0
Great Brickhill BUA	E34000667	0	0	0	0	0
Levens BUA	E34000668	1725	0	0	0	0
Barwick in Elmet BUA	E34000669	1684	0	0	0	0
Mary Tavy BUA	E34000670	1565	0	0	0	0
Mickletown BUA	E34000671	2890	0	0	0	0
Hambleton (Selby) BUA	E34000672	1777	0	0	0	0
Wroxton BUA	E34000673	1580	1	0	0	1
Hibaldstow BUA	E34000674	1798	0	0	0	0
Earby BUA	E34000675	4731	0	0	0	0
Patmore Heath BUA	E34000676	0	0	0	0	0
Alresford BUA	E34000677	2088	0	0	0	0
Trimdon Colliery BUA	E34000678	1435	0	0	0	0
Utkinton BUA	E34000679	0	0	0	0	0
Whitwell (Isle of Wight) BUA	E34000680	1513	0	0	0	0
Sinnington BUA	E34000681	0	0	0	0	0
Bishop's Waltham BUA	E34000682	6625	0	0	0	0
Bildeston BUA	E34000683	0	0	0	0	0
Steventon BUA	E34000684	1288	0	0	0	0
Upper Dicker BUA	E34000685	0	0	0	0	0
Weston Turville BUA	E34000686	1521	0	0	0	0
Cold Norton BUA	E34000687	0	0	0	0	0
Bordesley BUA	E34000688	0	0	0	0	0
Newchurch BUA	E34000689	0	0	0	0	0
Fleggburgh (Burgh St Margaret) BUA	E34000690	0	0	0	0	0
Greywell BUA	E34000691	0	0	0	0	0
Frome BUA	E34000692	26142	30	0	0	30
Walliswood BUA	E34000693	0	0	0	0	0
Cantley BUA	E34000694	1110	0	0	0	0
Ketton BUA	E34000695	1152	1	0	0	1
Blagdon BUA	E34000696	1435	0	0	0	0
Bagshot BUA	E34000697	5453	0	0	0	0
Redbourne BUA	E34000698	0	0	0	0	0
Holywell (Central Bedfordshire) BUA	E34000699	1579	0	0	0	0
East Grimstead BUA	E34000700	0	0	0	0	0
Silver End BUA	E34000701	3555	0	0	0	0
Gallowstree Common BUA	E34000702	0	0	0	0	0
Bayford BUA	E34000703	0	0	0	0	0
Sherburn (Ryedale) BUA	E34000704	0	0	0	0	0
Pelynt BUA	E34000705	1533	0	0	0	0
Thornham BUA	E34000706	0	0	0	0	0
Waltham on the Wolds BUA	E34000707	1615	0	0	0	0
Stedham BUA	E34000708	1144	0	0	0	0
South Zeal BUA	E34000709	1698	0	0	0	0
Ross-on-Wye BUA	E34000710	10420	18	3	0	21
Lower Broadheath BUA	E34000711	1421	0	0	0	0
Storrington BUA	E34000712	6580	0	0	0	0
Hailey BUA	E34000713	0	0	0	0	0
Hundon BUA	E34000714	3041	0	0	0	0
Littlethorpe BUA	E34000715	0	0	0	0	0
Bleadon BUA	E34000716	1385	0	0	0	0
Weeton BUA	E34000717	0	0	0	0	0
Caston BUA	E34000718	0	0	0	0	0
Upper Dean BUA	E34000719	0	0	0	0	0
Oakthorpe BUA	E34000720	0	0	0	0	0
Delabole BUA	E34000721	1561	0	0	0	0
Timberland BUA	E34000722	0	0	0	0	0
Eastington BUA	E34000723	1741	1	0	0	1
Taddington BUA	E34000724	0	0	0	0	0
East Stour BUA	E34000725	0	0	0	0	0
East Brent BUA	E34000726	0	0	0	0	0
Bottisham BUA	E34000727	3953	0	0	0	0
Doveridge BUA	E34000728	2620	0	0	0	0
Great Lumley BUA	E34000729	2917	0	0	0	0
Badgers Mount BUA	E34000730	0	0	0	0	0
Luxulyan BUA	E34000731	1754	0	0	0	0
Alnwick BUA	E34000732	8133	0	0	0	0
Bubwith BUA	E34000733	1857	0	0	0	0
Owslebury BUA	E34000734	0	0	0	0	0
Exton (Rutland) BUA	E34000735	0	0	0	0	0
Sutton St Nicholas BUA	E34000736	1382	0	0	0	0
Homer BUA	E34000737	0	0	0	0	0
Sellindge BUA	E34000738	1592	0	0	0	0
Denshaw BUA	E34000739	1242	0	0	0	0
Scotter BUA	E34000740	3388	0	0	0	0
Billinge BUA	E34000741	6262	0	0	0	0
Walcott BUA	E34000742	0	0	0	0	0
Dipley BUA	E34000743	0	0	0	0	0
Delamere BUA	E34000744	0	0	0	0	0
Cressage BUA	E34000745	0	0	0	0	0
Detling BUA	E34000746	1677	0	0	0	0
Colaton Raleigh BUA	E34000747	0	0	0	0	0
Red Lodge BUA	E34000748	3375	0	0	0	0
Ashton Keynes BUA	E34000749	1822	0	0	0	0
Cargreen BUA	E34000750	0	0	0	0	0
Marshland St James BUA	E34000751	1264	0	0	0	0
Tealby BUA	E34000752	0	0	0	0	0
Northchapel BUA	E34000753	1388	0	0	0	0
Holbrook BUA	E34000754	2402	0	0	0	0
Hailsham BUA	E34000755	18682	18	5	0	23
Hadstock BUA	E34000756	0	0	0	0	0
Oving BUA	E34000757	0	0	0	0	0
Widdrington Station BUA	E34000758	3268	0	0	0	0
Thorpe-le-Soken BUA	E34000759	2345	0	0	0	0
Covenham St Mary BUA	E34000760	0	0	0	0	0
Church Stretton BUA	E34000761	4441	0	0	0	0
Richmond BUA	E34000762	8331	0	0	0	0
Lenham BUA	E34000763	3402	0	0	0	0
Loddon BUA	E34000764	3899	0	0	0	0
Leire BUA	E34000765	0	0	0	0	0
Cheddar BUA	E34000766	4981	0	0	0	0
Longstock BUA	E34000767	0	0	0	0	0
Oakley (Basingstoke and Deane) BUA	E34000768	5489	0	0	0	0
Chelmondiston BUA	E34000769	2121	0	0	0	0
Nunton BUA	E34000770	0	0	0	0	0
Lechlade-on-Thames BUA	E34000771	2889	0	0	0	0
Palestine BUA	E34000772	0	0	0	0	0
Hindolveston BUA	E34000773	0	0	0	0	0
Alrewas BUA	E34000774	3147	0	0	0	0
Scholes BUA	E34000775	2744	0	0	0	0
Mablethorpe BUA	E34000776	12729	13	3	0	16
Eardiston BUA	E34000777	0	0	0	0	0
Worminghall BUA	E34000778	0	0	0	0	0
Thorrington (East) BUA	E34000779	1764	0	0	0	0
Tadmarton BUA	E34000780	0	0	0	0	0
Horton Kirby BUA	E34000781	1513	0	0	0	0
Newton Solney BUA	E34000782	0	0	0	0	0
Black Moor BUA	E34000783	0	0	0	0	0
Swanton Abbott BUA	E34000784	0	0	0	0	0
Leafield BUA	E34000785	0	0	0	0	0
Lutterworth BUA	E34000786	9260	0	0	0	0
Langley Vale BUA	E34000787	1503	0	0	0	0
Trevone BUA	E34000788	0	0	0	0	0
Long Marston (Stratford-on-Avon) BUA	E34000789	0	0	0	0	0
Rainford Junction BUA	E34000790	0	0	0	0	0
Croxdale BUA	E34000791	0	0	0	0	0
Sawston BUA	E34000792	7110	0	0	0	0
Burneside BUA	E34000793	1917	0	0	0	0
Leek Wootton BUA	E34000794	1258	0	0	0	0
Norton (Mid Suffolk) BUA	E34000795	0	0	0	0	0
Sidmouth BUA	E34000796	11310	19	1	0	20
Tattenhall BUA	E34000797	1827	0	0	0	0
Yoxall BUA	E34000798	1259	0	0	0	0
Rippingale BUA	E34000799	2296	0	0	0	0
Lugwardine BUA	E34000800	2035	0	0	0	0
Bishop's Tawton BUA	E34000801	1704	1	0	0	1
Stathern BUA	E34000802	0	0	0	0	0
Whiteway BUA	E34000803	0	0	0	0	0
Doddington BUA	E34000804	1142	0	0	0	0
Swineshead BUA	E34000805	1697	0	0	0	0
Nafferton BUA	E34000806	1714	0	0	0	0
Middleham BUA	E34000807	1311	0	0	0	0
Sheepy Magna BUA	E34000808	0	0	0	0	0
Fewcott BUA	E34000809	1544	3	0	0	3
Flushing BUA	E34000810	0	0	0	0	0
Emley BUA	E34000811	1488	0	0	0	0
Mellor Brook BUA	E34000812	2658	0	0	0	0
Medomsley BUA	E34000813	0	0	0	0	0
Dunster BUA	E34000814	0	0	0	0	0
Epping BUA	E34000815	9019	0	0	0	0
Barford (Warwick) BUA	E34000816	1668	0	0	0	0
Haslingfield BUA	E34000817	1551	0	0	0	0
West Lulworth BUA	E34000818	0	0	0	0	0
Harbury BUA	E34000819	1533	0	0	0	0
Misterton BUA	E34000820	1321	0	0	0	0
Weston (Cheshire East) BUA	E34000821	2687	0	0	0	0
Brookland BUA	E34000822	0	0	0	0	0
Winterborne Stickland BUA	E34000823	0	0	0	0	0
Souldern BUA	E34000824	0	0	0	0	0
Lindholme BUA	E34000825	3032	1	0	0	1
Rufford Country Park BUA	E34000826	0	0	0	0	0
Cheriton Bishop BUA	E34000827	0	0	0	0	0
Great Snoring BUA	E34000828	0	0	0	0	0
Trimdon BUA	E34000829	2956	0	0	0	0
Torpoint BUA	E34000830	8045	0	0	0	0
Ewen BUA	E34000831	0	0	0	0	0
Barford St Martin BUA	E34000832	0	0	0	0	0
Bilsthorpe BUA	E34000833	3938	0	0	0	0
Buckhorn Weston BUA	E34000834	0	0	0	0	0
Glatton BUA	E34000835	0	0	0	0	0
Featherstone Prison BUA	E34000836	0	0	0	0	0
Royal Naval Air Station Yeovilton BUA	E34000837	3282	0	0	0	0
Pett BUA	E34000838	0	0	0	0	0
Hilton (South Derbyshire) BUA	E34000839	7136	0	0	0	0
Elmley Castle BUA	E34000840	0	0	0	0	0
Hildenborough BUA	E34000841	0	0	0	0	0
Pulham Market BUA	E34000842	0	0	0	0	0
Burghfield Common BUA	E34000843	7635	0	0	0	0
Tittensor BUA	E34000844	0	0	0	0	0
Great Crakehall BUA	E34000845	0	0	0	0	0
Petrockstowe BUA	E34000846	0	0	0	0	0
Watersfield BUA	E34000847	0	0	0	0	0
Lavendon BUA	E34000848	1617	0	0	0	0
Newton St Faith BUA	E34000849	0	0	0	0	0
Buckingham BUA	E34000850	11820	9	1	0	10
Nacton BUA	E34000851	1641	1	0	0	1
Netley BUA	E34000852	6651	0	0	0	0
Badingham BUA	E34000853	0	0	0	0	0
Catfield BUA	E34000854	0	0	0	0	0
Halton Holegate BUA	E34000855	0	0	0	0	0
Heathfield (Teignbridge) BUA	E34000856	1619	0	0	0	0
Brackley BUA	E34000857	13129	5	2	0	7
Stratford St Mary BUA	E34000858	1110	0	0	0	0
Ulrome BUA	E34000859	0	0	0	0	0
Blewbury BUA	E34000860	1969	0	0	0	0
South Heath BUA	E34000861	0	0	0	0	0
Bigrigg BUA	E34000862	0	0	0	0	0
Bomere Heath BUA	E34000863	2010	0	0	0	0
Chilthorne Domer BUA	E34000864	0	0	0	0	0
Thornton BUA	E34000865	0	0	0	0	0
Reighton BUA	E34000866	0	0	0	0	0
Ivybridge BUA	E34000867	11917	6	0	0	6
Barrow (Ribble Valley) BUA	E34000868	1299	0	0	0	0
Lazonby BUA	E34000869	1470	0	0	0	0
Merriott BUA	E34000870	2462	0	0	0	0
Tilton on the Hill BUA	E34000871	2092	0	0	0	0
Walpole St Peter BUA	E34000872	2303	0	0	0	0
Lower Kingswood BUA	E34000873	1778	4	0	0	4
Walton-on-Trent BUA	E34000874	0	0	0	0	0
Great Bentley BUA	E34000875	2198	0	0	0	0
Biddulph Moor BUA	E34000876	1658	0	0	0	0
Cuddington (Aylesbury Vale) BUA	E34000877	0	0	0	0	0
Bagworth BUA	E34000878	0	0	0	0	0
Marske-by-the-Sea BUA	E34000879	7250	0	0	0	0
Tilshead BUA	E34000880	0	0	0	0	0
Bradwell (Derbyshire Dales) BUA	E34000881	1884	0	0	0	0
Hampton Bishop BUA	E34000882	0	0	0	0	0
Burstwick BUA	E34000883	1613	0	0	0	0
Denmead BUA	E34000884	6575	0	0	0	0
Paddock Wood BUA	E34000885	8269	0	0	0	0
Normanton on Trent BUA	E34000886	0	0	0	0	0
Ulnes Walton BUA	E34000887	0	0	0	0	0
Grundisburgh BUA	E34000888	2321	0	0	0	0
Findern BUA	E34000889	1358	0	0	0	0
Kirkby-le-Soken BUA	E34000890	1424	0	0	0	0
Garforth BUA	E34000891	15031	14	3	0	17
Chitterne BUA	E34000892	0	0	0	0	0
Turnditch BUA	E34000893	0	0	0	0	0
Ticehurst BUA	E34000894	3153	0	0	0	0
Coombe Bissett BUA	E34000895	0	0	0	0	0
Shurdington BUA	E34000896	1961	1	0	0	1
Steeple Bumpstead BUA	E34000897	2538	0	0	0	0
Clarborough BUA	E34000898	1874	0	0	0	0
Kirkby Stephen BUA	E34000899	2569	0	0	0	0
Frosterley BUA	E34000900	0	0	0	0	0
Nether Kellet BUA	E34000901	0	0	0	0	0
Skirlaugh BUA	E34000902	1359	0	0	0	0
Debden BUA	E34000903	0	0	0	0	0
Thorpeness BUA	E34000904	0	0	0	0	0
Cottesmore Airfield BUA	E34000905	0	0	0	0	0
Marshfield (South Gloucestershire) BUA	E34000906	1670	0	0	0	0
Kirmington BUA	E34000907	0	0	0	0	0
Kniveton BUA	E34000908	0	0	0	0	0
Kelbrook BUA	E34000909	0	0	0	0	0
Fenny Compton BUA	E34000910	1336	0	0	0	0
Flexford BUA	E34000911	1504	0	0	0	0
Knebworth BUA	E34000912	3486	1	1	0	2
Honingham BUA	E34000913	0	0	0	0	0
Thorverton BUA	E34000914	0	0	0	0	0
South Kilworth BUA	E34000915	0	0	0	0	0
Goodleigh BUA	E34000916	0	0	0	0	0
Tickhill BUA	E34000917	5177	0	0	0	0
Compton (West Berkshire) BUA	E34000918	1527	0	0	0	0
Moulton Chapel BUA	E34000919	0	0	0	0	0
Cropthorne BUA	E34000920	0	0	0	0	0
Little Milton BUA	E34000921	0	0	0	0	0
Northallerton BUA	E34000922	16655	25	2	0	27
Easington (Redcar and Cleveland) BUA	E34000923	1395	0	0	0	0
Barking BUA	E34000924	0	0	0	0	0
Hare Green BUA	E34000925	0	0	0	0	0
Tenterden BUA	E34000926	6978	0	0	0	0
Borrowby BUA	E34000927	0	0	0	0	0
Steep BUA	E34000928	2855	0	0	0	0
Rufford BUA	E34000929	2089	0	0	0	0
Chittlehampton BUA	E34000930	0	0	0	0	0
Ackleton BUA	E34000931	0	0	0	0	0
Dunton BUA	E34000932	1119	0	0	0	0
Woodgreen BUA	E34000933	1393	0	0	0	0
Upton Snodsbury BUA	E34000934	0	0	0	0	0
Market Warsop BUA	E34000935	10325	0	0	0	0
Bix BUA	E34000936	0	0	0	0	0
Edgmond BUA	E34000937	1054	0	0	0	0
Culmstock BUA	E34000938	0	0	0	0	0
Quinton BUA	E34000939	0	0	0	0	0
Stithians BUA	E34000940	2115	0	0	0	0
Elmstead Market BUA	E34000941	1464	0	0	0	0
High Ham BUA	E34000942	0	0	0	0	0
West Haddon BUA	E34000943	2363	0	0	0	0
Escrick BUA	E34000944	1272	0	0	0	0
Goodworth Clatford BUA	E34000945	1489	0	0	0	0
Dishforth BUA	E34000946	0	0	0	0	0
Linton-on-Ouse BUA	E34000947	0	0	0	0	0
Crapstone BUA	E34000948	0	0	0	0	0
Egmanton BUA	E34000949	0	0	0	0	0
Wyre Piddle BUA	E34000950	0	0	0	0	0
Gosfield BUA	E34000951	0	0	0	0	0
Harlington BUA	E34000952	2323	0	0	0	0
Langho BUA	E34000953	2255	0	0	0	0
Clyst St Mary BUA	E34000954	2310	0	0	0	0
Methley BUA	E34000955	1191	0	0	0	0
Severn Beach BUA	E34000956	1546	0	0	0	0
Castle Acre BUA	E34000957	0	0	0	0	0
Cotton End BUA	E34000958	1596	2	0	0	2
Chalgrove BUA	E34000959	2805	0	0	0	0
Barham BUA	E34000960	1410	0	0	0	0
Coleford (Mendip) BUA	E34000961	2332	0	0	0	0
Nettleham BUA	E34000962	2800	0	0	0	0
Litlington BUA	E34000963	1662	0	0	0	0
Kingsdown (Dover) BUA	E34000964	1998	0	0	0	0
The Thorne BUA	E34000965	0	0	0	0	0
Manton BUA	E34000966	0	0	0	0	0
Watton at Stone BUA	E34000967	2354	0	0	0	0
Nettleton BUA	E34000968	0	0	0	0	0
Tadcaster BUA	E34000969	7230	0	0	0	0
Long Ashton BUA	E34000970	4508	0	0	0	0
Hope (High Peak) BUA	E34000971	1191	0	0	0	0
Bruton BUA	E34000972	2916	0	0	0	0
Burghclere Common BUA	E34000973	0	0	0	0	0
Longwick BUA	E34000974	1673	0	0	0	0
Buriton BUA	E34000975	0	0	0	0	0
Snape (Suffolk Coastal) BUA	E34000976	0	0	0	0	0
Epworth BUA	E34000977	5402	0	0	0	0
Withern BUA	E34000978	0	0	0	0	0
Warboys BUA	E34000979	4551	0	0	0	0
Hayle BUA	E34000980	7730	0	0	0	0
Bramfield BUA	E34000981	0	0	0	0	0
Betsham BUA	E34000982	0	0	0	0	0
Ashton Hayes BUA	E34000983	1578	0	0	0	0
Seend Cleeve BUA	E34000984	0	0	0	0	0
Stannington BUA	E34000985	0	0	0	0	0
Dalston BUA	E34000986	1834	0	0	0	0
Little Paxton BUA	E34000987	3118	0	0	0	0
South Milford BUA	E34000988	2319	0	0	0	0
Beaminster BUA	E34000989	2960	0	0	0	0
Rolvenden BUA	E34000990	1282	0	0	0	0
Conisbrough BUA	E34000991	16288	36	5	1	42
Wool BUA	E34000992	2592	0	0	0	0
Sutton Benger BUA	E34000993	2130	0	0	0	0
Nantwich BUA	E34000994	16248	16	5	0	21
Brabourne Lees BUA	E34000995	1693	0	0	0	0
Skeffling BUA	E34000996	0	0	0	0	0
Ingham (West Lindsey) BUA	E34000997	1465	0	0	0	0
Heckfield Green BUA	E34000998	0	0	0	0	0
Capel-le-Ferne BUA	E34000999	2315	0	0	0	0
Meden Vale BUA	E34001000	1631	0	0	0	0
Hovingham BUA	E34001001	0	0	0	0	0
Clifton (Eden) BUA	E34001002	0	0	0	0	0
Grindleton BUA	E34001003	1408	0	0	0	0
Loders BUA	E34001004	1750	0	0	0	0
Beare Green BUA	E34001005	0	0	0	0	0
Howden BUA	E34001006	4809	0	0	0	0
Child Okeford BUA	E34001007	1547	0	0	0	0
Goodmanham BUA	E34001008	0	0	0	0	0
Marchington BUA	E34001009	0	0	0	0	0
St Agnes BUA	E34001010	3865	0	0	0	0
Painswick BUA	E34001011	2627	0	0	0	0
Mevagissey BUA	E34001012	2325	0	0	0	0
Brampford Speke BUA	E34001013	0	0	0	0	0
Charlton-on-Otmoor BUA	E34001014	0	0	0	0	0
Magham Down BUA	E34001015	0	0	0	0	0
Messingham BUA	E34001016	4242	0	0	0	0
Slinfold BUA	E34001017	2009	0	0	0	0
Great Witley BUA	E34001018	0	0	0	0	0
Wiswell BUA	E34001019	0	0	0	0	0
Sutton upon Derwent BUA	E34001020	0	0	0	0	0
Blackwater BUA	E34001021	0	0	0	0	0
Nomansland BUA	E34001022	1872	0	0	0	0
Northgate BUA	E34001023	0	0	0	0	0
Market Drayton BUA	E34001024	11474	8	0	0	8
Cheswardine BUA	E34001025	1516	0	0	0	0
Cawood BUA	E34001026	1301	0	0	0	0
West Keal BUA	E34001027	0	0	0	0	0
Bradenham BUA	E34001028	1054	0	0	0	0
Hapton BUA	E34001029	1703	1	0	0	1
Pyrton BUA	E34001030	0	0	0	0	0
Backbarrow BUA	E34001031	1760	0	0	0	0
Occold BUA	E34001032	0	0	0	0	0
Crockham Hill BUA	E34001033	0	0	0	0	0
Over BUA	E34001034	2838	0	0	0	0
Warnham BUA	E34001035	2030	0	0	0	0
Gaydon BUA	E34001036	0	0	0	0	0
Wacton BUA	E34001037	0	0	0	0	0
Green Hammerton BUA	E34001038	0	0	0	0	0
Portishead BUA	E34001039	23014	7	0	0	7
South Newton BUA	E34001040	0	0	0	0	0
Barnby BUA	E34001041	1700	0	0	0	0
Alne BUA	E34001042	0	0	0	0	0
Upper Broughton BUA	E34001043	0	0	0	0	0
Pewsey BUA	E34001044	3564	0	0	0	0
Rock (Horsham) BUA	E34001045	0	0	0	0	0
Braunston BUA	E34001046	1726	0	0	0	0
Weir BUA	E34001047	1786	0	0	0	0
Little London BUA	E34001048	0	0	0	0	0
Watlington (King's Lynn and West Norfolk) BUA	E34001049	2370	0	0	0	0
Crofton BUA	E34001050	6022	0	0	0	0
Corfe Castle BUA	E34001051	1880	0	0	0	0
Wotton-under-Edge BUA	E34001052	4871	0	0	0	0
Chelworth Lower Green BUA	E34001053	0	0	0	0	0
Surlingham BUA	E34001054	0	0	0	0	0
Crudwell BUA	E34001055	0	0	0	0	0
Stebbing BUA	E34001056	1575	0	0	0	0
Hambleton (Wyre) BUA	E34001057	2706	0	0	0	0
Trent BUA	E34001058	0	0	0	0	0
Sibsey BUA	E34001059	2018	0	0	0	0
Ebrington BUA	E34001060	0	0	0	0	0
Pateley Bridge BUA	E34001061	1140	0	0	0	0
Ramsey Mereside BUA	E34001062	0	0	0	0	0
Ashley (Kettering) BUA	E34001063	0	0	0	0	0
Marple BUA	E34001064	18636	13	2	0	15
Thurleigh BUA	E34001065	0	0	0	0	0
Southwell BUA	E34001066	7258	0	0	0	0
Dawlish BUA	E34001067	11534	17	0	0	17
Dronfield BUA	E34001068	21022	13	3	0	16
Frettenham BUA	E34001069	1025	0	0	0	0
Wootton Bassett BUA	E34001070	12548	9	1	0	10
Newton (Rushcliffe) BUA	E34001071	0	0	0	0	0
Cotherstone BUA	E34001072	1515	0	0	0	0
Hawkinge BUA	E34001073	7251	0	0	0	0
East Worldham BUA	E34001074	0	0	0	0	0
Evercreech BUA	E34001075	2310	0	0	0	0
Swaton BUA	E34001076	0	0	0	0	0
Weston under Penyard BUA	E34001077	0	0	0	0	0
Syresham BUA	E34001078	0	0	0	0	0
Paulerspury BUA	E34001079	0	0	0	0	0
Down Ampney BUA	E34001080	0	0	0	0	0
Askham Bryan BUA	E34001081	0	0	0	0	0
Beckingham BUA	E34001082	2237	0	0	0	0
Burnham Market BUA	E34001083	1819	0	0	0	0
Finedon BUA	E34001084	4264	0	0	0	0
Kingston (North Dorset) BUA	E34001085	0	0	0	0	0
Coniston BUA	E34001086	1699	0	0	0	0
Lower Common BUA	E34001087	0	0	0	0	0
Hockwold cum Wilton BUA	E34001088	1559	0	0	0	0
Halam BUA	E34001089	0	0	0	0	0
Edgcott BUA	E34001090	0	0	0	0	0
Coney Weston BUA	E34001091	0	0	0	0	0
Storth BUA	E34001092	0	0	0	0	0
Bescar BUA	E34001093	0	0	0	0	0
Duddon BUA	E34001094	1686	0	0	0	0
Feckenham BUA	E34001095	0	0	0	0	0
Holloway BUA	E34001096	1053	0	0	0	0
Shiptonthorpe BUA	E34001097	0	0	0	0	0
Radway BUA	E34001098	0	0	0	0	0
Alfriston BUA	E34001099	1166	0	0	0	0
Kingston (South Cambridgeshire) BUA	E34001100	0	0	0	0	0
Peterchurch BUA	E34001101	1562	0	0	0	0
Peasedown St John BUA	E34001102	6436	0	0	0	0
Folksworth BUA	E34001103	1487	1	0	0	1
Sherburn (County Durham) BUA	E34001104	3073	0	0	0	0
Plaxtol BUA	E34001105	1550	0	0	0	0
Ebchester BUA	E34001106	1450	0	0	0	0
Stone (Stroud) BUA	E34001107	0	0	0	0	0
New Waltham BUA	E34001108	4689	7	1	0	8
Five Ashes BUA	E34001109	0	0	0	0	0
Great Ouseburn BUA	E34001110	0	0	0	0	0
Abbotskerswell BUA	E34001111	1542	0	0	0	0
Seamer (Hambleton) BUA	E34001112	0	0	0	0	0
Fiskerton (West Lindsey) BUA	E34001113	0	0	0	0	0
Swinford BUA	E34001114	0	0	0	0	0
Thornton-le-Dale BUA	E34001115	1629	0	0	0	0
Swimbridge BUA	E34001116	0	0	0	0	0
Dinnington (Rotherham) BUA	E34001117	21654	26	1	1	28
Billesdon BUA	E34001118	1832	0	0	0	0
Stansted Mountfitchet BUA	E34001119	7437	0	0	0	0
Brasted BUA	E34001120	0	0	0	0	0
Barnwell BUA	E34001121	0	0	0	0	0
Woodplumpton BUA	E34001122	0	0	0	0	0
Priors Hardwick BUA	E34001123	0	0	0	0	0
Wychbold BUA	E34001124	2492	0	0	0	0
Arlecdon BUA	E34001125	1543	0	0	0	0
Balsall Common BUA	E34001126	7782	0	0	0	0
Lound BUA	E34001127	0	0	0	0	0
Hightown BUA	E34001128	2112	0	0	0	0
Bayston Hill BUA	E34001129	5121	1	0	0	1
Hatch Beauchamp BUA	E34001130	0	0	0	0	0
Broughton (Preston) BUA	E34001131	1750	1	0	0	1
Birch Green BUA	E34001132	1673	0	0	0	0
Rowney Green BUA	E34001133	0	0	0	0	0
High Beach BUA	E34001134	0	0	0	0	0
Fremington BUA	E34001135	4091	0	0	0	0
Stowbridge BUA	E34001136	0	0	0	0	0
Windmill Hill BUA	E34001137	0	0	0	0	0
Thorp Arch BUA	E34001138	1889	0	0	0	0
Hinton St George BUA	E34001139	0	0	0	0	0
Shillingstone BUA	E34001140	0	0	0	0	0
Butterwick BUA	E34001141	1130	0	0	0	0
Bedfield Long Green BUA	E34001142	0	0	0	0	0
Whittington (Lichfield) BUA	E34001143	1734	0	0	0	0
Badby BUA	E34001144	1958	0	0	0	0
North Hayling BUA	E34001145	0	0	0	0	0
Cromwell BUA	E34001146	0	0	0	0	0
North Cowton BUA	E34001147	0	0	0	0	0
All Stretton BUA	E34001148	0	0	0	0	0
Lustleigh BUA	E34001149	0	0	0	0	0
Shripney BUA	E34001150	0	0	0	0	0
Queen Camel BUA	E34001151	1523	0	0	0	0
Westhead BUA	E34001152	1592	0	1	0	1
Beetley BUA	E34001153	0	0	0	0	0
Eyam BUA	E34001154	0	0	0	0	0
Embsay BUA	E34001155	1842	0	0	0	0
Cheddleton BUA	E34001156	3934	0	0	0	0
Caldbeck BUA	E34001157	0	0	0	0	0
Bishop's Tachbrook BUA	E34001158	1245	0	0	0	0
Upton (Newark and Sherwood) BUA	E34001159	0	0	0	0	0
Northampton (South Northamptonshire) BUA	E34001160	4365	0	0	0	0
Somerford Keynes BUA	E34001161	0	0	0	0	0
Norley BUA	E34001162	0	0	0	0	0
Acaster Malbis BUA	E34001163	0	0	0	0	0
Stalmine BUA	E34001164	1522	0	0	0	0
Whitchurch (Aylesbury Vale) BUA	E34001165	1561	0	0	0	0
Upton Cheyney BUA	E34001166	0	0	0	0	0
Tytherleigh BUA	E34001167	0	0	0	0	0
Denham Green BUA	E34001168	2797	0	0	0	0
Arlington BUA	E34001169	0	0	0	0	0
Hoveton BUA	E34001170	3572	0	0	0	0
High Legh BUA	E34001171	1176	0	0	0	0
Hargrave BUA	E34001172	0	0	0	0	0
Crews Hill BUA	E34001173	0	0	0	0	0
Poulton BUA	E34001174	0	0	0	0	0
Swan Green BUA	E34001175	0	0	0	0	0
Steeple BUA	E34001176	0	0	0	0	0
Stokeinteignhead BUA	E34001177	1230	0	0	0	0
Woodnewton BUA	E34001178	0	0	0	0	0
Smallfield BUA	E34001179	4098	0	0	0	0
Weedon Bec BUA	E34001180	3435	0	0	0	0
Bulkington BUA	E34001181	0	0	0	0	0
Oakley (Bedford) BUA	E34001182	2487	0	0	0	0
Woodham Mortimer BUA	E34001183	0	0	0	0	0
Rookery Hill BUA	E34001184	1624	0	0	0	0
Bothel BUA	E34001185	0	0	0	0	0
Irchester BUA	E34001186	4659	0	0	0	0
Lacey Green BUA	E34001187	1134	0	0	0	0
Little Staughton BUA	E34001188	0	0	0	0	0
Blackford BUA	E34001189	0	0	0	0	0
Amotherby BUA	E34001190	0	0	0	0	0
Blakedown BUA	E34001191	1277	0	0	0	0
Colton (Lichfield) BUA	E34001192	0	0	0	0	0
Breachwood Green BUA	E34001193	0	0	0	0	0
North Crawley BUA	E34001194	1328	0	0	0	0
Dennington BUA	E34001195	1415	0	0	0	0
Bramham BUA	E34001196	1345	0	0	0	0
Long Hanborough BUA	E34001197	2635	0	0	0	0
Tydd St Giles BUA	E34001198	1423	0	0	0	0
Hainford BUA	E34001199	0	0	0	0	0
Foxton (Harborough) BUA	E34001200	0	0	0	0	0
Reepham BUA	E34001201	2623	0	0	0	0
Faringdon BUA	E34001202	6163	0	0	0	0
Ashton (Cornwall) BUA	E34001203	0	0	0	0	0
Medburn BUA	E34001204	0	0	0	0	0
Lea BUA	E34001205	0	0	0	0	0
Marton (West Lindsey) BUA	E34001206	0	0	0	0	0
Thorner BUA	E34001207	1602	0	0	0	0
Lewknor BUA	E34001208	0	0	0	0	0
Strete BUA	E34001209	0	0	0	0	0
West Wittering BUA	E34001210	1383	0	0	0	0
Graffham BUA	E34001211	0	0	0	0	0
Upwood BUA	E34001212	1505	0	0	0	0
Hornick BUA	E34001213	0	0	0	0	0
Weaverham BUA	E34001214	6498	0	0	0	0
Garton-on-the-Wolds BUA	E34001215	0	0	0	0	0
Howden-le-Wear BUA	E34001216	1854	0	0	0	0
Glapthorn BUA	E34001217	0	0	0	0	0
Preston (Dover) BUA	E34001218	0	0	0	0	0
Carleton-in-Craven BUA	E34001219	1878	0	0	0	0
Priors Marston BUA	E34001220	0	0	0	0	0
Langley Park BUA	E34001221	4955	0	0	0	0
Temple Sowerby BUA	E34001222	0	0	0	0	0
Penwood BUA	E34001223	0	0	0	0	0
Hayton (Carlisle) BUA	E34001224	0	0	0	0	0
Stanwick BUA	E34001225	2168	0	0	0	0
Merrybent BUA	E34001226	0	0	0	0	0
North Petherton BUA	E34001227	4093	0	0	0	0
Middlezoy BUA	E34001228	1496	0	0	0	0
West Quantoxhead BUA	E34001229	0	0	0	0	0
Hunston BUA	E34001230	1251	0	1	0	1
Happisburgh BUA	E34001231	0	0	0	0	0
Ilminster BUA	E34001232	5912	0	0	0	0
Ferryhill BUA	E34001233	10128	13	0	0	13
Buxton (Broadland) BUA	E34001234	1476	0	0	0	0
Chandler's Cross BUA	E34001235	0	0	0	0	0
Gisburn BUA	E34001236	1446	0	0	0	0
North Molton BUA	E34001237	0	0	0	0	0
Bethersden BUA	E34001238	1472	0	0	0	0
Crowlas BUA	E34001239	0	0	0	0	0
Kirk Merrington BUA	E34001240	1781	0	0	0	0
Monk Fryston BUA	E34001241	1742	0	0	0	0
Little Eversden BUA	E34001242	1133	0	0	0	0
Rodmell BUA	E34001243	0	0	0	0	0
Middle Rasen BUA	E34001244	0	0	0	0	0
Dinnington (Newcastle upon Tyne) BUA	E34001245	1668	0	0	0	0
Broadwindsor BUA	E34001246	1704	0	0	0	0
Raunds BUA	E34001247	8627	0	0	0	0
Lerryn BUA	E34001248	0	0	0	0	0
Bleasby BUA	E34001249	1251	0	0	0	0
East Grafton BUA	E34001250	0	0	0	0	0
Tow Law BUA	E34001251	2257	0	0	0	0
Sandiway BUA	E34001252	4557	0	0	0	0
Writtle BUA	E34001253	5440	0	0	0	0
Kennford BUA	E34001254	0	0	0	0	0
Uckinghall BUA	E34001255	0	0	0	0	0
Greysouthen BUA	E34001256	0	0	0	0	0
Long Crendon BUA	E34001257	2480	0	0	0	0
Rowde BUA	E34001258	0	0	0	0	0
Cannock Wood BUA	E34001259	1671	1	0	0	1
Heapham BUA	E34001260	0	0	0	0	0
St Erme BUA	E34001261	2067	0	0	0	0
Latton BUA	E34001262	0	0	0	0	0
Halstead BUA	E34001263	11726	8	4	0	12
Newtown (Telford and Wrekin) BUA	E34001264	2204	0	0	0	0
Minley BUA	E34001265	0	0	0	0	0
Icklingham BUA	E34001266	0	0	0	0	0
Newport (Isle of Wight) BUA	E34001267	25318	52	7	1	60
South Nutfield BUA	E34001268	2851	2	0	0	2
Brewood BUA	E34001269	3140	0	0	0	0
Stillington (Stockton-on-Tees) BUA	E34001270	1153	0	0	0	0
Fordham (East Cambridgeshire) BUA	E34001271	1554	0	0	0	0
Winterborne Zelston BUA	E34001272	0	0	0	0	0
Thornborough BUA	E34001273	0	0	0	0	0
Acle BUA	E34001274	2813	0	0	0	0
Rye Harbour BUA	E34001275	1521	0	0	0	0
Knighton (South Hams) BUA	E34001276	1317	0	0	0	0
Oare BUA	E34001277	0	0	0	0	0
Beckley (South Oxfordshire) BUA	E34001278	0	0	0	0	0
Shotteswell BUA	E34001279	0	0	0	0	0
Great Glen BUA	E34001280	4289	0	0	0	0
Durweston BUA	E34001281	0	0	0	0	0
Greylees BUA	E34001282	0	0	0	0	0
Filkins BUA	E34001283	0	0	0	0	0
Frittenden BUA	E34001284	0	0	0	0	0
Great Offley BUA	E34001285	0	0	0	0	0
Charlton Down BUA	E34001286	2821	0	0	0	0
Canon's Town BUA	E34001287	0	0	0	0	0
Ingham (St. Edmundsbury) BUA	E34001288	0	0	0	0	0
Gristhorpe BUA	E34001289	0	0	0	0	0
Woodhall Spa BUA	E34001290	4264	0	0	0	0
Bramley BUA	E34001291	4677	0	0	0	0
Whipsnade BUA	E34001292	0	0	0	0	0
Beckermet BUA	E34001293	1517	0	0	0	0
Morton (Broadland) BUA	E34001294	0	0	0	0	0
Burton Agnes BUA	E34001295	0	0	0	0	0
Little Downham BUA	E34001296	1571	0	0	0	0
Repton BUA	E34001297	3513	0	0	0	0
Crowland BUA	E34001298	4220	0	0	0	0
Sturminster Marshall BUA	E34001299	2564	0	0	0	0
Tarrant Monkton BUA	E34001300	0	0	0	0	0
Raydon BUA	E34001301	0	0	0	0	0
Streatley BUA	E34001302	0	0	0	0	0
East Hoathly BUA	E34001303	1461	0	0	0	0
Reed BUA	E34001304	0	0	0	0	0
Coveney BUA	E34001305	0	0	0	0	0
Hexton BUA	E34001306	0	0	0	0	0
Kemble BUA	E34001307	0	0	0	0	0
Rodney Stoke BUA	E34001308	0	0	0	0	0
St Briavels BUA	E34001309	1806	0	0	0	0
West Charleton BUA	E34001310	0	0	0	0	0
Combs BUA	E34001311	0	0	0	0	0
Papplewick BUA	E34001312	0	0	0	0	0
Stokenchurch BUA	E34001313	4378	0	0	0	0
Boreham BUA	E34001314	3554	1	1	0	2
Christchurch BUA	E34001315	0	0	0	0	0
Seaton Ross BUA	E34001316	0	0	0	0	0
Pirton BUA	E34001317	2168	0	0	0	0
Gosberton BUA	E34001318	1914	0	0	0	0
South Wingfield BUA	E34001319	2252	0	0	0	0
Fuller's Moor BUA	E34001320	0	0	0	0	0
Burton Salmon BUA	E34001321	0	0	0	0	0
Ponteland BUA	E34001322	10887	0	0	0	0
Great Staughton BUA	E34001323	1497	0	0	0	0
Great Urswick BUA	E34001324	0	0	0	0	0
Silverstone BUA	E34001325	2114	0	0	0	0
Braybrooke BUA	E34001326	0	0	0	0	0
Great Hormead BUA	E34001327	1329	0	0	0	0
Wing BUA	E34001328	2760	0	0	0	0
Thornton-in-Craven BUA	E34001329	0	0	0	0	0
Woburn BUA	E34001330	0	0	0	0	0
Halford BUA	E34001331	0	0	0	0	0
Riccall BUA	E34001332	1507	0	0	0	0
Findon BUA	E34001333	2527	0	0	0	0
Debenham BUA	E34001334	2338	0	0	0	0
Aston Rowant BUA	E34001335	0	0	0	0	0
Wylam BUA	E34001336	1944	0	0	0	0
Tideswell BUA	E34001337	1858	0	0	0	0
Tetney BUA	E34001338	1225	0	0	0	0
Measham BUA	E34001339	5302	0	0	0	0
Nether Wallop BUA	E34001340	1589	0	0	0	0
Westerham BUA	E34001341	3262	0	0	0	0
Ipstones BUA	E34001342	1774	0	0	0	0
Titchmarsh BUA	E34001343	0	0	0	0	0
Charvil BUA	E34001344	3076	0	0	0	0
Worrall BUA	E34001345	1530	0	0	0	0
Hoylandswaine BUA	E34001346	1481	0	0	0	0
Bubbenhall BUA	E34001347	0	0	0	0	0
Greatford BUA	E34001348	0	0	0	0	0
Cherhill BUA	E34001349	0	0	0	0	0
Little Walsingham BUA	E34001350	0	0	0	0	0
Brownhills West BUA	E34001351	1466	0	0	0	0
Charlwood BUA	E34001352	2307	5	0	0	5
Yaxham BUA	E34001353	0	0	0	0	0
St James South Elmham BUA	E34001354	0	0	0	0	0
Sudbrooke BUA	E34001355	1286	0	0	0	0
Gorran Haven BUA	E34001356	1405	0	0	0	0
Langwith BUA	E34001357	2808	0	0	0	0
Rampton (Bassetlaw) BUA	E34001358	0	0	0	0	0
Fairford BUA	E34001359	2994	0	0	0	0
Zeal Monachorum BUA	E34001360	0	0	0	0	0
Cleobury Mortimer BUA	E34001361	3221	0	0	0	0
Newbold Verdon BUA	E34001362	3001	0	0	0	0
Stalham BUA	E34001363	4282	0	0	0	0
Helperby BUA	E34001364	0	0	0	0	0
Langwathby BUA	E34001365	1579	0	0	0	0
Stretton-on-Dunsmore BUA	E34001366	1150	0	0	0	0
Baddesley Ensor BUA	E34001367	3994	0	0	0	0
Bardney BUA	E34001368	1978	0	0	0	0
Sidbury BUA	E34001369	0	0	0	0	0
Ramsey St Mary's BUA	E34001370	0	0	0	0	0
Ravenstone BUA	E34001371	1179	0	1	0	1
Chinley BUA	E34001372	2850	0	0	0	0
Oakham BUA	E34001373	10913	0	0	0	0
Clapham (Arun) BUA	E34001374	0	0	0	0	0
Thompson BUA	E34001375	0	0	0	0	0
Badminton BUA	E34001376	0	0	0	0	0
Hale BUA	E34001377	1806	0	0	0	0
Leyhill Prison BUA	E34001378	0	0	0	0	0
Wethersfield Airfield BUA	E34001379	0	0	0	0	0
Sapcote BUA	E34001380	3214	0	0	0	0
Clayworth BUA	E34001381	0	0	0	0	0
Maiden Bradley BUA	E34001382	0	0	0	0	0
East Ilsley BUA	E34001383	0	0	0	0	0
Rockbourne BUA	E34001384	0	0	0	0	0
Youlgreave BUA	E34001385	1599	0	0	0	0
Norwell BUA	E34001386	0	0	0	0	0
Standford Hill Prison BUA	E34001387	2621	0	0	0	0
Barlow BUA	E34001388	0	0	0	0	0
Oscroft BUA	E34001389	0	0	0	0	0
East Bergholt BUA	E34001390	1568	0	0	0	0
Lytchett Matravers BUA	E34001391	3731	0	0	0	0
Brotton BUA	E34001392	5327	0	0	0	0
Osmington BUA	E34001393	0	0	0	0	0
Westwood BUA	E34001394	1157	0	0	0	0
Brockham BUA	E34001395	2884	0	0	0	0
Upavon Army Camp BUA	E34001396	0	0	0	0	0
Edgworth BUA	E34001397	1395	0	0	0	0
Okehampton BUA	E34001398	7326	0	0	0	0
Biddestone BUA	E34001399	0	0	0	0	0
Bowling Green BUA	E34001400	0	0	0	0	0
Great Wakering BUA	E34001401	6224	1	0	0	1
Bicknoller BUA	E34001402	0	0	0	0	0
Blyton BUA	E34001403	1386	0	0	0	0
Beyton BUA	E34001404	1164	0	0	0	0
Acomb BUA	E34001405	0	0	0	0	0
Wimbotsham BUA	E34001406	0	0	0	0	0
Great Bourton BUA	E34001407	0	0	0	0	0
Bainton BUA	E34001408	0	0	0	0	0
Widmerpool BUA	E34001409	2161	0	0	0	0
Aylmerton BUA	E34001410	0	0	0	0	0
Clehonger BUA	E34001411	1365	0	0	0	0
Oakhanger BUA	E34001412	0	0	0	0	0
Teston BUA	E34001413	0	0	0	0	0
Culverstone Green BUA	E34001414	4467	0	0	0	0
Martin (New Forest) BUA	E34001415	0	0	0	0	0
Clitheroe BUA	E34001416	14610	19	5	0	24
Inkpen BUA	E34001417	0	0	0	0	0
Carbrooke BUA	E34001418	0	0	0	0	0
Whaplode Drove BUA	E34001419	1808	0	0	0	0
Inkford BUA	E34001420	0	0	0	0	0
Alderminster BUA	E34001421	0	0	0	0	0
Helsby BUA	E34001422	4873	0	0	0	0
Snettisham BUA	E34001423	2864	0	0	0	0
Southminster BUA	E34001424	4253	0	0	0	0
Halsall BUA	E34001425	0	0	0	0	0
Burnham Overy Staithe BUA	E34001426	0	0	0	0	0
Stadhampton BUA	E34001427	1177	0	0	0	0
Crowle (North Lincolnshire) BUA	E34001428	3439	0	0	0	0
Lowca BUA	E34001429	0	0	0	0	0
Petersfield BUA	E34001430	14639	9	3	0	12
Plaistow BUA	E34001431	0	0	0	0	0
Higher Boscaswell BUA	E34001432	1507	0	0	0	0
Middle Wallop Airfield BUA	E34001433	0	0	0	0	0
Louth BUA	E34001434	16467	27	4	0	31
Pillerton Priors BUA	E34001435	0	0	0	0	0
Burniston BUA	E34001436	2187	0	0	0	0
Martin (North Kesteven) BUA	E34001437	0	0	0	0	0
East Haddon BUA	E34001438	0	0	0	0	0
Langham (North Norfolk) BUA	E34001439	0	0	0	0	0
Brill BUA	E34001440	1282	0	0	0	0
Abbeytown BUA	E34001441	0	0	0	0	0
Westfield (Rother) BUA	E34001442	3228	0	0	0	0
Gurney Slade BUA	E34001443	0	0	0	0	0
Rye BUA	E34001444	4208	0	0	0	0
Ashington (Northumberland) BUA	E34001445	27779	43	7	1	51
Crowfield BUA	E34001446	0	0	0	0	0
Hockley Heath BUA	E34001447	1550	0	0	0	0
Chalkhouse Green BUA	E34001448	0	0	0	0	0
Westham BUA	E34001449	2978	0	0	0	0
Hoddlesden BUA	E34001450	1946	0	0	0	0
Tingewick BUA	E34001451	0	0	0	0	0
Thorrington (West) BUA	E34001452	0	0	0	0	0
Wix BUA	E34001453	0	0	0	0	0
Henton BUA	E34001454	0	0	0	0	0
Whitchurch (Basingstoke and Deane) BUA	E34001455	5183	0	0	0	0
Shouldham BUA	E34001456	0	0	0	0	0
Moulton Seas End BUA	E34001457	0	0	0	0	0
Swithland BUA	E34001458	0	0	0	0	0
Brasted Chart BUA	E34001459	0	0	0	0	0
Blakesley BUA	E34001460	1617	0	0	0	0
Newmarket BUA	E34001461	20659	22	3	1	26
Reedham BUA	E34001462	0	0	0	0	0
Broughton (North Lincolnshire) BUA	E34001463	4756	0	0	0	0
Woolacombe BUA	E34001464	0	0	0	0	0
South Moreton BUA	E34001465	1556	0	0	0	0
Barnburgh BUA	E34001466	2983	0	0	0	0
Stretton-on-Fosse BUA	E34001467	0	0	0	0	0
Rattlesden BUA	E34001468	0	0	0	0	0
Beenham BUA	E34001469	1189	0	0	0	0
Lubenham BUA	E34001470	1714	0	0	0	0
Bradninch BUA	E34001471	1999	0	0	0	0
Tuddenham St Martin BUA	E34001472	0	0	0	0	0
Ashburton BUA	E34001473	3518	0	0	0	0
Whittlesford BUA	E34001474	1185	0	0	0	0
Culcheth BUA	E34001475	5956	0	0	0	0
Speen BUA	E34001476	1564	0	0	0	0
Chesterton BUA	E34001477	1626	0	0	0	0
Peldon BUA	E34001478	0	0	0	0	0
Horton-cum-Studley BUA	E34001479	0	0	0	0	0
Stoke St Mary BUA	E34001480	0	0	0	0	0
Heswall BUA	E34001481	30762	17	5	0	22
Leigh (West Dorset) BUA	E34001482	0	0	0	0	0
Appleton Roebuck BUA	E34001483	0	0	0	0	0
Harmer Hill BUA	E34001484	0	0	0	0	0
Shotley BUA	E34001485	0	0	0	0	0
Axbridge BUA	E34001486	2118	0	0	0	0
Constantine Bay BUA	E34001487	0	0	0	0	0
Mears Ashby BUA	E34001488	0	0	0	0	0
Willington (Bedford) BUA	E34001489	1475	0	0	0	0
Finchingfield BUA	E34001490	1479	0	0	0	0
Sheerness BUA	E34001491	11739	25	3	0	28
North Duffield BUA	E34001492	1908	0	0	0	0
Driffield BUA	E34001493	13664	6	3	0	9
Norleywood BUA	E34001494	0	0	0	0	0
Tenbury Wells BUA	E34001495	3762	0	0	0	0
Hanley Swan BUA	E34001496	1516	0	0	0	0
Tibberton (Wychavon) BUA	E34001497	0	0	0	0	0
Martin Hussingtree BUA	E34001498	0	0	0	0	0
Old Leake BUA	E34001499	2005	0	0	0	0
Corby Glen BUA	E34001500	2520	0	0	0	0
Loxwood BUA	E34001501	1761	0	0	0	0
Llangrove BUA	E34001502	0	0	0	0	0
Potter Heigham BUA	E34001503	0	0	0	0	0
Retford BUA	E34001504	22195	28	5	0	33
North Waltham BUA	E34001505	1350	0	0	0	0
Bottom o' th' Moor BUA	E34001506	0	0	0	0	0
Balcombe BUA	E34001507	1853	0	0	0	0
Houghton (Huntingdonshire) BUA	E34001508	1790	0	0	0	0
Arlingham BUA	E34001509	0	0	0	0	0
Rusper BUA	E34001510	0	0	0	0	0
Shorwell BUA	E34001511	0	0	0	0	0
Eltisley BUA	E34001512	0	0	0	0	0
Swinderby BUA	E34001513	0	0	0	0	0
Highley BUA	E34001514	3561	0	0	0	0
Layer-de-la-Haye BUA	E34001515	1508	0	0	0	0
Wollaston BUA	E34001516	3957	0	0	0	0
Horley BUA	E34001517	0	0	0	0	0
Radcliffe on Trent BUA	E34001518	8837	0	0	0	0
Knowle BUA	E34001519	2477	0	0	0	0
Ruskington BUA	E34001520	5716	0	0	0	0
Glazebury BUA	E34001521	1523	0	0	0	0
Thurlaston BUA	E34001522	1084	0	0	0	0
Patrington BUA	E34001523	1603	0	0	0	0
Locking BUA	E34001524	3771	0	0	0	0
Stogumber BUA	E34001525	0	0	0	0	0
Arnside BUA	E34001526	2625	0	0	0	0
North Somercotes BUA	E34001527	1962	0	0	0	0
Christian Malford BUA	E34001528	0	0	0	0	0
Otley BUA	E34001529	0	0	0	0	0
Roydon BUA	E34001530	2211	2	0	0	2
Fownhope BUA	E34001531	1741	0	0	0	0
Gargrave BUA	E34001532	1405	0	0	0	0
Felsham BUA	E34001533	0	0	0	0	0
Melbourne (South Derbyshire) BUA	E34001534	4807	0	0	0	0
Penny Bridge BUA	E34001535	0	0	0	0	0
Woodbury BUA	E34001536	1633	0	0	0	0
Wigton BUA	E34001537	5819	0	0	0	0
Bromham (Wiltshire) BUA	E34001538	0	0	0	0	0
Welland BUA	E34001539	2089	0	0	0	0
Ryall BUA	E34001540	1819	0	0	0	0
Castle Hedingham BUA	E34001541	1671	0	0	0	0
Hessett BUA	E34001542	0	0	0	0	0
Burbage BUA	E34001543	1773	0	0	0	0
Monkton Farleigh BUA	E34001544	0	0	0	0	0
Leominster BUA	E34001545	11474	8	1	0	9
Bratton BUA	E34001546	1380	0	0	0	0
Harwell BUA	E34001547	2820	3	0	0	3
Oxenpill BUA	E34001548	1526	0	0	0	0
Blackmore End BUA	E34001549	0	0	0	0	0
Whaddon BUA	E34001550	0	0	0	0	0
Huby (Harrogate) BUA	E34001551	0	0	0	0	0
Weybourne BUA	E34001552	0	0	0	0	0
Twyford (Winchester) BUA	E34001553	1548	0	0	0	0
Alburgh BUA	E34001554	0	0	0	0	0
Tuxford BUA	E34001555	3146	0	0	0	0
Castle Bytham BUA	E34001556	1238	0	0	0	0
Bamford BUA	E34001557	1501	0	0	0	0
High Littleton BUA	E34001558	1333	0	0	0	0
Dickleburgh BUA	E34001559	1444	0	0	0	0
Doddinghurst Common BUA	E34001560	0	0	0	0	0
Praze-an-Beeble BUA	E34001561	1603	0	0	0	0
Woodford BUA	E34001562	2052	0	0	0	0
Wickhamford BUA	E34001563	1428	0	0	0	0
Uffington (Vale of White Horse) BUA	E34001564	2362	0	0	0	0
Wick (South Gloucestershire) BUA	E34001565	1234	0	0	0	0
Yorkley BUA	E34001566	3524	0	0	0	0
Great Clifton BUA	E34001567	1591	0	0	0	0
RAF Wyton BUA	E34001568	1993	0	0	0	0
Mollington (Cheshire West and Chester) BUA	E34001569	2175	3	0	0	3
Ram Lane BUA	E34001570	0	0	0	0	0
Coleshill (Chiltern) BUA	E34001571	0	0	0	0	0
Sandhurst (Tewkesbury) BUA	E34001572	0	0	0	0	0
Sixpenny Handley BUA	E34001573	1430	0	0	0	0
St Martin's BUA	E34001574	2846	0	0	0	0
Claybrooke Magna BUA	E34001575	0	0	0	0	0
Mosterton BUA	E34001576	1151	0	0	0	0
Freeland BUA	E34001577	1578	0	0	0	0
Hill Ridware BUA	E34001578	1823	0	0	0	0
Gayton (King's Lynn and West Norfolk) BUA	E34001579	2231	0	0	0	0
Stallingborough BUA	E34001580	1189	0	0	0	0
Sturminster Newton BUA	E34001581	4526	0	0	0	0
Hayfield BUA	E34001582	2079	0	0	0	0
Old Newton BUA	E34001583	1195	0	0	0	0
Tackley BUA	E34001584	0	0	0	0	0
Wybunbury BUA	E34001585	1457	0	0	0	0
Cerne Abbas BUA	E34001586	0	0	0	0	0
Wicken Green Village BUA	E34001587	0	0	0	0	0
Wootton Courtenay BUA	E34001588	0	0	0	0	0
Tilbrook BUA	E34001589	0	0	0	0	0
Claverley BUA	E34001590	1564	0	0	0	0
Moulton (South Holland) BUA	E34001591	1697	0	0	0	0
Ellerton BUA	E34001592	0	0	0	0	0
Muston BUA	E34001593	0	0	0	0	0
Pilton BUA	E34001594	0	0	0	0	0
Walsham Le Willows BUA	E34001595	1645	0	0	0	0
Norton Lindsey BUA	E34001596	0	0	0	0	0
Kirton End BUA	E34001597	0	0	0	0	0
Upton Grey BUA	E34001598	0	0	0	0	0
North Newbald BUA	E34001599	1471	0	0	0	0
South Croxton BUA	E34001600	0	0	0	0	0
Moresby Parks BUA	E34001601	1403	0	0	0	0
Mattishall BUA	E34001602	2972	0	0	0	0
Helpringham BUA	E34001603	0	0	0	0	0
Bodmin BUA	E34001604	14460	29	0	0	29
Michelmersh BUA	E34001605	1290	0	0	0	0
Wilbarston BUA	E34001606	0	0	0	0	0
Alpington BUA	E34001607	1262	0	0	0	0
Tunstall BUA	E34001608	0	0	0	0	0
Caister-on-Sea BUA	E34001609	8986	4	2	0	6
Mere Brow BUA	E34001610	1130	0	0	0	0
Ramsey Forty Foot BUA	E34001611	0	0	0	0	0
Little Totham BUA	E34001612	0	0	0	0	0
Widdington BUA	E34001613	0	0	0	0	0
Monks Eleigh BUA	E34001614	0	0	0	0	0
Weston (Stafford) BUA	E34001615	1783	0	0	0	0
Gislingham BUA	E34001616	1349	0	0	0	0
Stannington Station BUA	E34001617	0	0	0	0	0
Tarrant Keyneston BUA	E34001618	0	0	0	0	0
Allerston BUA	E34001619	1643	0	0	0	0
Great Green BUA	E34001620	0	0	0	0	0
Costock BUA	E34001621	0	0	0	0	0
Scotton (West Lindsey) BUA	E34001622	0	0	0	0	0
Great Sampford BUA	E34001623	0	0	0	0	0
Corpusty BUA	E34001624	0	0	0	0	0
Torksey Lock BUA	E34001625	0	0	0	0	0
Farrington Gurney BUA	E34001626	0	0	0	0	0
Buckingham Park BUA	E34001627	727	0	0	0	0
Cranwell BUA	E34001628	1357	0	0	0	0
Somersham (Huntingdonshire) BUA	E34001629	3110	0	0	0	0
Sutton Veny BUA	E34001630	1197	0	0	0	0
Skelton (York) BUA	E34001631	1534	0	0	0	0
Ball Hill BUA	E34001632	0	0	0	0	0
Slaley BUA	E34001633	0	0	0	0	0
Ashby cum Fenby BUA	E34001634	0	0	0	0	0
Swaffham Prior BUA	E34001635	2083	0	0	0	0
Bagnall BUA	E34001636	0	0	0	0	0
Woodsetts BUA	E34001637	1854	0	0	0	0
All Cannings BUA	E34001638	0	0	0	0	0
Longstanton BUA	E34001639	2623	0	0	0	0
Caxton BUA	E34001640	0	0	0	0	0
Stoke-by-Nayland BUA	E34001641	0	0	0	0	0
Wortham BUA	E34001642	1219	0	0	0	0
Milverton BUA	E34001643	1662	0	0	0	0
Cornhill on Tweed BUA	E34001644	0	0	0	0	0
Devizes BUA	E34001645	18066	11	2	0	13
Yarpole BUA	E34001646	0	0	0	0	0
Blisworth BUA	E34001647	1749	0	0	0	0
Easton on the Hill BUA	E34001648	1785	0	0	0	0
Colne Engaine BUA	E34001649	0	0	0	0	0
Enstone BUA	E34001650	1125	0	0	0	0
Winslow BUA	E34001651	4416	0	0	0	0
Wilburton BUA	E34001652	1695	0	0	0	0
Hunton BUA	E34001653	0	0	0	0	0
Bromley Green BUA	E34001654	0	0	0	0	0
Lingdale BUA	E34001655	2038	0	0	0	0
Darenth BUA	E34001656	2709	0	0	0	0
Bucknell (Shropshire) BUA	E34001657	0	0	0	0	0
Keinton Mandeville BUA	E34001658	1665	0	0	0	0
Pannal BUA	E34001659	2567	0	0	0	0
Ellington (Huntingdonshire) BUA	E34001660	0	0	0	0	0
Trefonen BUA	E34001661	1583	0	0	0	0
Everton (New Forest) BUA	E34001662	1954	0	0	0	0
Orford BUA	E34001663	0	0	0	0	0
Welford BUA	E34001664	1973	0	0	0	0
St Merryn BUA	E34001665	1590	0	0	0	0
Lapford BUA	E34001666	1599	0	0	0	0
Burghfield BUA	E34001667	0	0	0	0	0
Worthen BUA	E34001668	0	0	0	0	0
Sandy Cross BUA	E34001669	0	0	0	0	0
Great Ayton BUA	E34001670	4989	0	0	0	0
Stretham BUA	E34001671	2202	0	0	0	0
Cuckfield BUA	E34001672	3522	1	0	0	1
Flimwell BUA	E34001673	0	0	0	0	0
Cononley BUA	E34001674	1601	0	0	0	0
Upper Tankersley BUA	E34001675	0	0	0	0	0
Winchmore Hill BUA	E34001676	1467	0	0	0	0
Endmoor BUA	E34001677	2229	0	0	0	0
Little Harrowden BUA	E34001678	0	0	0	0	0
Failand BUA	E34001679	0	0	0	0	0
Croston BUA	E34001680	3102	0	0	0	0
Rawcliffe BUA	E34001681	1618	0	0	0	0
Freethorpe BUA	E34001682	0	0	0	0	0
Stewkley BUA	E34001683	1842	0	0	0	0
Leedstown BUA	E34001684	0	0	0	0	0
Hoveringham BUA	E34001685	0	0	0	0	0
Cotgrave BUA	E34001686	7075	0	0	0	0
Embleton BUA	E34001687	1540	0	0	0	0
Lea Valley BUA	E34001688	1601	0	0	0	0
Braunston-in-Rutland BUA	E34001689	0	0	0	0	0
Champneys College BUA	E34001690	0	0	0	0	0
Grafty Green BUA	E34001691	0	0	0	0	0
Cottingham BUA	E34001692	1580	1	1	0	2
Rockland St Mary BUA	E34001693	0	0	0	0	0
Harmston BUA	E34001694	0	0	0	0	0
Ulleskelf BUA	E34001695	0	0	0	0	0
Wingate BUA	E34001696	5287	0	0	0	0
Sampford Peverell BUA	E34001697	1676	0	0	0	0
Pakenham BUA	E34001698	0	0	0	0	0
Great Addington BUA	E34001699	0	0	0	0	0
Kirkby Lonsdale BUA	E34001700	1073	0	0	0	0
Castle Rising BUA	E34001701	0	0	0	0	0
Great Kimble BUA	E34001702	0	0	0	0	0
Oakridge Lynch BUA	E34001703	0	0	0	0	0
Elland BUA	E34001704	16058	21	4	0	25
Grampound BUA	E34001705	1221	0	0	0	0
Cullingworth BUA	E34001706	3244	0	0	0	0
Potterspury BUA	E34001707	2043	0	0	0	0
Connor Downs BUA	E34001708	1364	0	0	0	0
Orwell BUA	E34001709	2296	0	0	0	0
Chelston BUA	E34001710	0	0	0	0	0
Bishop's Stortford BUA	E34001711	37210	29	4	0	33
Bowerchalke BUA	E34001712	0	0	0	0	0
Toll Bar BUA	E34001713	1426	0	0	0	0
Walkeringham BUA	E34001714	0	0	0	0	0
Kenilworth BUA	E34001715	20459	9	1	0	10
Much Wenlock BUA	E34001716	3233	0	0	0	0
Chardstock BUA	E34001717	0	0	0	0	0
East Drayton BUA	E34001718	0	0	0	0	0
Tockwith BUA	E34001719	1445	0	0	0	0
Apperknowle BUA	E34001720	0	0	0	0	0
Hartwell BUA	E34001721	1875	0	0	0	0
Burham BUA	E34001722	0	0	0	0	0
Leconfield BUA	E34001723	3185	0	0	0	0
Wellow (Newark and Sherwood) BUA	E34001724	0	0	0	0	0
Digby BUA	E34001725	1437	0	0	0	0
Scorton BUA	E34001726	1658	0	0	0	0
Haslington BUA	E34001727	4740	0	0	0	0
North Mymms BUA	E34001728	0	0	0	0	0
Bearley BUA	E34001729	0	0	0	0	0
Germoe BUA	E34001730	1384	0	0	0	0
Unstone Green BUA	E34001731	1862	0	0	0	0
Aust BUA	E34001732	0	0	0	0	0
Hungerford BUA	E34001733	5736	0	0	0	0
Stonesfield BUA	E34001734	1302	0	0	0	0
Godolphin Cross BUA	E34001735	0	0	0	0	0
Shilbottle BUA	E34001736	1835	0	0	0	0
Swavesey BUA	E34001737	2532	0	0	0	0
Barningham BUA	E34001738	0	0	0	0	0
Countesthorpe BUA	E34001739	6660	0	0	0	0
St Keverne BUA	E34001740	2029	0	0	0	0
Ravensmoor BUA	E34001741	0	0	0	0	0
Kilmington BUA	E34001742	0	0	0	0	0
Denton (South Northamptonshire) BUA	E34001743	0	0	0	0	0
Fulford BUA	E34001744	1557	0	0	0	0
Burton Lazars BUA	E34001745	0	0	0	0	0
Elder Street BUA	E34001746	2597	0	0	0	0
Hoby BUA	E34001747	0	0	0	0	0
Rooks Bridge BUA	E34001748	0	0	0	0	0
Shebbear BUA	E34001749	0	0	0	0	0
Easington (County Durham) BUA	E34001750	7699	0	0	0	0
Hempnall Green BUA	E34001751	0	0	0	0	0
Wood Street Village BUA	E34001752	0	0	0	0	0
Corston (Bath and North East Somerset) BUA	E34001753	0	0	0	0	0
Studland BUA	E34001754	0	0	0	0	0
Collingbourne Ducis BUA	E34001755	1635	0	0	0	0
Bishop Burton BUA	E34001756	0	0	0	0	0
Shackleford BUA	E34001757	1268	0	0	0	0
Downe BUA	E34001758	0	0	0	0	0
New Romney BUA	E34001759	9734	0	0	0	0
Bishop Middleham BUA	E34001760	1300	0	0	0	0
Thorpe Audlin BUA	E34001761	0	0	0	0	0
Withington (County of Herefordshire) BUA	E34001762	1726	0	0	0	0
Guilsborough BUA	E34001763	0	0	0	0	0
Old Dalby BUA	E34001764	0	0	0	0	0
Toy's Hill BUA	E34001765	0	0	0	0	0
Highworth BUA	E34001766	8318	0	0	0	0
Bolney BUA	E34001767	0	0	0	0	0
Oldhill Wood BUA	E34001768	0	0	0	0	0
Wrays BUA	E34001769	0	0	0	0	0
Freckenham BUA	E34001770	0	0	0	0	0
Sedgefield BUA	E34001771	5558	0	0	0	0
Grainthorpe BUA	E34001772	0	0	0	0	0
Hook Norton BUA	E34001773	1292	0	0	0	0
Etchinghill BUA	E34001774	0	0	0	0	0
Malborough BUA	E34001776	1754	0	0	0	0
Corse BUA	E34001777	0	0	0	0	0
Sandford BUA	E34001778	1563	0	0	0	0
Bean BUA	E34001779	1641	0	0	0	0
Ockley BUA	E34001780	0	0	0	0	0
Rock (Cornwall) BUA	E34001781	2260	0	0	0	0
Broughton (Kettering) BUA	E34001782	3125	0	0	0	0
Meonstoke BUA	E34001783	0	0	0	0	0
Cuffley BUA	E34001784	3664	0	0	0	0
Letty Green BUA	E34001785	2520	0	0	0	0
Griston BUA	E34001786	0	0	0	0	0
Gedney Dyke BUA	E34001787	0	0	0	0	0
Ince Blundell BUA	E34001788	0	0	0	0	0
Henley-In-Arden BUA	E34001789	3015	0	0	0	0
Brogborough BUA	E34001790	0	0	0	0	0
Stalbridge BUA	E34001791	1721	0	0	0	0
Wrentham BUA	E34001792	0	0	0	0	0
Wendens Ambo BUA	E34001793	0	0	0	0	0
Bredon BUA	E34001794	2513	0	0	0	0
Cornforth BUA	E34001795	2458	0	0	0	0
Welford-on-Avon BUA	E34001796	2138	0	0	0	0
Coffinswell BUA	E34001797	0	0	0	0	0
Dorstone BUA	E34001798	0	0	0	0	0
Bourn BUA	E34001799	0	0	0	0	0
Shere BUA	E34001800	1788	0	0	0	0
Great Haywood BUA	E34001801	1580	0	0	0	0
Kineton BUA	E34001802	3057	0	0	0	0
Abbotsley BUA	E34001803	0	0	0	0	0
St Germans BUA	E34001804	0	0	0	0	0
Fairfield Park BUA	E34001805	2067	0	0	0	0
Colden Common BUA	E34001806	3762	0	0	0	0
Washingborough BUA	E34001807	6831	3	0	0	3
Fyfield BUA	E34001808	0	0	0	0	0
Charfield BUA	E34001809	1893	0	0	0	0
Great Eversden BUA	E34001810	0	0	0	0	0
Renishaw BUA	E34001811	2645	0	0	0	0
Portreath BUA	E34001812	1344	0	0	0	0
Manfield BUA	E34001813	0	0	0	0	0
Essendine BUA	E34001814	0	0	0	0	0
Oakhill BUA	E34001815	0	0	0	0	0
West Bank BUA	E34001816	0	0	0	0	0
Gedney Drove End BUA	E34001817	0	0	0	0	0
Horning BUA	E34001818	0	0	0	0	0
Brockenhurst BUA	E34001819	3546	0	0	0	0
Mayland BUA	E34001820	3875	0	0	0	0
Arnesby BUA	E34001821	0	0	0	0	0
Menheniot BUA	E34001822	1691	0	0	0	0
Minety BUA	E34001823	1412	0	0	0	0
Nassington BUA	E34001824	1906	0	0	0	0
Bradley BUA	E34001825	0	0	0	0	0
Rampton (South Cambridgeshire) BUA	E34001826	0	0	0	0	0
Wysall BUA	E34001827	0	0	0	0	0
Craven Arms BUA	E34001828	2845	0	0	0	0
Billy Row BUA	E34001829	1710	0	0	0	0
Wistanswick BUA	E34001830	0	0	0	0	0
Cliffe Woods BUA	E34001831	2906	0	0	0	0
East Rainton BUA	E34001832	1482	1	0	0	1
Bosham Hoe BUA	E34001833	0	0	0	0	0
Meopham (South) BUA	E34001834	1412	0	0	0	0
Hartlip BUA	E34001835	0	0	0	0	0
Worlaby BUA	E34001836	1227	0	0	0	0
Cranwell (North West) BUA	E34001837	0	0	0	0	0
Branton BUA	E34001838	1399	0	0	0	0
Dummer BUA	E34001839	0	0	0	0	0
Little Brickhill BUA	E34001840	0	0	0	0	0
Ansty BUA	E34001841	0	0	0	0	0
Burton upon Stather BUA	E34001842	3260	0	0	0	0
Market Overton BUA	E34001843	0	0	0	0	0
Chevington BUA	E34001844	0	0	0	0	0
Heather BUA	E34001845	1471	0	0	0	0
Saxtead Green BUA	E34001846	0	0	0	0	0
Cargo BUA	E34001847	0	0	0	0	0
Romsley BUA	E34001848	2298	0	0	0	0
Whitchurch Canonicorum BUA	E34001849	0	0	0	0	0
South Ockendon BUA	E34001850	19024	17	3	0	20
Axmouth BUA	E34001851	0	0	0	0	0
Royal Hospital School BUA	E34001852	0	0	0	0	0
Brimfield BUA	E34001853	0	0	0	0	0
South Chailey BUA	E34001854	1220	0	0	0	0
Sole Street BUA	E34001855	1467	0	0	0	0
Lower Hardres BUA	E34001856	0	0	0	0	0
Furneux Pelham BUA	E34001857	0	0	0	0	0
Rothersthorpe BUA	E34001858	0	0	0	0	0
Ickford BUA	E34001859	1677	0	0	0	0
Upper Gravenhurst BUA	E34001860	0	0	0	0	0
Newnham (Forest of Dean) BUA	E34001861	1711	0	0	0	0
Ettington BUA	E34001862	2390	0	0	0	0
Bream BUA	E34001863	3189	0	0	0	0
Tow House BUA	E34001864	0	0	0	0	0
Kington St Michael BUA	E34001865	0	0	0	0	0
Minsterworth BUA	E34001866	0	0	0	0	0
Apperley BUA	E34001867	0	0	0	0	0
Denby Dale BUA	E34001868	3308	0	0	0	0
Defford BUA	E34001869	0	0	0	0	0
Wylye BUA	E34001870	0	0	0	0	0
Howle Hill BUA	E34001871	0	0	0	0	0
Toft BUA	E34001872	0	0	0	0	0
Sambourne BUA	E34001873	0	0	0	0	0
Ardingly BUA	E34001874	1948	0	0	0	0
North Frodingham BUA	E34001875	1675	0	0	0	0
Hamble-le-Rice BUA	E34001876	4008	0	0	0	0
Eastleach Martin BUA	E34001877	0	0	0	0	0
Halland BUA	E34001878	0	0	0	0	0
Little Haywood BUA	E34001879	2936	0	0	0	0
Breighton BUA	E34001880	0	0	0	0	0
Chipping Norton BUA	E34001881	6313	0	0	0	0
Eardisley BUA	E34001882	0	0	0	0	0
Ancaster BUA	E34001883	1256	0	0	0	0
Rolvenden Layne BUA	E34001884	0	0	0	0	0
Sarratt BUA	E34001885	1908	0	0	0	0
Tyler Hill BUA	E34001886	0	0	0	0	0
Denton (South Kesteven) BUA	E34001887	0	0	0	0	0
Barrow Hill BUA	E34001888	0	0	0	0	0
Beeston BUA	E34001889	0	0	0	0	0
Maidwell BUA	E34001890	0	0	0	0	0
Grange Moor BUA	E34001891	0	0	0	0	0
Upper Longdon BUA	E34001892	0	0	0	0	0
Bempton BUA	E34001893	1070	0	0	0	0
Elswick BUA	E34001894	1490	0	0	0	0
West Chiltington Common BUA	E34001895	6553	0	0	0	0
New Rossington BUA	E34001896	13355	15	0	0	15
Kingston near Lewes BUA	E34001897	0	0	0	0	0
Stourton BUA	E34001898	0	0	0	0	0
Countess BUA	E34001899	0	0	0	0	0
Stoke Hammond BUA	E34001900	3004	0	0	0	0
Seagrave BUA	E34001901	0	0	0	0	0
Swillington BUA	E34001902	3147	0	0	0	0
Coxheath BUA	E34001903	4325	0	0	0	0
Tipton St John BUA	E34001904	0	0	0	0	0
Lympstone BUA	E34001905	1749	0	0	0	0
Mawsley Village BUA	E34001906	2787	0	0	0	0
Holywell Green BUA	E34001907	1560	0	0	0	0
Cockshutt BUA	E34001908	0	0	0	0	0
Erpingham BUA	E34001909	2363	0	0	0	0
Milton Malsor BUA	E34001910	0	0	0	0	0
Corston (Wiltshire) BUA	E34001911	0	0	0	0	0
Standlake BUA	E34001912	1547	0	0	0	0
Garvestone BUA	E34001913	0	0	0	0	0
Belton (Great Yarmouth) BUA	E34001914	5578	0	0	0	0
Kemerton BUA	E34001915	1238	0	0	0	0
Meldreth BUA	E34001916	1372	0	0	0	0
Tollerton (Hambleton) BUA	E34001917	2032	0	0	0	0
Timsbury BUA	E34001918	2603	0	0	0	0
Ixworth BUA	E34001919	2309	0	0	0	0
Purton BUA	E34001920	4216	0	0	0	0
Christow BUA	E34001921	0	0	0	0	0
Moretonhampstead BUA	E34001922	1693	0	0	0	0
Ashover BUA	E34001923	1910	0	0	0	0
Chilton (Vale of White Horse) BUA	E34001924	1045	0	0	0	0
Boughton Lees BUA	E34001925	0	0	0	0	0
Birdingbury BUA	E34001926	0	0	0	0	0
Croft (Warrington) BUA	E34001927	1828	0	0	0	0
Puttenham BUA	E34001928	0	0	0	0	0
Stokenham BUA	E34001929	0	0	0	0	0
Wheaton Aston BUA	E34001930	2592	0	0	0	0
Chrishall BUA	E34001931	0	0	0	0	0
Long Lawford BUA	E34001932	3480	0	0	0	0
Wrawby BUA	E34001933	1739	0	0	0	0
Great Ryburgh BUA	E34001934	1059	0	0	0	0
Hatherleigh BUA	E34001935	2049	0	0	0	0
Culham BUA	E34001936	0	0	0	0	0
Thornwood Common BUA	E34001937	0	0	0	0	0
Stoke Row BUA	E34001938	1157	0	0	0	0
Epperstone BUA	E34001939	0	0	0	0	0
Brightlingsea BUA	E34001940	8236	0	0	0	0
Ridgmont BUA	E34001941	0	0	0	0	0
Cropston BUA	E34001942	0	0	0	0	0
Mumby BUA	E34001943	0	0	0	0	0
Ashwellthorpe BUA	E34001944	0	0	0	0	0
West Butterwick BUA	E34001945	0	0	0	0	0
Hinton St Mary BUA	E34001946	0	0	0	0	0
Stone Hill BUA	E34001947	0	0	0	0	0
Wighton BUA	E34001948	0	0	0	0	0
Chaldon BUA	E34001949	0	0	0	0	0
Clun BUA	E34001950	0	0	0	0	0
Cassington BUA	E34001951	0	0	0	0	0
Ebberston BUA	E34001952	0	0	0	0	0
Capenhurst BUA	E34001953	0	0	0	0	0
St Mary Bourne BUA	E34001954	1439	0	0	0	0
Medbourne BUA	E34001955	0	0	0	0	0
Maple Cross BUA	E34001956	2756	1	0	1	2
Wilcott BUA	E34001957	0	0	0	0	0
Stanford-le-Hope BUA	E34001958	29241	19	2	0	21
Rookley BUA	E34001959	0	0	0	0	0
Newton (Fenland) BUA	E34001960	0	0	0	0	0
Claverdon BUA	E34001961	2318	0	0	0	0
Yeovil BUA	E34001962	45447	80	11	0	91
Bolton BUA	E34001963	0	0	0	0	0
Hatton BUA	E34001964	2749	0	0	0	0
Swainby BUA	E34001965	0	0	0	0	0
North Baddesley BUA	E34001966	6741	0	0	0	0
Brinkley BUA	E34001967	0	0	0	0	0
Worlington BUA	E34001968	0	0	0	0	0
Mundesley BUA	E34001969	2701	0	0	0	0
Marston Moretaine BUA	E34001970	4027	0	0	0	0
Easton Royal BUA	E34001971	0	0	0	0	0
Harrietsham BUA	E34001973	1997	0	0	0	0
Semington BUA	E34001974	1690	1	0	0	1
Somersham (Mid Suffolk) BUA	E34001975	0	0	0	0	0
Brantham BUA	E34001976	2568	0	0	0	0
Morchard Bishop BUA	E34001977	0	0	0	0	0
Binfield Heath BUA	E34001978	1774	0	0	0	0
Harpole BUA	E34001979	1517	0	0	0	0
Dodford BUA	E34001980	0	0	0	0	0
Wisborough Green BUA	E34001981	1174	0	0	0	0
Amesbury BUA	E34001982	10292	0	0	0	0
Baltonsborough BUA	E34001983	2362	0	0	0	0
Bassingbourn BUA	E34001984	1837	0	0	0	0
Seghill BUA	E34001985	2980	0	0	0	0
Wrea Green BUA	E34001986	1432	0	0	0	0
Braithwell BUA	E34001988	1575	0	1	0	1
Hawkshaw BUA	E34001989	0	0	0	0	0
Scampton Airfield BUA	E34001990	1627	0	0	0	0
Pebworth BUA	E34001991	0	0	0	0	0
North Greetwell BUA	E34001992	0	0	0	0	0
Crook BUA	E34001993	9914	0	0	0	0
Nawton BUA	E34001994	0	0	0	0	0
Kingston Lisle BUA	E34001995	0	0	0	0	0
Lyminge BUA	E34001996	1371	0	0	0	0
Walpole Highway BUA	E34001997	0	0	0	0	0
East Meon BUA	E34001998	0	0	0	0	0
Lambourn BUA	E34001999	4289	0	0	0	0
Ruan Minor BUA	E34002000	0	0	0	0	0
Napton on the Hill BUA	E34002001	1138	0	0	0	0
Holmesfield BUA	E34002002	0	0	0	0	0
Whatstandwell BUA	E34002003	0	0	0	0	0
[truncated: 3,494 more rows]

## Sheet: Data_2010
BUA11NM	BUA11CD	Population	Minor_accidents	Serious_accidents	Fatal_accidents	Accidents_of_all_severities
Kexby BUA	E34000001	0	0	0	0	0
Bradfield Heath BUA	E34000002	0	0	0	0	0
Huntley BUA	E34000003	1716	0	0	0	0
Swinefleet BUA	E34000004	0	0	0	0	0
Foulsham BUA	E34000005	1441	0	0	0	0
Easton (South Norfolk) BUA	E34000006	1466	0	0	0	0
Carlton in Lindrick BUA	E34000007	5669	0	0	0	0
Shrewton BUA	E34000008	1627	0	0	0	0
Maiden Newton BUA	E34000009	2080	0	0	0	0
Normanton on Soar BUA	E34000010	0	0	0	0	0
Warton BUA	E34000011	1950	0	0	0	0
Hartland BUA	E34000012	1467	0	0	0	0
Buntingsdale BUA	E34000013	0	0	0	0	0
Nonington BUA	E34000014	1442	0	0	0	0
Madeley Park BUA	E34000015	0	0	0	0	0
Dorchester (West Dorset) BUA	E34000016	18773	14	1	0	15
Sayers Common BUA	E34000017	0	0	0	0	0
Dinghurst BUA	E34000018	0	0	0	0	0
Hartnoll BUA	E34000019	0	0	0	0	0
Ely BUA	E34000020	18905	20	2	0	22
Gilmorton BUA	E34000021	0	0	0	0	0
Huttoft BUA	E34000022	0	0	0	0	0
West Chinnock BUA	E34000023	0	0	0	0	0
Great Tey BUA	E34000024	0	0	0	0	0
Little Addington BUA	E34000025	0	0	0	0	0
Market Weighton BUA	E34000026	7538	0	0	0	0
Downham Market BUA	E34000027	9762	0	0	0	0
Kingston St Mary BUA	E34000028	0	0	0	0	0
Orlingbury BUA	E34000029	0	0	0	0	0
Rode BUA	E34000030	1333	0	0	0	0
Upper Denby BUA	E34000031	0	0	0	0	0
Shilton BUA	E34000032	0	0	0	0	0
Witcham BUA	E34000033	0	0	0	0	0
Read BUA	E34000034	2615	0	0	0	0
Salford Priors BUA	E34000035	0	0	0	0	0
Hyde Heath BUA	E34000036	1333	0	0	0	0
Padstow BUA	E34000037	2648	0	0	0	0
Willoughby (East Lindsey) BUA	E34000038	0	0	0	0	0
Penrith BUA	E34000039	15417	18	3	0	21
Winterborne Whitechurch BUA	E34000040	0	0	0	0	0
Bloxham BUA	E34000041	3951	0	0	0	0
Stonebridge BUA	E34000042	0	0	0	0	0
Lyng BUA	E34000043	0	0	0	0	0
Pawlett BUA	E34000044	1656	0	0	0	0
Ealand BUA	E34000045	1733	0	0	0	0
Husthwaite BUA	E34000046	0	0	0	0	0
Brough (Eden) BUA	E34000047	0	0	0	0	0
Bolsover BUA	E34000048	12957	6	2	0	8
Cambridge (Stroud) BUA	E34000049	0	0	0	0	0
Witton-le-Wear BUA	E34000050	0	0	0	0	0
Moreton on Lugg BUA	E34000051	0	0	0	0	0
Buntingford BUA	E34000052	5263	0	0	0	0
Low Fulney BUA	E34000053	0	0	0	0	0
Felmersham BUA	E34000054	0	0	0	0	0
March BUA	E34000055	22302	38	7	0	45
Southam BUA	E34000056	6531	0	0	0	0
Marston BUA	E34000057	0	0	0	0	0
Grimethorpe BUA	E34000058	5377	0	0	0	0
Easington (East Riding of Yorkshire) BUA	E34000059	1388	0	0	0	0
Chudleigh BUA	E34000060	4377	0	0	0	0
Slad BUA	E34000061	0	0	0	0	0
Catterick BUA	E34000062	3258	0	0	0	0
Great Oakley BUA	E34000063	1042	0	0	0	0
Hemswell BUA	E34000064	0	0	0	0	0
Axtown BUA	E34000065	1843	0	0	0	0
Moor Row BUA	E34000066	1600	1	0	0	1
Royston BUA	E34000067	15799	14	2	0	16
Studley BUA	E34000068	7751	1	0	0	1
Wheatley Hill BUA	E34000069	2921	0	0	0	0
Fleckney BUA	E34000070	4889	0	0	0	0
Tickenham BUA	E34000071	0	0	0	0	0
Byers Green BUA	E34000072	0	0	0	0	0
Whitwell (Bolsover) BUA	E34000073	3968	0	0	0	0
Kingsbury BUA	E34000074	3721	0	0	0	0
Hazelbury Bryan BUA	E34000075	1917	0	0	0	0
Weston (North Hertfordshire) BUA	E34000076	0	0	0	0	0
Belbroughton BUA	E34000077	1508	0	0	0	0
North Creake BUA	E34000078	0	0	0	0	0
Simister BUA	E34000079	1502	0	0	0	0
Tempsford BUA	E34000080	0	0	0	0	0
Ludgershall (Wiltshire) BUA	E34000081	3202	0	0	0	0
Droxford BUA	E34000082	0	0	0	0	0
Willingham by Stow BUA	E34000083	0	0	0	0	0
Barnoldby le Beck BUA	E34000084	1115	0	0	0	0
West Ashling BUA	E34000085	1252	0	0	0	0
Irthlingborough BUA	E34000086	6872	0	0	0	0
Galhampton BUA	E34000087	0	0	0	0	0
Manea BUA	E34000088	2096	0	0	0	0
West Hanningfield BUA	E34000089	0	0	0	0	0
Halberton BUA	E34000090	2092	0	0	0	0
Runcton Holme BUA	E34000091	0	0	0	0	0
Ryhall BUA	E34000092	1547	0	0	0	0
Cuxton BUA	E34000093	4192	0	0	0	0
Twyford (Melton) BUA	E34000094	0	0	0	0	0
Hartest BUA	E34000095	0	0	0	0	0
Stoke Goldington BUA	E34000096	0	0	0	0	0
Wateringbury BUA	E34000097	2139	0	0	0	0
Over Kellet BUA	E34000098	2183	0	0	0	0
Little Wymondley BUA	E34000099	1406	0	0	0	0
Moira BUA	E34000100	1808	1	0	0	1
Drayton (South Somerset) BUA	E34000101	0	0	0	0	0
Mellis BUA	E34000102	0	0	0	0	0
Market Bosworth BUA	E34000103	1473	0	0	0	0
Ashill BUA	E34000104	1059	0	0	0	0
Rode Heath BUA	E34000105	2584	1	1	0	2
Thurton BUA	E34000106	1508	0	0	0	0
Hail Weston BUA	E34000107	0	0	0	0	0
Twigworth BUA	E34000108	0	0	0	0	0
Freshwater BUA	E34000109	8413	0	0	0	0
Hardwick (South Norfolk) BUA	E34000110	0	0	0	0	0
Waresley BUA	E34000111	0	0	0	0	0
Gweek BUA	E34000112	0	0	0	0	0
Crick BUA	E34000113	1906	0	0	0	0
Wrestlingworth BUA	E34000114	0	0	0	0	0
Barnoldswick BUA	E34000115	11039	9	1	0	10
Rackheath Industrial Estate BUA	E34000116	0	0	0	0	0
Lutton BUA	E34000117	0	0	0	0	0
Seahouses BUA	E34000118	1345	0	0	0	0
Billinghay BUA	E34000119	2528	0	0	0	0
Hollinfare BUA	E34000120	1933	0	0	0	0
Potterhanworth BUA	E34000121	0	0	0	0	0
Wheathampstead BUA	E34000122	4692	0	0	0	0
Winfarthing BUA	E34000123	0	0	0	0	0
Aberford BUA	E34000124	0	0	0	0	0
Northiam BUA	E34000125	1599	0	0	0	0
Hawkesbury Upton BUA	E34000126	2020	0	0	1	1
Wedmore BUA	E34000127	3289	0	0	0	0
High Bickington BUA	E34000128	0	0	0	0	0
Carlton-on-Trent BUA	E34000129	0	0	0	0	0
Ropley BUA	E34000130	2170	0	0	0	0
University of Sussex BUA	E34000131	3517	6	1	0	7
Wetheringsett BUA	E34000132	1367	0	0	0	0
Burchett's Green BUA	E34000133	0	0	0	0	0
Stevington BUA	E34000134	0	0	0	0	0
Grange-over-Sands BUA	E34000135	5980	0	0	0	0
Riding Mill BUA	E34000136	0	0	0	0	0
Ashton under Hill BUA	E34000137	1100	0	0	0	0
Osmotherley BUA	E34000138	0	0	0	0	0
Friskney Eaudyke BUA	E34000139	0	0	0	0	0
Cranborne BUA	E34000140	0	0	0	0	0
Preston (North Hertfordshire) BUA	E34000141	0	0	0	0	0
Theale BUA	E34000142	0	0	0	0	0
Old Stratford BUA	E34000143	2526	0	0	0	0
Cublington BUA	E34000144	0	0	0	0	0
Rudston BUA	E34000145	0	0	0	0	0
Bury BUA	E34000146	0	0	0	0	0
Cropredy BUA	E34000147	0	0	0	0	0
Aldbourne BUA	E34000148	1847	0	0	0	0
Shipham BUA	E34000149	0	0	0	0	0
Middleton Cheney BUA	E34000150	3880	0	0	0	0
Tarporley BUA	E34000151	2633	0	0	0	0
Cleeve BUA	E34000152	0	0	0	0	0
Alderton (Suffolk Coastal) BUA	E34000153	0	0	0	0	0
Batcombe BUA	E34000154	0	0	0	0	0
Moreton BUA	E34000155	0	0	0	0	0
Wirksworth BUA	E34000156	4286	0	0	0	0
St Mawes BUA	E34000157	0	0	0	0	0
Stratton Audley BUA	E34000158	0	0	0	0	0
Saxton BUA	E34000159	0	0	0	0	0
Woodcote BUA	E34000160	2595	0	0	0	0
Dalton-in-Furness BUA	E34000161	7517	0	0	0	0
Blyth (Bassetlaw) BUA	E34000162	2208	0	0	0	0
Haughley BUA	E34000163	2211	0	0	0	0
Howe Green BUA	E34000164	0	0	0	0	0
Calstock BUA	E34000165	1647	0	0	0	0
Five Oak Green BUA	E34000166	2448	0	0	0	0
Leasingham BUA	E34000167	2070	0	0	0	0
Southrop BUA	E34000168	0	0	0	0	0
Wells-next-the-Sea BUA	E34000169	2629	0	0	0	0
Tredington BUA	E34000170	0	0	0	0	0
Landrake BUA	E34000171	1112	0	0	0	0
Campsall BUA	E34000172	1590	0	0	0	0
Welney BUA	E34000173	0	0	0	0	0
Bedlington BUA	E34000174	17472	21	2	0	23
Brigg BUA	E34000175	5263	0	0	0	0
Steeple Aston BUA	E34000176	0	0	0	0	0
Great Barford BUA	E34000177	1946	0	0	0	0
Acton Turville BUA	E34000178	0	0	0	0	0
Abbotsbury BUA	E34000179	0	0	0	0	0
Clive BUA	E34000180	0	0	0	0	0
Widnes BUA	E34000181	60857	100	13	1	114
Hethersett BUA	E34000182	5731	0	0	0	0
Pevensey Bay BUA	E34000183	2931	0	0	0	0
Coningsby Airfield BUA	E34000184	5911	0	0	0	0
Williton BUA	E34000185	3715	0	0	0	0
Salthouse BUA	E34000186	0	0	0	0	0
Cople BUA	E34000187	0	0	0	0	0
Amble BUA	E34000188	6648	0	0	0	0
Cholsey BUA	E34000189	3638	0	0	0	0
Terwick Common BUA	E34000190	0	0	0	0	0
Overton (Lancaster) BUA	E34000191	0	0	0	0	0
Little Plumstead BUA	E34000192	0	0	0	0	0
Skelton (Redcar and Cleveland) BUA	E34000193	5903	0	0	0	0
Chillington BUA	E34000194	1875	0	0	0	0
Steeple Morden BUA	E34000195	0	0	0	0	0
Ellingham BUA	E34000196	0	0	0	0	0
Honington BUA	E34000197	0	0	0	0	0
Holberrow Green BUA	E34000198	0	0	0	0	0
Saxby All Saints BUA	E34000199	0	0	0	0	0
Wawne BUA	E34000200	1575	0	0	0	0
Barlborough BUA	E34000201	3222	0	0	0	0
Hamsterley (nr Witton-le-Wear) BUA	E34000202	0	0	0	0	0
Marton (Rugby) BUA	E34000203	0	0	0	0	0
Snailbeach BUA	E34000204	0	0	0	0	0
Bigbury-on-Sea BUA	E34000205	0	0	0	0	0
West Tanfield BUA	E34000206	0	0	0	0	0
Newquay Cornwall Airport BUA	E34000207	0	0	0	0	0
East Budleigh BUA	E34000208	0	0	0	0	0
Woodton BUA	E34000209	0	0	0	0	0
East Garston BUA	E34000210	0	0	0	0	0
Bielby BUA	E34000211	0	0	0	0	0
Abbots Bromley BUA	E34000212	1380	0	0	0	0
St Nicholas at Wade BUA	E34000213	1746	0	0	0	0
New Addington BUA	E34000214	21779	21	0	2	23
Iwerne Courtney BUA	E34000215	0	0	0	0	0
Three Oaks BUA	E34000216	0	0	0	0	0
Shillington BUA	E34000217	1840	0	0	0	0
Bishop's Nympton BUA	E34000218	1914	0	0	0	0
Urchfont BUA	E34000219	1767	0	0	0	0
Chippenham (East Cambridgeshire) BUA	E34000220	0	0	0	0	0
Heddington BUA	E34000221	0	0	0	0	0
Tillingham BUA	E34000222	2220	0	0	0	0
Sicklesmere BUA	E34000223	0	0	0	0	0
Cross BUA	E34000224	0	0	0	0	0
Great Bardfield BUA	E34000225	1252	0	0	0	0
Gunthorpe BUA	E34000226	0	0	0	0	0
Maulden BUA	E34000227	3072	0	0	0	0
Wicken (East Cambridgeshire) BUA	E34000228	0	0	0	0	0
Rushton BUA	E34000229	0	0	0	0	0
Malpas BUA	E34000230	1192	0	0	0	0
Seaford BUA	E34000231	21892	23	4	0	27
Saltfleetby St Peter BUA	E34000232	0	0	0	0	0
Broughton Gifford BUA	E34000233	1180	0	0	0	0
Ryhill BUA	E34000234	4544	0	0	0	0
Fordham (Colchester) BUA	E34000235	1545	0	0	0	0
Whitwell (North Hertfordshire) BUA	E34000236	1421	0	0	0	0
Skinningrove BUA	E34000237	1641	0	0	0	0
North Luffenham BUA	E34000238	1685	0	0	0	0
Instow BUA	E34000239	0	0	0	0	0
Watchet BUA	E34000240	2840	0	0	0	0
Robertsbridge BUA	E34000241	3132	0	0	0	0
Budleigh Salterton BUA	E34000242	4558	0	0	0	0
Market Weston BUA	E34000243	0	0	0	0	0
Brancaster Staithe BUA	E34000244	0	0	0	0	0
Sedgebrook BUA	E34000245	0	0	0	0	0
Densole BUA	E34000246	1411	0	0	0	0
Cherry Burton BUA	E34000247	1335	0	0	0	0
Pulloxhill BUA	E34000248	0	0	0	0	0
Burton on the Wolds BUA	E34000249	1364	0	0	0	0
Great Dunmow BUA	E34000250	8728	0	0	0	0
Aspatria BUA	E34000251	3405	0	0	0	0
Old Wives Lees BUA	E34000252	1046	0	0	0	0
Middleton Tyas BUA	E34000253	0	0	0	0	0
Edington BUA	E34000254	1233	0	0	0	0
Northmoor Green BUA	E34000255	0	0	0	0	0
Nunney BUA	E34000256	0	0	0	0	0
Rillington BUA	E34000257	1738	0	0	0	0
Ingrave BUA	E34000258	2146	0	0	0	0
Punnett's Town BUA	E34000259	0	0	0	0	0
Healing BUA	E34000260	2924	0	0	0	0
Shipton Bellinger BUA	E34000261	1513	0	0	0	0
Weedon Lois BUA	E34000262	1699	0	0	0	0
Wingham BUA	E34000263	1759	0	0	0	0
Brooke BUA	E34000264	1136	0	0	0	0
Weobley BUA	E34000265	1506	0	0	0	0
Stoke Canon BUA	E34000266	0	0	0	0	0
Higher Wincham BUA	E34000267	1547	0	0	0	0
Keyingham BUA	E34000268	1658	0	0	0	0
Dearham BUA	E34000269	1548	0	0	0	0
Tresillian BUA	E34000270	1361	0	0	0	0
Wideopen BUA	E34000271	9282	0	0	0	0
Appleshaw BUA	E34000272	0	0	0	0	0
Frodsham BUA	E34000273	9066	0	0	0	0
North Pickenham BUA	E34000274	0	0	0	0	0
Tilston BUA	E34000275	0	0	0	0	0
Postwick BUA	E34000276	0	0	0	0	0
Stagsden BUA	E34000277	0	0	0	0	0
Rothwell BUA	E34000278	7691	0	0	0	0
Chew Magna BUA	E34000279	0	0	0	0	0
Mursley BUA	E34000280	0	0	0	0	0
Sandhurst (Tunbridge Wells) BUA	E34000281	1433	0	0	0	0
Chacombe BUA	E34000282	0	0	0	0	0
Leigh (Sevenoaks) BUA	E34000283	2243	0	0	0	0
Shipdham BUA	E34000284	2055	0	0	0	0
East Ayton BUA	E34000285	3176	0	0	0	0
Orsett BUA	E34000286	1806	0	0	0	0
Balsham BUA	E34000287	1432	0	0	0	0
Port Gaverne BUA	E34000288	0	0	0	0	0
Ponsanooth BUA	E34000289	1651	0	0	0	0
Chard BUA	E34000290	13090	19	4	0	23
Offord D'Arcy BUA	E34000291	1689	0	0	0	0
Greatham (Hartlepool) BUA	E34000292	0	0	0	0	0
Dorney BUA	E34000293	0	0	0	0	0
Silkstone BUA	E34000294	1452	0	0	0	0
Wrington BUA	E34000295	1649	0	0	0	0
Comberbach BUA	E34000296	0	0	0	0	0
Gilsland BUA	E34000297	0	0	0	0	0
Hagworthingham BUA	E34000298	0	0	0	0	0
Salisbury District Hospital BUA	E34000299	0	0	0	0	0
Yelling BUA	E34000300	0	0	0	0	0
Somerton (Cherwell) BUA	E34000301	0	0	0	0	0
Yarnton BUA	E34000302	2967	0	0	0	0
Fenstanton BUA	E34000303	3265	3	0	0	3
Metheringham BUA	E34000304	3258	0	0	0	0
Hurley (North Warwickshire) BUA	E34000305	1402	0	0	0	0
Hook (Hart) BUA	E34000306	8401	0	0	0	0
Bow Brickhill BUA	E34000307	1222	2	0	0	2
Burton Overy BUA	E34000308	0	0	0	0	0
Hurst Green (Ribble Valley) BUA	E34000309	0	0	0	0	0
Rainworth BUA	E34000310	7740	0	0	0	0
Quadring BUA	E34000311	1351	0	0	0	0
Robertson Barracks BUA	E34000312	2486	0	0	0	0
Beverley BUA	E34000313	30188	31	10	2	43
Clavering BUA	E34000314	1459	0	0	0	0
Tedburn St Mary BUA	E34000316	1449	0	0	0	0
Lighthorne BUA	E34000317	0	0	0	0	0
Scotton (Harrogate) BUA	E34000318	0	0	0	0	0
Abingworth BUA	E34000319	0	0	0	0	0
Tasburgh BUA	E34000320	1152	0	0	0	0
Portesham BUA	E34000321	0	0	0	0	0
Tolleshunt Major BUA	E34000322	0	0	0	0	0
University of Lancaster BUA	E34000323	5897	0	0	0	0
Great Comberton BUA	E34000324	0	0	0	0	0
High Cross BUA	E34000325	0	0	0	0	0
Sherborne St John BUA	E34000326	1726	0	0	0	0
Haverhill BUA	E34000327	26559	30	6	0	36
Market Lavington BUA	E34000328	1642	0	0	0	0
Pensford BUA	E34000329	1086	0	0	0	0
Piddington BUA	E34000330	0	0	0	0	0
Brandeston BUA	E34000331	0	0	0	0	0
Foxley BUA	E34000332	0	0	0	0	0
Berinsfield BUA	E34000333	3150	0	0	0	0
Harlton BUA	E34000334	0	0	0	0	0
Brierley BUA	E34000335	1683	0	0	0	0
Hilton (Stockton-on-Tees) BUA	E34000336	0	0	0	0	0
Markyate BUA	E34000337	2885	0	0	0	0
Henfield BUA	E34000338	5122	0	0	0	0
Lacock BUA	E34000339	1392	0	0	0	0
Dorrington (Shropshire) BUA	E34000340	0	0	0	0	0
South Brent BUA	E34000341	2536	0	0	0	0
RAF Tern Hill BUA	E34000342	0	0	0	0	0
Littlebury BUA	E34000343	0	0	0	0	0
Chipping Warden BUA	E34000344	0	0	0	0	0
Warmington (East Northamptonshire) BUA	E34000345	2020	0	0	0	0
Widford BUA	E34000346	0	0	0	0	0
Barkway BUA	E34000347	0	0	0	0	0
Sheriff Hutton BUA	E34000348	1738	0	0	0	0
Airmyn BUA	E34000349	0	0	0	0	0
Over Wallop BUA	E34000350	0	0	0	0	0
Washbrook BUA	E34000351	1523	0	0	0	0
Rolleston BUA	E34000352	0	0	0	0	0
St Leonards BUA	E34000353	5429	0	0	0	0
Mullion BUA	E34000354	2121	0	0	0	0
Ingleton BUA	E34000355	2463	0	0	0	0
Wootton (Isle of Wight) BUA	E34000356	3518	0	0	0	0
Kingston (Canterbury) BUA	E34000357	0	0	0	0	0
Luddenden Foot BUA	E34000358	1665	0	0	0	0
North Tawton BUA	E34000359	2069	0	0	0	0
Upton (Wakefield) BUA	E34000360	5853	0	0	0	0
Stutton BUA	E34000361	1346	0	0	0	0
Broughton Moor BUA	E34000362	0	0	0	0	0
Wincanton BUA	E34000363	5167	0	0	0	0
Polgooth BUA	E34000364	1624	0	0	0	0
Bladon BUA	E34000365	1204	0	0	0	0
Broadwas BUA	E34000366	0	0	0	0	0
Hayton (East Riding of Yorkshire) BUA	E34000367	0	0	0	0	0
Mells BUA	E34000368	0	0	0	0	0
Bittaford BUA	E34000369	1855	0	0	0	0
Leavenheath BUA	E34000370	1770	0	0	0	0
Wixams BUA	E34000371	0	0	0	0	0
Broadway BUA	E34000372	3096	0	0	0	0
Sewardstone BUA	E34000373	0	0	0	0	0
Hardwick (South Cambridgeshire) BUA	E34000374	2735	0	0	0	0
Upper Poppleton BUA	E34000375	3071	0	0	0	0
Brereton Heath BUA	E34000376	0	0	0	0	0
Cudham BUA	E34000377	0	0	0	0	0
Barnack BUA	E34000378	1231	0	0	0	0
Sutton (East Cambridgeshire) BUA	E34000379	3922	0	0	0	0
Pulham St Mary BUA	E34000380	0	0	0	0	0
Heckington BUA	E34000381	3381	0	0	0	0
Cloughton BUA	E34000382	0	0	0	0	0
Castleton (High Peak) BUA	E34000383	0	0	0	0	0
Upper End BUA	E34000384	1126	0	0	0	0
Clapham (Bedford) BUA	E34000385	4560	0	0	0	0
Clyst Honiton BUA	E34000386	0	0	0	0	0
Chinnor BUA	E34000387	5945	0	0	0	0
Knayton BUA	E34000388	0	0	0	0	0
Ninfield BUA	E34000389	1204	0	0	0	0
Kingsdon BUA	E34000390	0	0	0	0	0
Dockenfield BUA	E34000391	0	0	0	0	0
West Perry BUA	E34000392	2418	0	0	0	0
Long Clawson BUA	E34000393	0	0	0	0	0
Banks BUA	E34000394	4091	0	0	0	0
Crondall BUA	E34000395	1231	0	0	0	0
Thurcroft BUA	E34000396	5136	0	0	0	0
Pickhill BUA	E34000397	0	0	0	0	0
Long Marston (Dacorum) BUA	E34000398	0	0	0	0	0
Tregadillett BUA	E34000399	1159	0	0	0	0
Heddon-on-the-Wall BUA	E34000400	1566	0	0	0	0
Otterburn BUA	E34000401	0	0	0	0	0
Peasenhall BUA	E34000402	0	0	0	0	0
Exmouth BUA	E34000403	34370	48	4	0	52
Scayne's Hill BUA	E34000404	1645	0	0	0	0
Norton (Doncaster) BUA	E34000405	1787	0	0	0	0
Vernham Dean BUA	E34000406	0	0	0	0	0
Bishop Monkton BUA	E34000407	0	0	0	0	0
Rufforth BUA	E34000408	0	0	0	0	0
Bolton-le-Sands BUA	E34000409	7231	0	0	0	0
Upper Bucklebury BUA	E34000410	1487	0	0	0	0
Marden (Maidstone) BUA	E34000411	3122	0	0	0	0
Riviere Towans BUA	E34000412	0	0	0	0	0
Manby BUA	E34000413	2164	0	0	0	0
Aston Clinton BUA	E34000414	4754	0	0	0	0
Cockwood BUA	E34000415	0	0	0	0	0
Crediton BUA	E34000416	7513	0	0	0	0
Stainburn BUA	E34000417	1728	4	0	0	4
Beeford BUA	E34000418	0	0	0	0	0
Up Nately BUA	E34000419	0	0	0	0	0
Wickhambrook BUA	E34000420	2173	0	0	0	0
Winster BUA	E34000421	1756	0	0	0	0
Langdane Wood BUA	E34000422	0	0	0	0	0
Moreton-in-Marsh BUA	E34000423	3430	0	0	0	0
Thurlby BUA	E34000424	2166	0	0	0	0
Lowick BUA	E34000425	0	0	0	0	0
Brookmans Park BUA	E34000426	4422	1	0	0	1
Spilsby BUA	E34000427	3014	0	0	0	0
Hamstreet BUA	E34000428	1795	0	0	0	0
Bassingham BUA	E34000429	1385	0	0	0	0
Henley-on-Thames BUA	E34000430	11436	11	3	0	14
Cannington BUA	E34000431	2631	0	0	0	0
Edingale BUA	E34000432	0	0	0	0	0
Ripponden BUA	E34000433	5325	0	0	0	0
Edge BUA	E34000434	0	0	0	0	0
Great Longstone BUA	E34000435	1663	0	0	0	0
Brompton BUA	E34000436	2072	0	0	0	0
Donington BUA	E34000437	2812	0	0	0	0
Eckington BUA	E34000438	2686	0	0	0	0
East Farndon BUA	E34000439	0	0	0	0	0
Snodland BUA	E34000440	10010	0	0	0	0
Kinsley BUA	E34000441	4564	0	0	0	0
Loddington BUA	E34000442	0	0	0	0	0
Longhorsley BUA	E34000443	0	0	0	0	0
South Kelsey BUA	E34000444	0	0	0	0	0
Chulmleigh BUA	E34000445	2113	0	0	0	0
Ashley Green BUA	E34000446	0	0	0	0	0
Brimpton BUA	E34000447	0	0	0	0	0
Broughton (Test Valley) BUA	E34000448	1544	0	0	0	0
Goldhanger BUA	E34000449	0	0	0	0	0
East Markham BUA	E34000450	1079	0	0	0	0
Bere Alston BUA	E34000451	3014	0	0	0	0
High Easter BUA	E34000452	0	0	0	0	0
Arborfield BUA	E34000453	0	0	0	0	0
Armitage BUA	E34000454	5260	0	0	0	0
Burgh St Peter BUA	E34000455	0	0	0	0	0
Coggeshall BUA	E34000456	5075	0	0	0	0
Earsham BUA	E34000457	0	0	0	0	0
Meltham BUA	E34000458	8436	0	0	0	0
Sutton on Trent BUA	E34000459	1150	0	0	0	0
Wheldrake BUA	E34000460	1636	0	0	0	0
Great Malgraves BUA	E34000461	0	0	0	0	0
Gooderstone BUA	E34000462	0	0	0	0	0
Needham Market BUA	E34000463	4526	0	1	0	1
Worton BUA	E34000464	0	0	0	0	0
Sutton Common BUA	E34000465	1631	0	0	0	0
Goonhavern BUA	E34000466	1491	0	0	0	0
Garsington BUA	E34000467	0	0	0	0	0
Flamstead BUA	E34000468	1201	0	0	0	0
Minehead BUA	E34000469	12042	4	1	0	5
Charsfield BUA	E34000470	0	0	0	0	0
Constantine BUA	E34000471	2152	0	0	0	0
Great Paxton BUA	E34000472	0	0	0	0	0
Daventry BUA	E34000473	24815	13	6	0	19
Lamarsh BUA	E34000474	0	0	0	0	0
Durfold Wood BUA	E34000475	0	0	0	0	0
Outwood BUA	E34000476	0	0	0	0	0
Kilmeston BUA	E34000477	0	0	0	0	0
Knapton BUA	E34000478	0	0	0	0	0
Probus BUA	E34000479	1612	0	0	0	0
Newton-with-Scales BUA	E34000480	1533	0	0	0	0
Naunton BUA	E34000481	0	0	0	0	0
Keyworth BUA	E34000482	6801	0	0	0	0
Deanland Wood Park BUA	E34000483	1126	0	0	0	0
Downderry BUA	E34000484	2015	0	0	0	0
Wimblington BUA	E34000485	4393	0	0	0	0
Marazion BUA	E34000486	1816	0	0	0	0
Eccles BUA	E34000487	1639	0	0	0	0
Penton Mewsey BUA	E34000488	0	0	0	0	0
Bonby BUA	E34000489	0	0	0	0	0
Deal BUA	E34000490	30020	30	10	0	40
Water Orton BUA	E34000491	3447	2	0	0	2
Tugby BUA	E34000492	0	0	0	0	0
Quainton BUA	E34000493	1263	0	0	0	0
Rockland All Saints BUA	E34000494	0	0	0	0	0
Chartham Hatch BUA	E34000495	0	0	0	0	0
West Grimstead BUA	E34000496	0	0	0	0	0
Berrynarbor BUA	E34000497	0	0	0	0	0
Settrington BUA	E34000498	0	0	0	0	0
Hythe BUA	E34000499	20537	16	3	0	19
North Nibley BUA	E34000500	0	0	0	0	0
Compton Martin BUA	E34000501	0	0	0	0	0
Hutton BUA	E34000502	0	0	0	0	0
Wolvey BUA	E34000503	2503	0	0	0	0
Ibstock BUA	E34000504	5564	0	0	0	0
Bucklesham BUA	E34000505	0	0	0	0	0
Halstock BUA	E34000506	0	0	0	0	0
Leigh Sinton BUA	E34000507	0	0	0	0	0
Market Deeping BUA	E34000508	11872	9	1	0	10
Horncastle BUA	E34000509	7004	0	0	0	0
Bodenham Moor BUA	E34000510	1441	0	0	0	0
Featherstone (South Staffordshire) BUA	E34000511	4417	0	0	0	0
High Spen BUA	E34000512	1938	0	0	0	0
Aylesbeare BUA	E34000513	0	0	0	0	0
Pucklechurch BUA	E34000514	3014	0	0	0	0
Blackthorn BUA	E34000515	0	0	0	0	0
Corton BUA	E34000516	0	0	0	0	0
Haxey BUA	E34000517	3448	0	0	0	0
Long Preston BUA	E34000518	0	0	0	0	0
Dymock BUA	E34000519	1908	0	0	0	0
Alderbury BUA	E34000520	2799	0	0	0	0
Glastonbury BUA	E34000521	8932	0	0	0	0
Cuddesdon BUA	E34000522	0	0	0	0	0
Dunsfold BUA	E34000523	1375	0	0	0	0
West Horsley BUA	E34000524	1277	0	0	0	0
Little Dunmow BUA	E34000525	1728	0	0	0	0
Handcross BUA	E34000526	2121	0	0	0	0
Witham BUA	E34000527	25297	33	8	1	42
Stoneleigh BUA	E34000528	0	0	0	0	0
Pitchcombe BUA	E34000529	0	0	0	0	0
Fittleworth BUA	E34000530	1435	0	0	0	0
East Barkwith BUA	E34000531	0	0	0	0	0
Littlebourne BUA	E34000532	1121	0	0	0	0
Gaddesby BUA	E34000533	0	0	0	0	0
Lode BUA	E34000534	0	0	0	0	0
East Halton BUA	E34000535	0	0	0	0	0
Skellingthorpe BUA	E34000536	3456	0	0	0	0
Tintinhull BUA	E34000537	0	0	0	0	0
Alvington BUA	E34000538	0	0	0	0	0
Comberton BUA	E34000539	2345	0	0	0	0
Bishop's Itchington BUA	E34000540	1600	0	0	0	0
West Pennard BUA	E34000541	0	0	0	0	0
Goathland BUA	E34000542	0	0	0	0	0
Ashley (East Cambridgeshire) BUA	E34000543	0	0	0	0	0
Hepscott BUA	E34000544	0	0	0	0	0
Horndon on the Hill BUA	E34000545	1621	0	0	0	0
Barrington (South Cambridgeshire) BUA	E34000546	0	0	0	0	0
Stickford BUA	E34000547	0	0	0	0	0
North Scarle BUA	E34000548	0	0	0	0	0
Watlington (South Oxfordshire) BUA	E34000549	1699	0	0	0	0
Holmes Chapel BUA	E34000550	5629	0	0	0	0
Minstead BUA	E34000551	0	0	0	0	0
Barrow upon Humber BUA	E34000552	3348	0	0	0	0
Whaley Bridge BUA	E34000553	5014	0	0	0	0
Tallington BUA	E34000554	0	0	0	0	0
Milford on Sea BUA	E34000555	4809	0	0	0	0
Chatburn BUA	E34000556	1346	0	0	0	0
Swardeston BUA	E34000557	1508	0	0	0	0
Wrangle BUA	E34000558	1453	0	0	0	0
Tewin BUA	E34000559	0	0	0	0	0
Cley next the Sea BUA	E34000560	0	0	0	0	0
Finningham BUA	E34000561	0	0	0	0	0
Allington BUA	E34000562	2354	0	0	0	0
Micklefield BUA	E34000563	0	0	0	0	0
Sherburn Hill BUA	E34000564	0	0	0	0	0
Oakley (Aylesbury Vale) BUA	E34000565	1290	0	0	0	0
Sutton-on-the-Forest BUA	E34000566	0	0	0	0	0
Gerrards Cross BUA	E34000567	21723	23	3	2	28
Small Dole BUA	E34000568	1295	0	0	0	0
Kingsand BUA	E34000569	0	0	0	0	0
Hemswell Cliff BUA	E34000570	1377	0	0	0	0
Ipplepen BUA	E34000571	2480	0	0	0	0
Duxford Airfield BUA	E34000572	1570	0	0	0	0
Ulverston BUA	E34000573	11670	23	0	0	23
Chapeltown BUA	E34000574	22939	20	1	0	21
Olveston BUA	E34000575	1905	0	0	0	0
Walkington BUA	E34000576	1129	0	0	0	0
Abinger Hammer BUA	E34000577	0	0	0	0	0
Barrowden BUA	E34000578	0	0	0	0	0
Darite BUA	E34000579	0	0	0	0	0
Houghton Conquest BUA	E34000580	1440	0	0	0	0
Maxey BUA	E34000581	1139	0	0	0	0
Barton (South Cambridgeshire) BUA	E34000582	0	0	0	0	0
Upper Saxondale BUA	E34000583	0	0	0	0	0
Creaton BUA	E34000584	0	0	0	0	0
Mousehole BUA	E34000585	1392	0	0	0	0
Frieth BUA	E34000586	0	0	0	0	0
Winteringham BUA	E34000587	1543	0	0	0	0
Cleeve Prior BUA	E34000588	0	0	0	0	0
Hornsea BUA	E34000589	8123	0	0	0	0
Full Sutton BUA	E34000590	2125	0	0	0	0
Wem BUA	E34000591	5798	0	0	0	0
Horham BUA	E34000592	0	0	0	0	0
White-le-Head BUA	E34000593	1520	1	0	0	1
Hathersage BUA	E34000594	1712	0	0	0	0
Tolleshunt D'Arcy BUA	E34000595	1459	0	0	0	0
Silsoe BUA	E34000596	1730	0	0	0	0
Loughborough BUA	E34000597	60031	96	11	0	107
Burcot BUA	E34000598	0	0	0	0	0
West Camel BUA	E34000599	0	0	0	0	0
Pensilva BUA	E34000600	2235	0	0	0	0
Cardington BUA	E34000601	0	0	0	0	0
Great Easton (Uttlesford) BUA	E34000602	1584	0	0	0	0
Hadham Cross BUA	E34000603	1604	0	0	0	0
Skipsea BUA	E34000604	0	0	0	0	0
Graveley BUA	E34000605	0	0	0	0	0
Great Livermere BUA	E34000606	0	0	0	0	0
Earl Soham BUA	E34000607	0	0	0	0	0
Crow Hill Housing Estate BUA	E34000608	1696	0	0	0	0
Woolfardisworthy BUA	E34000609	1610	0	0	0	0
Nash BUA	E34000610	1597	0	0	0	0
Plumpton BUA	E34000611	0	0	0	0	0
Holme Hale BUA	E34000612	0	0	0	0	0
Great Bedwyn BUA	E34000613	1796	0	0	0	0
Thurgarton BUA	E34000614	0	0	0	0	0
Clifton upon Teme BUA	E34000615	0	0	0	0	0
Eastoft BUA	E34000616	0	0	0	0	0
Ulcombe BUA	E34000617	1742	0	0	0	0
Somerby BUA	E34000618	1771	0	0	0	0
Himley BUA	E34000619	0	0	0	0	0
Geldeston BUA	E34000620	1418	0	0	0	0
Cocklake BUA	E34000621	0	0	0	0	0
Meopham (North) BUA	E34000622	2936	0	0	0	0
Fence BUA	E34000623	1460	0	0	0	0
Great Easton (Harborough) BUA	E34000624	0	0	0	0	0
Helpston BUA	E34000625	1682	0	0	0	0
Morley St Botolph BUA	E34000626	1960	0	0	0	0
Glinton BUA	E34000627	1756	0	0	0	0
Maghull BUA	E34000628	26974	32	4	0	36
Marsh Green BUA	E34000629	0	0	0	0	0
Bramhope BUA	E34000630	3103	0	0	0	0
Weeting BUA	E34000631	1286	0	0	0	0
Claypole BUA	E34000632	2512	0	0	0	0
Southport BUA	E34000633	90064	131	21	1	153
Redhill (North Somerset) BUA	E34000634	1324	0	0	0	0
Wilmcote BUA	E34000635	1901	0	0	0	0
Weedon BUA	E34000636	0	0	0	0	0
Holtby BUA	E34000637	0	0	0	0	0
South Creake BUA	E34000638	0	0	0	0	0
Church Brampton BUA	E34000639	0	0	0	0	0
Buckden BUA	E34000640	3254	0	0	0	0
Monxton BUA	E34000641	0	0	0	0	0
Barton-under-Needwood BUA	E34000642	4292	0	0	0	0
Calver BUA	E34000643	1799	0	0	0	0
Guilden Morden BUA	E34000644	0	0	0	0	0
Thornbury BUA	E34000645	10774	6	0	0	6
Hose BUA	E34000646	0	0	0	0	0
Shipton (Cotswold) BUA	E34000647	0	0	0	0	0
Heybridge Basin BUA	E34000648	1154	1	0	0	1
Scarcroft BUA	E34000649	1222	0	0	0	0
Stoney Stanton BUA	E34000650	3196	0	0	0	0
Hampton Magna BUA	E34000651	1815	0	0	0	0
Ewshot BUA	E34000652	0	0	0	0	0
Tuddenham BUA	E34000653	0	0	0	0	0
Oxhill BUA	E34000654	0	0	0	0	0
Barroway Drove BUA	E34000655	0	0	0	0	0
Street BUA	E34000656	12937	9	1	0	10
Shobdon BUA	E34000657	0	0	0	0	0
West Dean BUA	E34000658	0	0	0	0	0
Thropton BUA	E34000659	0	0	0	0	0
Caunton BUA	E34000660	0	0	0	0	0
Ditchling BUA	E34000661	2433	0	0	0	0
Middleton-on-the-Wolds BUA	E34000662	1505	0	0	0	0
Hallow BUA	E34000663	1886	0	0	0	0
Emberton BUA	E34000664	0	0	0	0	0
Church Lench BUA	E34000665	0	0	0	0	0
Bishop Sutton BUA	E34000666	1366	0	0	0	0
Great Brickhill BUA	E34000667	0	0	0	0	0
Levens BUA	E34000668	1754	0	0	0	0
Barwick in Elmet BUA	E34000669	1649	0	0	0	0
Mary Tavy BUA	E34000670	1574	0	0	0	0
Mickletown BUA	E34000671	2947	0	0	0	0
Hambleton (Selby) BUA	E34000672	1834	0	0	0	0
Wroxton BUA	E34000673	1545	1	0	0	1
Hibaldstow BUA	E34000674	1823	0	0	0	0
Earby BUA	E34000675	4767	0	0	0	0
Patmore Heath BUA	E34000676	0	0	0	0	0
Alresford BUA	E34000677	2047	0	0	0	0
Trimdon Colliery BUA	E34000678	1467	0	0	0	0
Utkinton BUA	E34000679	0	0	0	0	0
Whitwell (Isle of Wight) BUA	E34000680	1494	0	0	0	0
Sinnington BUA	E34000681	0	0	0	0	0
Bishop's Waltham BUA	E34000682	6647	0	0	0	0
Bildeston BUA	E34000683	0	0	0	0	0
Steventon BUA	E34000684	1292	0	0	0	0
Upper Dicker BUA	E34000685	0	0	0	0	0
Weston Turville BUA	E34000686	1537	0	0	0	0
Cold Norton BUA	E34000687	0	0	0	0	0
Bordesley BUA	E34000688	0	0	0	0	0
Newchurch BUA	E34000689	0	0	0	0	0
Fleggburgh (Burgh St Margaret) BUA	E34000690	0	0	0	0	0
Greywell BUA	E34000691	0	0	0	0	0
Frome BUA	E34000692	26290	16	3	1	20
Walliswood BUA	E34000693	0	0	0	0	0
Cantley BUA	E34000694	1114	0	0	0	0
Ketton BUA	E34000695	1133	1	0	0	1
Blagdon BUA	E34000696	1401	0	0	0	0
Bagshot BUA	E34000697	5499	0	0	0	0
Redbourne BUA	E34000698	0	0	0	0	0
Holywell (Central Bedfordshire) BUA	E34000699	1563	0	0	0	0
East Grimstead BUA	E34000700	0	0	0	0	0
Silver End BUA	E34000701	3568	0	0	0	0
Gallowstree Common BUA	E34000702	0	0	0	0	0
Bayford BUA	E34000703	0	0	0	0	0
Sherburn (Ryedale) BUA	E34000704	0	0	0	0	0
Pelynt BUA	E34000705	1505	0	0	0	0
Thornham BUA	E34000706	0	0	0	0	0
Waltham on the Wolds BUA	E34000707	1627	0	0	0	0
Stedham BUA	E34000708	1124	0	0	0	0
South Zeal BUA	E34000709	1709	0	0	0	0
Ross-on-Wye BUA	E34000710	10585	17	2	0	19
Lower Broadheath BUA	E34000711	1422	0	0	0	0
Storrington BUA	E34000712	6692	0	0	0	0
Hailey BUA	E34000713	0	0	0	0	0
Hundon BUA	E34000714	3158	0	0	0	0
Littlethorpe BUA	E34000715	0	0	0	0	0
Bleadon BUA	E34000716	1359	0	0	0	0
Weeton BUA	E34000717	0	0	0	0	0
Caston BUA	E34000718	0	0	0	0	0
Upper Dean BUA	E34000719	0	0	0	0	0
Oakthorpe BUA	E34000720	0	0	0	0	0
Delabole BUA	E34000721	1542	0	0	0	0
Timberland BUA	E34000722	0	0	0	0	0
Eastington BUA	E34000723	1803	0	0	0	0
Taddington BUA	E34000724	0	0	0	0	0
East Stour BUA	E34000725	0	0	0	0	0
East Brent BUA	E34000726	0	0	0	0	0
Bottisham BUA	E34000727	3996	0	0	0	0
Doveridge BUA	E34000728	2620	0	0	0	0
Great Lumley BUA	E34000729	2908	0	0	0	0
Badgers Mount BUA	E34000730	0	0	0	0	0
Luxulyan BUA	E34000731	1720	0	0	0	0
Alnwick BUA	E34000732	8144	0	0	0	0
Bubwith BUA	E34000733	1842	0	0	0	0
Owslebury BUA	E34000734	0	0	0	0	0
Exton (Rutland) BUA	E34000735	0	0	0	0	0
Sutton St Nicholas BUA	E34000736	1413	0	0	0	0
Homer BUA	E34000737	0	0	0	0	0
Sellindge BUA	E34000738	1616	0	0	0	0
Denshaw BUA	E34000739	1257	0	0	0	0
Scotter BUA	E34000740	3420	0	0	0	0
Billinge BUA	E34000741	6231	0	0	0	0
Walcott BUA	E34000742	0	0	0	0	0
Dipley BUA	E34000743	0	0	0	0	0
Delamere BUA	E34000744	0	0	0	0	0
Cressage BUA	E34000745	0	0	0	0	0
Detling BUA	E34000746	1700	1	0	0	1
Colaton Raleigh BUA	E34000747	0	0	0	0	0
Red Lodge BUA	E34000748	3801	0	0	0	0
Ashton Keynes BUA	E34000749	1824	0	0	0	0
Cargreen BUA	E34000750	0	0	0	0	0
Marshland St James BUA	E34000751	1260	0	0	0	0
Tealby BUA	E34000752	0	0	0	0	0
Northchapel BUA	E34000753	1370	0	0	0	0
Holbrook BUA	E34000754	2479	0	0	0	0
Hailsham BUA	E34000755	18872	14	4	0	18
Hadstock BUA	E34000756	0	0	0	0	0
Oving BUA	E34000757	0	0	0	0	0
Widdrington Station BUA	E34000758	3292	0	0	0	0
Thorpe-le-Soken BUA	E34000759	2368	0	0	0	0
Covenham St Mary BUA	E34000760	0	0	0	0	0
Church Stretton BUA	E34000761	4568	0	0	0	0
Richmond BUA	E34000762	8313	0	0	0	0
Lenham BUA	E34000763	3391	0	0	0	0
Loddon BUA	E34000764	3901	0	0	0	0
Leire BUA	E34000765	0	0	0	0	0
Cheddar BUA	E34000766	4935	0	0	0	0
Longstock BUA	E34000767	0	0	0	0	0
Oakley (Basingstoke and Deane) BUA	E34000768	5521	0	0	0	0
Chelmondiston BUA	E34000769	2149	0	0	0	0
Nunton BUA	E34000770	0	0	0	0	0
Lechlade-on-Thames BUA	E34000771	2884	0	0	0	0
Palestine BUA	E34000772	0	0	0	0	0
Hindolveston BUA	E34000773	0	0	0	0	0
Alrewas BUA	E34000774	3129	0	0	0	0
Scholes BUA	E34000775	2720	0	0	0	0
Mablethorpe BUA	E34000776	12713	12	7	0	19
Eardiston BUA	E34000777	0	0	0	0	0
Worminghall BUA	E34000778	0	0	0	0	0
Thorrington (East) BUA	E34000779	1790	0	0	0	0
Tadmarton BUA	E34000780	0	0	0	0	0
Horton Kirby BUA	E34000781	1544	0	0	0	0
Newton Solney BUA	E34000782	0	0	0	0	0
Black Moor BUA	E34000783	0	0	0	0	0
Swanton Abbott BUA	E34000784	0	0	0	0	0
Leafield BUA	E34000785	0	0	0	0	0
Lutterworth BUA	E34000786	9314	0	0	0	0
Langley Vale BUA	E34000787	1470	0	0	0	0
Trevone BUA	E34000788	0	0	0	0	0
Long Marston (Stratford-on-Avon) BUA	E34000789	0	0	0	0	0
Rainford Junction BUA	E34000790	0	0	0	0	0
Croxdale BUA	E34000791	0	0	0	0	0
Sawston BUA	E34000792	7147	0	0	0	0
Burneside BUA	E34000793	1929	0	0	0	0
Leek Wootton BUA	E34000794	1238	0	0	0	0
Norton (Mid Suffolk) BUA	E34000795	0	0	0	0	0
Sidmouth BUA	E34000796	11345	13	1	0	14
Tattenhall BUA	E34000797	1833	0	0	0	0
Yoxall BUA	E34000798	1200	0	0	0	0
Rippingale BUA	E34000799	2247	0	0	0	0
Lugwardine BUA	E34000800	2057	0	0	0	0
Bishop's Tawton BUA	E34000801	1728	3	0	0	3
Stathern BUA	E34000802	0	0	0	0	0
Whiteway BUA	E34000803	0	0	0	0	0
Doddington BUA	E34000804	1149	0	0	0	0
Swineshead BUA	E34000805	1727	0	0	0	0
Nafferton BUA	E34000806	1691	0	0	0	0
Middleham BUA	E34000807	1309	0	0	0	0
Sheepy Magna BUA	E34000808	0	0	0	0	0
Fewcott BUA	E34000809	1548	1	0	0	1
Flushing BUA	E34000810	0	0	0	0	0
Emley BUA	E34000811	1497	0	0	0	0
Mellor Brook BUA	E34000812	2633	0	0	0	0
Medomsley BUA	E34000813	0	0	0	0	0
Dunster BUA	E34000814	0	0	0	0	0
Epping BUA	E34000815	9026	0	0	0	0
Barford (Warwick) BUA	E34000816	1649	0	0	0	0
Haslingfield BUA	E34000817	1518	0	0	0	0
West Lulworth BUA	E34000818	0	0	0	0	0
Harbury BUA	E34000819	1559	0	0	0	0
Misterton BUA	E34000820	1335	0	0	0	0
Weston (Cheshire East) BUA	E34000821	2783	1	0	0	1
Brookland BUA	E34000822	0	0	0	0	0
Winterborne Stickland BUA	E34000823	0	0	0	0	0
Souldern BUA	E34000824	0	0	0	0	0
Lindholme BUA	E34000825	3085	1	0	0	1
Rufford Country Park BUA	E34000826	0	0	0	0	0
Cheriton Bishop BUA	E34000827	0	0	0	0	0
Great Snoring BUA	E34000828	0	0	0	0	0
Trimdon BUA	E34000829	2980	0	0	0	0
Torpoint BUA	E34000830	7982	0	0	0	0
Ewen BUA	E34000831	0	0	0	0	0
Barford St Martin BUA	E34000832	0	0	0	0	0
Bilsthorpe BUA	E34000833	3950	0	0	0	0
Buckhorn Weston BUA	E34000834	0	0	0	0	0
Glatton BUA	E34000835	0	0	0	0	0
Featherstone Prison BUA	E34000836	0	0	0	0	0
Royal Naval Air Station Yeovilton BUA	E34000837	3328	0	0	0	0
Pett BUA	E34000838	0	0	0	0	0
Hilton (South Derbyshire) BUA	E34000839	7539	0	0	0	0
Elmley Castle BUA	E34000840	0	0	0	0	0
Hildenborough BUA	E34000841	0	0	0	0	0
Pulham Market BUA	E34000842	0	0	0	0	0
Burghfield Common BUA	E34000843	7665	0	0	0	0
Tittensor BUA	E34000844	0	0	0	0	0
Great Crakehall BUA	E34000845	0	0	0	0	0
Petrockstowe BUA	E34000846	0	0	0	0	0
Watersfield BUA	E34000847	0	0	0	0	0
Lavendon BUA	E34000848	1618	0	0	0	0
Newton St Faith BUA	E34000849	0	0	0	0	0
Buckingham BUA	E34000850	11902	8	2	0	10
Nacton BUA	E34000851	1607	1	0	0	1
Netley BUA	E34000852	6770	0	0	0	0
Badingham BUA	E34000853	0	0	0	0	0
Catfield BUA	E34000854	0	0	0	0	0
Halton Holegate BUA	E34000855	0	0	0	0	0
Heathfield (Teignbridge) BUA	E34000856	1557	0	0	0	0
Brackley BUA	E34000857	13085	11	1	1	13
Stratford St Mary BUA	E34000858	1091	0	0	0	0
Ulrome BUA	E34000859	0	0	0	0	0
Blewbury BUA	E34000860	1986	0	0	0	0
South Heath BUA	E34000861	0	0	0	0	0
Bigrigg BUA	E34000862	0	0	0	0	0
Bomere Heath BUA	E34000863	2086	0	0	0	0
Chilthorne Domer BUA	E34000864	0	0	0	0	0
Thornton BUA	E34000865	0	0	0	0	0
Reighton BUA	E34000866	0	0	0	0	0
Ivybridge BUA	E34000867	11872	11	1	0	12
Barrow (Ribble Valley) BUA	E34000868	1301	0	0	0	0
Lazonby BUA	E34000869	1414	0	0	0	0
Merriott BUA	E34000870	2459	0	0	0	0
Tilton on the Hill BUA	E34000871	2078	0	0	0	0
Walpole St Peter BUA	E34000872	2309	0	0	0	0
Lower Kingswood BUA	E34000873	1861	8	0	0	8
Walton-on-Trent BUA	E34000874	0	0	0	0	0
Great Bentley BUA	E34000875	2236	0	0	0	0
Biddulph Moor BUA	E34000876	1643	0	0	0	0
Cuddington (Aylesbury Vale) BUA	E34000877	0	0	0	0	0
Bagworth BUA	E34000878	0	0	0	0	0
Marske-by-the-Sea BUA	E34000879	7234	0	0	0	0
Tilshead BUA	E34000880	0	0	0	0	0
Bradwell (Derbyshire Dales) BUA	E34000881	1865	0	0	0	0
Hampton Bishop BUA	E34000882	0	0	0	0	0
Burstwick BUA	E34000883	1579	0	0	0	0
Denmead BUA	E34000884	6612	0	0	0	0
Paddock Wood BUA	E34000885	8299	0	0	0	0
Normanton on Trent BUA	E34000886	0	0	0	0	0
Ulnes Walton BUA	E34000887	0	0	0	0	0
Grundisburgh BUA	E34000888	2295	0	0	0	0
Findern BUA	E34000889	1363	0	0	0	0
Kirkby-le-Soken BUA	E34000890	1431	0	0	0	0
Garforth BUA	E34000891	14886	12	1	0	13
Chitterne BUA	E34000892	0	0	0	0	0
Turnditch BUA	E34000893	0	0	0	0	0
Ticehurst BUA	E34000894	3157	0	0	0	0
Coombe Bissett BUA	E34000895	0	0	0	0	0
Shurdington BUA	E34000896	1948	0	0	0	0
Steeple Bumpstead BUA	E34000897	2534	0	0	0	0
Clarborough BUA	E34000898	1876	0	0	0	0
Kirkby Stephen BUA	E34000899	2604	0	0	0	0
Frosterley BUA	E34000900	0	0	0	0	0
Nether Kellet BUA	E34000901	0	0	0	0	0
Skirlaugh BUA	E34000902	1366	0	0	0	0
Debden BUA	E34000903	0	0	0	0	0
Thorpeness BUA	E34000904	0	0	0	0	0
Cottesmore Airfield BUA	E34000905	0	0	0	0	0
Marshfield (South Gloucestershire) BUA	E34000906	1677	0	0	0	0
Kirmington BUA	E34000907	0	0	0	0	0
Kniveton BUA	E34000908	0	0	0	0	0
Kelbrook BUA	E34000909	0	0	0	0	0
Fenny Compton BUA	E34000910	1304	0	0	0	0
Flexford BUA	E34000911	1521	0	0	0	0
Knebworth BUA	E34000912	3484	0	0	0	0
Honingham BUA	E34000913	0	0	0	0	0
Thorverton BUA	E34000914	0	0	0	0	0
South Kilworth BUA	E34000915	0	0	0	0	0
Goodleigh BUA	E34000916	0	0	0	0	0
Tickhill BUA	E34000917	5172	0	0	0	0
Compton (West Berkshire) BUA	E34000918	1536	0	0	0	0
Moulton Chapel BUA	E34000919	0	0	0	0	0
Cropthorne BUA	E34000920	0	0	0	0	0
Little Milton BUA	E34000921	0	0	0	0	0
Northallerton BUA	E34000922	16857	13	2	0	15
Easington (Redcar and Cleveland) BUA	E34000923	1463	0	0	0	0
Barking BUA	E34000924	0	0	0	0	0
Hare Green BUA	E34000925	0	0	0	0	0
Tenterden BUA	E34000926	7005	0	0	0	0
Borrowby BUA	E34000927	0	0	0	0	0
Steep BUA	E34000928	2946	0	0	0	0
Rufford BUA	E34000929	2041	0	0	0	0
Chittlehampton BUA	E34000930	0	0	0	0	0
Ackleton BUA	E34000931	0	0	0	0	0
Dunton BUA	E34000932	1087	0	0	0	0
Woodgreen BUA	E34000933	1398	0	0	0	0
Upton Snodsbury BUA	E34000934	0	0	0	0	0
Market Warsop BUA	E34000935	10341	0	0	0	0
Bix BUA	E34000936	0	0	0	0	0
Edgmond BUA	E34000937	1079	0	0	0	0
Culmstock BUA	E34000938	0	0	0	0	0
Quinton BUA	E34000939	0	0	0	0	0
Stithians BUA	E34000940	2093	0	0	0	0
Elmstead Market BUA	E34000941	1444	0	0	0	0
High Ham BUA	E34000942	0	0	0	0	0
West Haddon BUA	E34000943	2420	0	0	0	0
Escrick BUA	E34000944	1230	0	0	0	0
Goodworth Clatford BUA	E34000945	1527	0	0	0	0
Dishforth BUA	E34000946	0	0	0	0	0
Linton-on-Ouse BUA	E34000947	0	0	0	0	0
Crapstone BUA	E34000948	0	0	0	0	0
Egmanton BUA	E34000949	0	0	0	0	0
Wyre Piddle BUA	E34000950	0	0	0	0	0
Gosfield BUA	E34000951	0	0	0	0	0
Harlington BUA	E34000952	2333	0	0	0	0
Langho BUA	E34000953	2279	0	0	0	0
Clyst St Mary BUA	E34000954	2329	0	0	0	0
Methley BUA	E34000955	1182	0	0	0	0
Severn Beach BUA	E34000956	1555	0	0	0	0
Castle Acre BUA	E34000957	0	0	0	0	0
Cotton End BUA	E34000958	1624	0	0	0	0
Chalgrove BUA	E34000959	2835	0	0	0	0
Barham BUA	E34000960	1426	0	0	0	0
Coleford (Mendip) BUA	E34000961	2338	0	0	0	0
Nettleham BUA	E34000962	2824	0	0	0	0
Litlington BUA	E34000963	1676	0	0	0	0
Kingsdown (Dover) BUA	E34000964	2017	0	0	0	0
The Thorne BUA	E34000965	0	0	0	0	0
Manton BUA	E34000966	0	0	0	0	0
Watton at Stone BUA	E34000967	2333	0	0	0	0
Nettleton BUA	E34000968	0	0	0	0	0
Tadcaster BUA	E34000969	7264	0	0	0	0
Long Ashton BUA	E34000970	4599	0	0	0	0
Hope (High Peak) BUA	E34000971	1157	0	0	0	0
Bruton BUA	E34000972	2898	0	0	0	0
Burghclere Common BUA	E34000973	0	0	0	0	0
Longwick BUA	E34000974	1685	0	0	0	0
Buriton BUA	E34000975	0	0	0	0	0
Snape (Suffolk Coastal) BUA	E34000976	0	0	0	0	0
Epworth BUA	E34000977	5456	0	0	0	0
Withern BUA	E34000978	0	0	0	0	0
Warboys BUA	E34000979	4584	0	0	0	0
Hayle BUA	E34000980	7835	0	0	0	0
Bramfield BUA	E34000981	0	0	0	0	0
Betsham BUA	E34000982	0	0	0	0	0
Ashton Hayes BUA	E34000983	1584	0	0	0	0
Seend Cleeve BUA	E34000984	0	0	0	0	0
Stannington BUA	E34000985	0	0	0	0	0
Dalston BUA	E34000986	1799	0	0	0	0
Little Paxton BUA	E34000987	3274	0	0	0	0
South Milford BUA	E34000988	2383	0	0	0	0
Beaminster BUA	E34000989	2973	0	0	0	0
Rolvenden BUA	E34000990	1306	0	0	0	0
Conisbrough BUA	E34000991	16353	20	5	0	25
Wool BUA	E34000992	2660	0	0	0	0
Sutton Benger BUA	E34000993	2152	0	0	0	0
Nantwich BUA	E34000994	16357	13	7	0	20
Brabourne Lees BUA	E34000995	1710	0	0	0	0
Skeffling BUA	E34000996	0	0	0	0	0
Ingham (West Lindsey) BUA	E34000997	1497	0	0	0	0
Heckfield Green BUA	E34000998	0	0	0	0	0
Capel-le-Ferne BUA	E34000999	2322	0	0	0	0
Meden Vale BUA	E34001000	1633	0	0	0	0
Hovingham BUA	E34001001	0	0	0	0	0
Clifton (Eden) BUA	E34001002	0	0	0	0	0
Grindleton BUA	E34001003	1430	0	0	0	0
Loders BUA	E34001004	1716	0	0	0	0
Beare Green BUA	E34001005	0	0	0	0	0
Howden BUA	E34001006	4866	0	0	0	0
Child Okeford BUA	E34001007	1536	0	0	0	0
Goodmanham BUA	E34001008	0	0	0	0	0
Marchington BUA	E34001009	0	0	0	0	0
St Agnes BUA	E34001010	3844	0	0	0	0
Painswick BUA	E34001011	2643	0	0	0	0
Mevagissey BUA	E34001012	2335	0	0	0	0
Brampford Speke BUA	E34001013	0	0	0	0	0
Charlton-on-Otmoor BUA	E34001014	0	0	0	0	0
Magham Down BUA	E34001015	0	0	0	0	0
Messingham BUA	E34001016	4241	0	0	0	0
Slinfold BUA	E34001017	2059	0	0	0	0
Great Witley BUA	E34001018	0	0	0	0	0
Wiswell BUA	E34001019	0	0	0	0	0
Sutton upon Derwent BUA	E34001020	0	0	0	0	0
Blackwater BUA	E34001021	0	0	0	0	0
Nomansland BUA	E34001022	1867	0	0	0	0
Northgate BUA	E34001023	0	0	0	0	0
Market Drayton BUA	E34001024	11545	7	3	0	10
Cheswardine BUA	E34001025	1528	0	0	0	0
Cawood BUA	E34001026	1300	0	0	0	0
West Keal BUA	E34001027	0	0	0	0	0
Bradenham BUA	E34001028	1036	0	0	0	0
Hapton BUA	E34001029	1717	1	0	0	1
Pyrton BUA	E34001030	0	0	0	0	0
Backbarrow BUA	E34001031	1733	0	0	0	0
Occold BUA	E34001032	0	0	0	0	0
Crockham Hill BUA	E34001033	0	0	0	0	0
Over BUA	E34001034	2854	0	0	0	0
Warnham BUA	E34001035	2038	0	0	0	0
Gaydon BUA	E34001036	0	0	0	0	0
Wacton BUA	E34001037	0	0	0	0	0
Green Hammerton BUA	E34001038	0	0	0	0	0
Portishead BUA	E34001039	23897	11	0	1	12
South Newton BUA	E34001040	0	0	0	0	0
Barnby BUA	E34001041	1701	0	0	0	0
Alne BUA	E34001042	0	0	0	0	0
Upper Broughton BUA	E34001043	0	0	0	0	0
Pewsey BUA	E34001044	3625	0	0	0	0
Rock (Horsham) BUA	E34001045	0	0	0	0	0
Braunston BUA	E34001046	1723	0	0	0	0
Weir BUA	E34001047	1781	0	0	0	0
Little London BUA	E34001048	0	0	0	0	0
Watlington (King's Lynn and West Norfolk) BUA	E34001049	2419	0	0	0	0
Crofton BUA	E34001050	5999	0	0	0	0
Corfe Castle BUA	E34001051	1819	0	0	0	0
Wotton-under-Edge BUA	E34001052	4856	0	0	0	0
Chelworth Lower Green BUA	E34001053	0	0	0	0	0
Surlingham BUA	E34001054	0	0	0	0	0
Crudwell BUA	E34001055	0	0	0	0	0
Stebbing BUA	E34001056	1595	0	0	0	0
Hambleton (Wyre) BUA	E34001057	2703	0	0	0	0
Trent BUA	E34001058	0	0	0	0	0
Sibsey BUA	E34001059	1990	0	0	0	0
Ebrington BUA	E34001060	0	0	0	0	0
Pateley Bridge BUA	E34001061	1121	0	0	0	0
Ramsey Mereside BUA	E34001062	0	0	0	0	0
Ashley (Kettering) BUA	E34001063	0	0	0	0	0
Marple BUA	E34001064	18501	13	0	0	13
Thurleigh BUA	E34001065	0	0	0	0	0
Southwell BUA	E34001066	7258	0	0	0	0
Dawlish BUA	E34001067	11392	14	0	0	14
Dronfield BUA	E34001068	21137	13	0	0	13
Frettenham BUA	E34001069	1049	0	0	0	0
Wootton Bassett BUA	E34001070	12638	7	1	0	8
Newton (Rushcliffe) BUA	E34001071	0	0	0	0	0
Cotherstone BUA	E34001072	1530	0	0	0	0
Hawkinge BUA	E34001073	7662	0	0	0	0
East Worldham BUA	E34001074	0	0	0	0	0
Evercreech BUA	E34001075	2318	0	0	0	0
Swaton BUA	E34001076	0	0	0	0	0
Weston under Penyard BUA	E34001077	0	0	0	0	0
Syresham BUA	E34001078	0	0	0	0	0
Paulerspury BUA	E34001079	0	0	0	0	0
Down Ampney BUA	E34001080	0	0	0	0	0
Askham Bryan BUA	E34001081	0	0	0	0	0
Beckingham BUA	E34001082	2236	0	0	0	0
Burnham Market BUA	E34001083	1782	0	0	0	0
Finedon BUA	E34001084	4295	0	0	0	0
Kingston (North Dorset) BUA	E34001085	0	0	0	0	0
Coniston BUA	E34001086	1646	0	0	0	0
Lower Common BUA	E34001087	0	0	0	0	0
Hockwold cum Wilton BUA	E34001088	1487	0	0	0	0
Halam BUA	E34001089	0	0	0	0	0
Edgcott BUA	E34001090	0	0	0	0	0
Coney Weston BUA	E34001091	0	0	0	0	0
Storth BUA	E34001092	0	0	0	0	0
Bescar BUA	E34001093	0	0	0	0	0
Duddon BUA	E34001094	1666	0	0	0	0
Feckenham BUA	E34001095	0	0	0	0	0
Holloway BUA	E34001096	1041	0	0	0	0
Shiptonthorpe BUA	E34001097	0	0	0	0	0
Radway BUA	E34001098	0	0	0	0	0
Alfriston BUA	E34001099	1161	0	0	0	0
Kingston (South Cambridgeshire) BUA	E34001100	0	0	0	0	0
Peterchurch BUA	E34001101	1524	0	0	0	0
Peasedown St John BUA	E34001102	6478	0	0	0	0
Folksworth BUA	E34001103	1494	0	0	0	0
Sherburn (County Durham) BUA	E34001104	3138	0	0	0	0
Plaxtol BUA	E34001105	1565	0	0	0	0
Ebchester BUA	E34001106	1472	0	0	0	0
Stone (Stroud) BUA	E34001107	0	0	0	0	0
New Waltham BUA	E34001108	4696	13	2	0	15
Five Ashes BUA	E34001109	0	0	0	0	0
Great Ouseburn BUA	E34001110	0	0	0	0	0
Abbotskerswell BUA	E34001111	1559	0	0	0	0
Seamer (Hambleton) BUA	E34001112	0	0	0	0	0
Fiskerton (West Lindsey) BUA	E34001113	0	0	0	0	0
Swinford BUA	E34001114	0	0	0	0	0
Thornton-le-Dale BUA	E34001115	1611	0	0	0	0
Swimbridge BUA	E34001116	0	0	0	0	0
Dinnington (Rotherham) BUA	E34001117	21699	19	1	0	20
Billesdon BUA	E34001118	1849	0	0	0	0
Stansted Mountfitchet BUA	E34001119	7818	0	0	0	0
Brasted BUA	E34001120	0	0	0	0	0
Barnwell BUA	E34001121	0	0	0	0	0
Woodplumpton BUA	E34001122	0	0	0	0	0
Priors Hardwick BUA	E34001123	0	0	0	0	0
Wychbold BUA	E34001124	2456	0	0	0	0
Arlecdon BUA	E34001125	1510	0	0	0	0
Balsall Common BUA	E34001126	7836	0	0	0	0
Lound BUA	E34001127	0	0	0	0	0
Hightown BUA	E34001128	2095	0	0	0	0
Bayston Hill BUA	E34001129	5101	0	0	0	0
Hatch Beauchamp BUA	E34001130	0	0	0	0	0
Broughton (Preston) BUA	E34001131	1772	0	0	0	0
Birch Green BUA	E34001132	1686	0	0	0	0
Rowney Green BUA	E34001133	0	0	0	0	0
High Beach BUA	E34001134	0	0	0	0	0
Fremington BUA	E34001135	4143	0	0	0	0
Stowbridge BUA	E34001136	0	0	0	0	0
Windmill Hill BUA	E34001137	0	0	0	0	0
Thorp Arch BUA	E34001138	1942	0	0	0	0
Hinton St George BUA	E34001139	0	0	0	0	0
Shillingstone BUA	E34001140	0	0	0	0	0
Butterwick BUA	E34001141	1119	0	0	0	0
Bedfield Long Green BUA	E34001142	0	0	0	0	0
Whittington (Lichfield) BUA	E34001143	1749	0	0	0	0
Badby BUA	E34001144	1945	0	0	0	0
North Hayling BUA	E34001145	0	0	0	0	0
Cromwell BUA	E34001146	0	0	0	0	0
North Cowton BUA	E34001147	0	0	0	0	0
All Stretton BUA	E34001148	0	0	0	0	0
Lustleigh BUA	E34001149	0	0	0	0	0
Shripney BUA	E34001150	0	0	0	0	0
Queen Camel BUA	E34001151	1516	0	0	0	0
Westhead BUA	E34001152	1584	0	0	0	0
Beetley BUA	E34001153	0	0	0	0	0
Eyam BUA	E34001154	0	0	0	0	0
Embsay BUA	E34001155	1838	0	0	0	0
Cheddleton BUA	E34001156	3993	0	0	0	0
Caldbeck BUA	E34001157	0	0	0	0	0
Bishop's Tachbrook BUA	E34001158	1209	0	0	0	0
Upton (Newark and Sherwood) BUA	E34001159	0	0	0	0	0
Northampton (South Northamptonshire) BUA	E34001160	4456	0	0	0	0
Somerford Keynes BUA	E34001161	0	0	0	0	0
Norley BUA	E34001162	0	0	0	0	0
Acaster Malbis BUA	E34001163	0	0	0	0	0
Stalmine BUA	E34001164	1489	0	0	0	0
Whitchurch (Aylesbury Vale) BUA	E34001165	1591	0	0	0	0
Upton Cheyney BUA	E34001166	0	0	0	0	0
Tytherleigh BUA	E34001167	0	0	0	0	0
Denham Green BUA	E34001168	2881	0	0	0	0
Arlington BUA	E34001169	0	0	0	0	0
Hoveton BUA	E34001170	3552	0	0	0	0
High Legh BUA	E34001171	1183	0	0	0	0
Hargrave BUA	E34001172	0	0	0	0	0
Crews Hill BUA	E34001173	0	0	0	0	0
Poulton BUA	E34001174	0	0	0	0	0
Swan Green BUA	E34001175	0	0	0	0	0
Steeple BUA	E34001176	0	0	0	0	0
Stokeinteignhead BUA	E34001177	1198	0	0	0	0
Woodnewton BUA	E34001178	0	0	0	0	0
Smallfield BUA	E34001179	4100	0	0	0	0
Weedon Bec BUA	E34001180	3392	0	0	0	0
Bulkington BUA	E34001181	0	0	0	0	0
Oakley (Bedford) BUA	E34001182	2498	0	0	0	0
Woodham Mortimer BUA	E34001183	0	0	0	0	0
Rookery Hill BUA	E34001184	1647	1	0	0	1
Bothel BUA	E34001185	0	0	0	0	0
Irchester BUA	E34001186	4697	0	0	0	0
Lacey Green BUA	E34001187	1149	0	0	0	0
Little Staughton BUA	E34001188	0	0	0	0	0
Blackford BUA	E34001189	0	0	0	0	0
Amotherby BUA	E34001190	0	0	0	0	0
Blakedown BUA	E34001191	1279	0	0	0	0
Colton (Lichfield) BUA	E34001192	0	0	0	0	0
Breachwood Green BUA	E34001193	0	0	0	0	0
North Crawley BUA	E34001194	1307	3	0	0	3
Dennington BUA	E34001195	1429	0	0	0	0
Bramham BUA	E34001196	1375	0	0	0	0
Long Hanborough BUA	E34001197	2629	0	0	0	0
Tydd St Giles BUA	E34001198	1403	0	0	0	0
Hainford BUA	E34001199	0	0	0	0	0
Foxton (Harborough) BUA	E34001200	0	0	0	0	0
Reepham BUA	E34001201	2696	0	0	0	0
Faringdon BUA	E34001202	6348	0	0	0	0
Ashton (Cornwall) BUA	E34001203	0	0	0	0	0
Medburn BUA	E34001204	0	0	0	0	0
Lea BUA	E34001205	0	0	0	0	0
Marton (West Lindsey) BUA	E34001206	0	0	0	0	0
Thorner BUA	E34001207	1629	0	0	0	0
Lewknor BUA	E34001208	0	0	0	0	0
Strete BUA	E34001209	0	0	0	0	0
West Wittering BUA	E34001210	1373	0	0	0	0
Graffham BUA	E34001211	0	0	0	0	0
Upwood BUA	E34001212	1533	0	0	0	0
Hornick BUA	E34001213	0	0	0	0	0
Weaverham BUA	E34001214	6493	0	0	0	0
Garton-on-the-Wolds BUA	E34001215	0	0	0	0	0
Howden-le-Wear BUA	E34001216	1853	0	0	0	0
Glapthorn BUA	E34001217	0	0	0	0	0
Preston (Dover) BUA	E34001218	0	0	0	0	0
Carleton-in-Craven BUA	E34001219	1873	0	0	0	0
Priors Marston BUA	E34001220	0	0	0	0	0
Langley Park BUA	E34001221	4936	0	0	0	0
Temple Sowerby BUA	E34001222	0	0	0	0	0
Penwood BUA	E34001223	0	0	0	0	0
Hayton (Carlisle) BUA	E34001224	0	0	0	0	0
Stanwick BUA	E34001225	2164	0	0	0	0
Merrybent BUA	E34001226	0	0	0	0	0
North Petherton BUA	E34001227	4164	0	0	0	0
Middlezoy BUA	E34001228	1502	0	0	0	0
West Quantoxhead BUA	E34001229	0	0	0	0	0
Hunston BUA	E34001230	1266	0	0	0	0
Happisburgh BUA	E34001231	0	0	0	0	0
Ilminster BUA	E34001232	5994	0	0	0	0
Ferryhill BUA	E34001233	10006	10	1	0	11
Buxton (Broadland) BUA	E34001234	1540	0	0	0	0
Chandler's Cross BUA	E34001235	0	0	0	0	0
Gisburn BUA	E34001236	1433	0	0	0	0
North Molton BUA	E34001237	0	0	0	0	0
Bethersden BUA	E34001238	1486	0	0	0	0
Crowlas BUA	E34001239	0	0	0	0	0
Kirk Merrington BUA	E34001240	1814	0	0	0	0
Monk Fryston BUA	E34001241	1748	0	0	0	0
Little Eversden BUA	E34001242	1140	0	0	0	0
Rodmell BUA	E34001243	0	0	0	0	0
Middle Rasen BUA	E34001244	0	0	0	0	0
Dinnington (Newcastle upon Tyne) BUA	E34001245	1657	0	0	0	0
Broadwindsor BUA	E34001246	1709	0	0	0	0
Raunds BUA	E34001247	8649	0	0	0	0
Lerryn BUA	E34001248	0	0	0	0	0
Bleasby BUA	E34001249	1288	0	0	0	0
East Grafton BUA	E34001250	0	0	0	0	0
Tow Law BUA	E34001251	2336	0	0	0	0
Sandiway BUA	E34001252	4489	0	0	0	0
Writtle BUA	E34001253	5340	0	0	0	0
Kennford BUA	E34001254	0	0	0	0	0
Uckinghall BUA	E34001255	0	0	0	0	0
Greysouthen BUA	E34001256	0	0	0	0	0
Long Crendon BUA	E34001257	2489	0	0	0	0
Rowde BUA	E34001258	0	0	0	0	0
Cannock Wood BUA	E34001259	1671	0	0	0	0
Heapham BUA	E34001260	0	0	0	0	0
St Erme BUA	E34001261	2046	0	0	0	0
Latton BUA	E34001262	0	0	0	0	0
Halstead BUA	E34001263	11818	14	1	0	15
Newtown (Telford and Wrekin) BUA	E34001264	2257	0	0	0	0
Minley BUA	E34001265	0	0	0	0	0
Icklingham BUA	E34001266	0	0	0	0	0
Newport (Isle of Wight) BUA	E34001267	25513	57	9	0	66
South Nutfield BUA	E34001268	2865	1	1	0	2
Brewood BUA	E34001269	3194	0	0	0	0
Stillington (Stockton-on-Tees) BUA	E34001270	1173	0	0	0	0
Fordham (East Cambridgeshire) BUA	E34001271	1556	0	0	0	0
Winterborne Zelston BUA	E34001272	0	0	0	0	0
Thornborough BUA	E34001273	0	0	0	0	0
Acle BUA	E34001274	2849	0	0	0	0
Rye Harbour BUA	E34001275	1523	0	0	0	0
Knighton (South Hams) BUA	E34001276	1307	0	0	0	0
Oare BUA	E34001277	0	0	0	0	0
Beckley (South Oxfordshire) BUA	E34001278	0	0	0	0	0
Shotteswell BUA	E34001279	0	0	0	0	0
Great Glen BUA	E34001280	4286	0	0	0	0
Durweston BUA	E34001281	0	0	0	0	0
Greylees BUA	E34001282	0	0	0	0	0
Filkins BUA	E34001283	0	0	0	0	0
Frittenden BUA	E34001284	0	0	0	0	0
Great Offley BUA	E34001285	0	0	0	0	0
Charlton Down BUA	E34001286	2799	0	0	0	0
Canon's Town BUA	E34001287	0	0	0	0	0
Ingham (St. Edmundsbury) BUA	E34001288	0	0	0	0	0
Gristhorpe BUA	E34001289	0	0	0	0	0
Woodhall Spa BUA	E34001290	4254	0	0	0	0
Bramley BUA	E34001291	4981	0	0	0	0
Whipsnade BUA	E34001292	0	0	0	0	0
Beckermet BUA	E34001293	1522	0	0	0	0
Morton (Broadland) BUA	E34001294	0	0	0	0	0
Burton Agnes BUA	E34001295	0	0	0	0	0
Little Downham BUA	E34001296	1560	0	0	0	0
Repton BUA	E34001297	3388	0	0	0	0
Crowland BUA	E34001298	4217	0	0	0	0
Sturminster Marshall BUA	E34001299	2616	0	0	0	0
Tarrant Monkton BUA	E34001300	0	0	0	0	0
Raydon BUA	E34001301	0	0	0	0	0
Streatley BUA	E34001302	0	0	0	0	0
East Hoathly BUA	E34001303	1598	0	0	0	0
Reed BUA	E34001304	0	0	0	0	0
Coveney BUA	E34001305	0	0	0	0	0
Hexton BUA	E34001306	0	0	0	0	0
Kemble BUA	E34001307	0	0	0	0	0
Rodney Stoke BUA	E34001308	0	0	0	0	0
St Briavels BUA	E34001309	1813	0	0	0	0
West Charleton BUA	E34001310	0	0	0	0	0
Combs BUA	E34001311	0	0	0	0	0
Papplewick BUA	E34001312	0	0	0	0	0
Stokenchurch BUA	E34001313	4357	0	0	0	0
Boreham BUA	E34001314	3528	1	0	0	1
Christchurch BUA	E34001315	0	0	0	0	0
Seaton Ross BUA	E34001316	0	0	0	0	0
Pirton BUA	E34001317	2180	0	0	0	0
Gosberton BUA	E34001318	1907	0	0	0	0
South Wingfield BUA	E34001319	2242	0	0	0	0
Fuller's Moor BUA	E34001320	0	0	0	0	0
Burton Salmon BUA	E34001321	0	0	0	0	0
Ponteland BUA	E34001322	10916	0	0	0	0
Great Staughton BUA	E34001323	1536	0	0	0	0
Great Urswick BUA	E34001324	0	0	0	0	0
Silverstone BUA	E34001325	2126	0	0	0	0
Braybrooke BUA	E34001326	0	0	0	0	0
Great Hormead BUA	E34001327	1321	0	0	0	0
Wing BUA	E34001328	2735	0	0	0	0
Thornton-in-Craven BUA	E34001329	0	0	0	0	0
Woburn BUA	E34001330	0	0	0	0	0
Halford BUA	E34001331	0	0	0	0	0
Riccall BUA	E34001332	1556	0	0	0	0
Findon BUA	E34001333	2571	0	1	0	1
Debenham BUA	E34001334	2360	0	0	0	0
Aston Rowant BUA	E34001335	0	0	0	0	0
Wylam BUA	E34001336	1989	0	0	0	0
Tideswell BUA	E34001337	1846	0	0	0	0
Tetney BUA	E34001338	1219	0	0	0	0
Measham BUA	E34001339	5297	0	0	0	0
Nether Wallop BUA	E34001340	1586	0	0	0	0
Westerham BUA	E34001341	3273	0	0	0	0
Ipstones BUA	E34001342	1788	0	0	0	0
Titchmarsh BUA	E34001343	0	0	0	0	0
Charvil BUA	E34001344	3068	0	0	0	0
Worrall BUA	E34001345	1520	0	0	0	0
Hoylandswaine BUA	E34001346	1483	0	0	0	0
Bubbenhall BUA	E34001347	0	0	0	0	0
Greatford BUA	E34001348	0	0	0	0	0
Cherhill BUA	E34001349	0	0	0	0	0
Little Walsingham BUA	E34001350	0	0	0	0	0
Brownhills West BUA	E34001351	1475	0	0	0	0
Charlwood BUA	E34001352	2335	7	1	0	8
Yaxham BUA	E34001353	0	0	0	0	0
St James South Elmham BUA	E34001354	0	0	0	0	0
Sudbrooke BUA	E34001355	1283	0	0	0	0
Gorran Haven BUA	E34001356	1410	0	0	0	0
Langwith BUA	E34001357	2867	0	0	0	0
Rampton (Bassetlaw) BUA	E34001358	0	0	0	0	0
Fairford BUA	E34001359	2915	0	0	0	0
Zeal Monachorum BUA	E34001360	0	0	0	0	0
Cleobury Mortimer BUA	E34001361	3296	0	0	0	0
Newbold Verdon BUA	E34001362	3008	0	0	0	0
Stalham BUA	E34001363	4253	0	0	0	0
Helperby BUA	E34001364	0	0	0	0	0
Langwathby BUA	E34001365	1572	0	0	0	0
Stretton-on-Dunsmore BUA	E34001366	1141	0	0	0	0
Baddesley Ensor BUA	E34001367	3988	0	0	0	0
Bardney BUA	E34001368	2015	0	0	0	0
Sidbury BUA	E34001369	0	0	0	0	0
Ramsey St Mary's BUA	E34001370	0	0	0	0	0
Ravenstone BUA	E34001371	1161	2	0	0	2
Chinley BUA	E34001372	2825	0	0	0	0
Oakham BUA	E34001373	10896	0	0	0	0
Clapham (Arun) BUA	E34001374	0	0	0	0	0
Thompson BUA	E34001375	0	0	0	0	0
Badminton BUA	E34001376	0	0	0	0	0
Hale BUA	E34001377	1838	0	0	0	0
Leyhill Prison BUA	E34001378	0	0	0	0	0
Wethersfield Airfield BUA	E34001379	0	0	0	0	0
Sapcote BUA	E34001380	3144	0	0	0	0
Clayworth BUA	E34001381	0	0	0	0	0
Maiden Bradley BUA	E34001382	0	0	0	0	0
East Ilsley BUA	E34001383	0	0	0	0	0
Rockbourne BUA	E34001384	0	0	0	0	0
Youlgreave BUA	E34001385	1586	0	0	0	0
Norwell BUA	E34001386	0	0	0	0	0
Standford Hill Prison BUA	E34001387	2935	0	0	0	0
Barlow BUA	E34001388	0	0	0	0	0
Oscroft BUA	E34001389	0	0	0	0	0
East Bergholt BUA	E34001390	1582	0	0	0	0
Lytchett Matravers BUA	E34001391	3771	0	0	0	0
Brotton BUA	E34001392	5343	0	0	0	0
Osmington BUA	E34001393	0	0	0	0	0
Westwood BUA	E34001394	1153	0	0	0	0
Brockham BUA	E34001395	2867	0	0	0	0
Upavon Army Camp BUA	E34001396	0	0	0	0	0
Edgworth BUA	E34001397	1388	0	0	0	0
Okehampton BUA	E34001398	7400	0	0	0	0
Biddestone BUA	E34001399	0	0	0	0	0
Bowling Green BUA	E34001400	0	0	0	0	0
Great Wakering BUA	E34001401	6167	0	0	0	0
Bicknoller BUA	E34001402	0	0	0	0	0
Blyton BUA	E34001403	1418	0	0	0	0
Beyton BUA	E34001404	1185	0	0	0	0
Acomb BUA	E34001405	0	0	0	0	0
Wimbotsham BUA	E34001406	0	0	0	0	0
Great Bourton BUA	E34001407	0	0	0	0	0
Bainton BUA	E34001408	0	0	0	0	0
Widmerpool BUA	E34001409	2187	0	0	0	0
Aylmerton BUA	E34001410	0	0	0	0	0
Clehonger BUA	E34001411	1380	0	0	0	0
Oakhanger BUA	E34001412	0	0	0	0	0
Teston BUA	E34001413	0	0	0	0	0
Culverstone Green BUA	E34001414	4453	0	0	0	0
Martin (New Forest) BUA	E34001415	0	0	0	0	0
Clitheroe BUA	E34001416	14779	21	6	0	27
Inkpen BUA	E34001417	0	0	0	0	0
Carbrooke BUA	E34001418	0	0	0	0	0
Whaplode Drove BUA	E34001419	1802	0	0	0	0
Inkford BUA	E34001420	0	0	0	0	0
Alderminster BUA	E34001421	0	0	0	0	0
Helsby BUA	E34001422	4931	0	0	0	0
Snettisham BUA	E34001423	2853	0	0	0	0
Southminster BUA	E34001424	4273	0	0	0	0
Halsall BUA	E34001425	0	0	0	0	0
Burnham Overy Staithe BUA	E34001426	0	0	0	0	0
Stadhampton BUA	E34001427	1192	0	0	0	0
Crowle (North Lincolnshire) BUA	E34001428	3483	0	0	0	0
Lowca BUA	E34001429	0	0	0	0	0
Petersfield BUA	E34001430	14842	13	0	0	13
Plaistow BUA	E34001431	0	0	0	0	0
Higher Boscaswell BUA	E34001432	1508	0	0	0	0
Middle Wallop Airfield BUA	E34001433	0	0	0	0	0
Louth BUA	E34001434	16548	21	5	0	26
Pillerton Priors BUA	E34001435	0	0	0	0	0
Burniston BUA	E34001436	2200	0	0	0	0
Martin (North Kesteven) BUA	E34001437	0	0	0	0	0
East Haddon BUA	E34001438	0	0	0	0	0
Langham (North Norfolk) BUA	E34001439	0	0	0	0	0
Brill BUA	E34001440	1271	0	0	0	0
Abbeytown BUA	E34001441	0	0	0	0	0
Westfield (Rother) BUA	E34001442	3194	0	0	0	0
Gurney Slade BUA	E34001443	0	0	0	0	0
Rye BUA	E34001444	4160	0	0	0	0
Ashington (Northumberland) BUA	E34001445	27718	45	9	0	54
Crowfield BUA	E34001446	0	0	0	0	0
Hockley Heath BUA	E34001447	1557	0	0	0	0
Chalkhouse Green BUA	E34001448	0	0	0	0	0
Westham BUA	E34001449	3029	0	0	0	0
Hoddlesden BUA	E34001450	1930	0	0	0	0
Tingewick BUA	E34001451	0	0	0	0	0
Thorrington (West) BUA	E34001452	0	0	0	0	0
Wix BUA	E34001453	0	0	0	0	0
Henton BUA	E34001454	0	0	0	0	0
Whitchurch (Basingstoke and Deane) BUA	E34001455	5220	0	0	0	0
Shouldham BUA	E34001456	0	0	0	0	0
Moulton Seas End BUA	E34001457	0	0	0	0	0
Swithland BUA	E34001458	0	0	0	0	0
Brasted Chart BUA	E34001459	0	0	0	0	0
Blakesley BUA	E34001460	1613	0	0	0	0
Newmarket BUA	E34001461	21177	21	4	0	25
Reedham BUA	E34001462	0	0	0	0	0
Broughton (North Lincolnshire) BUA	E34001463	4704	0	0	0	0
Woolacombe BUA	E34001464	0	0	0	0	0
South Moreton BUA	E34001465	1552	0	0	0	0
Barnburgh BUA	E34001466	2976	0	0	0	0
Stretton-on-Fosse BUA	E34001467	0	0	0	0	0
Rattlesden BUA	E34001468	0	0	0	0	0
Beenham BUA	E34001469	1190	0	0	0	0
Lubenham BUA	E34001470	1709	0	0	0	0
Bradninch BUA	E34001471	2017	0	0	0	0
Tuddenham St Martin BUA	E34001472	0	0	0	0	0
Ashburton BUA	E34001473	3473	0	0	0	0
Whittlesford BUA	E34001474	1197	0	0	0	0
Culcheth BUA	E34001475	6026	0	0	0	0
Speen BUA	E34001476	1645	0	0	0	0
Chesterton BUA	E34001477	1618	0	0	0	0
Peldon BUA	E34001478	0	0	0	0	0
Horton-cum-Studley BUA	E34001479	0	0	0	0	0
Stoke St Mary BUA	E34001480	0	0	0	0	0
Heswall BUA	E34001481	30732	22	5	0	27
Leigh (West Dorset) BUA	E34001482	0	0	0	0	0
Appleton Roebuck BUA	E34001483	0	0	0	0	0
Harmer Hill BUA	E34001484	0	0	0	0	0
Shotley BUA	E34001485	0	0	0	0	0
Axbridge BUA	E34001486	2106	0	0	0	0
Constantine Bay BUA	E34001487	0	0	0	0	0
Mears Ashby BUA	E34001488	0	0	0	0	0
Willington (Bedford) BUA	E34001489	1490	0	0	0	0
Finchingfield BUA	E34001490	1475	0	0	0	0
Sheerness BUA	E34001491	11901	28	2	0	30
North Duffield BUA	E34001492	1925	0	0	0	0
Driffield BUA	E34001493	13626	10	0	0	10
Norleywood BUA	E34001494	0	0	0	0	0
Tenbury Wells BUA	E34001495	3735	0	0	0	0
Hanley Swan BUA	E34001496	1543	0	0	0	0
Tibberton (Wychavon) BUA	E34001497	0	0	0	0	0
Martin Hussingtree BUA	E34001498	0	0	0	0	0
Old Leake BUA	E34001499	2041	0	0	0	0
Corby Glen BUA	E34001500	2482	0	0	0	0
Loxwood BUA	E34001501	1817	0	0	0	0
Llangrove BUA	E34001502	0	0	0	0	0
Potter Heigham BUA	E34001503	0	0	0	0	0
Retford BUA	E34001504	22316	35	7	0	42
North Waltham BUA	E34001505	1317	0	0	0	0
Bottom o' th' Moor BUA	E34001506	0	0	0	0	0
Balcombe BUA	E34001507	1885	0	0	0	0
Houghton (Huntingdonshire) BUA	E34001508	1822	0	0	0	0
Arlingham BUA	E34001509	0	0	0	0	0
Rusper BUA	E34001510	0	0	0	0	0
Shorwell BUA	E34001511	0	0	0	0	0
Eltisley BUA	E34001512	0	0	0	0	0
Swinderby BUA	E34001513	0	0	0	0	0
Highley BUA	E34001514	3619	0	0	0	0
Layer-de-la-Haye BUA	E34001515	1502	0	0	0	0
Wollaston BUA	E34001516	4022	0	0	0	0
Horley BUA	E34001517	0	0	0	0	0
Radcliffe on Trent BUA	E34001518	8871	0	0	0	0
Knowle BUA	E34001519	2601	0	0	0	0
Ruskington BUA	E34001520	5661	0	0	0	0
Glazebury BUA	E34001521	1538	0	0	0	0
Thurlaston BUA	E34001522	1110	0	0	0	0
Patrington BUA	E34001523	1576	0	0	0	0
Locking BUA	E34001524	3768	1	0	0	1
Stogumber BUA	E34001525	0	0	0	0	0
Arnside BUA	E34001526	2584	0	0	0	0
North Somercotes BUA	E34001527	1975	0	0	0	0
Christian Malford BUA	E34001528	0	0	0	0	0
Otley BUA	E34001529	0	0	0	0	0
Roydon BUA	E34001530	2220	1	0	0	1
Fownhope BUA	E34001531	1736	1	0	0	1
Gargrave BUA	E34001532	1415	0	0	0	0
Felsham BUA	E34001533	0	0	0	0	0
Melbourne (South Derbyshire) BUA	E34001534	4819	0	0	0	0
Penny Bridge BUA	E34001535	0	0	0	0	0
Woodbury BUA	E34001536	1616	0	0	0	0
Wigton BUA	E34001537	5809	0	0	0	0
Bromham (Wiltshire) BUA	E34001538	0	0	0	0	0
Welland BUA	E34001539	2079	0	0	0	0
Ryall BUA	E34001540	1802	0	0	0	0
Castle Hedingham BUA	E34001541	1697	0	0	0	0
Hessett BUA	E34001542	0	0	0	0	0
Burbage BUA	E34001543	1763	0	0	0	0
Monkton Farleigh BUA	E34001544	0	0	0	0	0
Leominster BUA	E34001545	11619	7	1	0	8
Bratton BUA	E34001546	1369	0	0	0	0
Harwell BUA	E34001547	2825	7	3	0	10
Oxenpill BUA	E34001548	1527	0	0	0	0
Blackmore End BUA	E34001549	0	0	0	0	0
Whaddon BUA	E34001550	0	0	0	0	0
Huby (Harrogate) BUA	E34001551	0	0	0	0	0
Weybourne BUA	E34001552	0	0	0	0	0
Twyford (Winchester) BUA	E34001553	1544	0	0	0	0
Alburgh BUA	E34001554	0	0	0	0	0
Tuxford BUA	E34001555	3148	0	0	0	0
Castle Bytham BUA	E34001556	1241	0	0	0	0
Bamford BUA	E34001557	1529	0	0	0	0
High Littleton BUA	E34001558	1337	0	0	0	0
Dickleburgh BUA	E34001559	1464	0	0	0	0
Doddinghurst Common BUA	E34001560	0	0	0	0	0
Praze-an-Beeble BUA	E34001561	1619	0	0	0	0
Woodford BUA	E34001562	2075	0	0	0	0
Wickhamford BUA	E34001563	1450	0	0	0	0
Uffington (Vale of White Horse) BUA	E34001564	2395	0	0	0	0
Wick (South Gloucestershire) BUA	E34001565	1238	0	0	0	0
Yorkley BUA	E34001566	3495	0	0	0	0
Great Clifton BUA	E34001567	1612	0	0	0	0
RAF Wyton BUA	E34001568	1965	0	0	0	0
Mollington (Cheshire West and Chester) BUA	E34001569	2193	3	0	0	3
Ram Lane BUA	E34001570	0	0	0	0	0
Coleshill (Chiltern) BUA	E34001571	0	0	0	0	0
Sandhurst (Tewkesbury) BUA	E34001572	0	0	0	0	0
Sixpenny Handley BUA	E34001573	1455	0	0	0	0
St Martin's BUA	E34001574	2849	0	0	0	0
Claybrooke Magna BUA	E34001575	0	0	0	0	0
Mosterton BUA	E34001576	1150	0	0	0	0
Freeland BUA	E34001577	1570	0	0	0	0
Hill Ridware BUA	E34001578	1829	0	0	0	0
Gayton (King's Lynn and West Norfolk) BUA	E34001579	2235	0	0	0	0
Stallingborough BUA	E34001580	1177	0	0	0	0
Sturminster Newton BUA	E34001581	4557	0	0	0	0
Hayfield BUA	E34001582	2057	0	0	0	0
Old Newton BUA	E34001583	1176	0	0	0	0
Tackley BUA	E34001584	0	0	0	0	0
Wybunbury BUA	E34001585	1490	0	0	0	0
Cerne Abbas BUA	E34001586	0	0	0	0	0
Wicken Green Village BUA	E34001587	0	0	0	0	0
Wootton Courtenay BUA	E34001588	0	0	0	0	0
Tilbrook BUA	E34001589	0	0	0	0	0
Claverley BUA	E34001590	1617	0	0	0	0
Moulton (South Holland) BUA	E34001591	1768	0	0	0	0
Ellerton BUA	E34001592	0	0	0	0	0
Muston BUA	E34001593	0	0	0	0	0
Pilton BUA	E34001594	0	0	0	0	0
Walsham Le Willows BUA	E34001595	1701	0	0	0	0
Norton Lindsey BUA	E34001596	0	0	0	0	0
Kirton End BUA	E34001597	0	0	0	0	0
Upton Grey BUA	E34001598	0	0	0	0	0
North Newbald BUA	E34001599	1453	0	0	0	0
South Croxton BUA	E34001600	0	0	0	0	0
Moresby Parks BUA	E34001601	1418	1	0	0	1
Mattishall BUA	E34001602	2938	0	0	0	0
Helpringham BUA	E34001603	0	0	0	0	0
Bodmin BUA	E34001604	14567	18	1	0	19
Michelmersh BUA	E34001605	1342	0	0	0	0
Wilbarston BUA	E34001606	0	0	0	0	0
Alpington BUA	E34001607	1270	0	0	0	0
Tunstall BUA	E34001608	0	0	0	0	0
Caister-on-Sea BUA	E34001609	9058	3	0	0	3
Mere Brow BUA	E34001610	1114	0	0	0	0
Ramsey Forty Foot BUA	E34001611	0	0	0	0	0
Little Totham BUA	E34001612	0	0	0	0	0
Widdington BUA	E34001613	0	0	0	0	0
Monks Eleigh BUA	E34001614	0	0	0	0	0
Weston (Stafford) BUA	E34001615	1820	0	0	0	0
Gislingham BUA	E34001616	1404	0	0	0	0
Stannington Station BUA	E34001617	0	0	0	0	0
Tarrant Keyneston BUA	E34001618	0	0	0	0	0
Allerston BUA	E34001619	1632	0	0	0	0
Great Green BUA	E34001620	0	0	0	0	0
Costock BUA	E34001621	0	0	0	0	0
Scotton (West Lindsey) BUA	E34001622	0	0	0	0	0
Great Sampford BUA	E34001623	0	0	0	0	0
Corpusty BUA	E34001624	0	0	0	0	0
Torksey Lock BUA	E34001625	0	0	0	0	0
Farrington Gurney BUA	E34001626	0	0	0	0	0
Buckingham Park BUA	E34001627	1313	0	0	0	0
Cranwell BUA	E34001628	1373	0	0	0	0
Somersham (Huntingdonshire) BUA	E34001629	3183	0	0	0	0
Sutton Veny BUA	E34001630	1231	0	0	0	0
Skelton (York) BUA	E34001631	1538	0	0	0	0
Ball Hill BUA	E34001632	0	0	0	0	0
Slaley BUA	E34001633	0	0	0	0	0
Ashby cum Fenby BUA	E34001634	0	0	0	0	0
Swaffham Prior BUA	E34001635	2096	0	0	0	0
Bagnall BUA	E34001636	0	0	0	0	0
Woodsetts BUA	E34001637	1884	0	0	0	0
All Cannings BUA	E34001638	0	0	0	0	0
Longstanton BUA	E34001639	2688	0	0	0	0
Caxton BUA	E34001640	0	0	0	0	0
Stoke-by-Nayland BUA	E34001641	0	0	0	0	0
Wortham BUA	E34001642	1233	0	0	0	0
Milverton BUA	E34001643	1662	0	0	0	0
Cornhill on Tweed BUA	E34001644	0	0	0	0	0
Devizes BUA	E34001645	18455	12	2	0	14
Yarpole BUA	E34001646	0	0	0	0	0
Blisworth BUA	E34001647	1803	0	0	0	0
Easton on the Hill BUA	E34001648	1809	0	0	0	0
Colne Engaine BUA	E34001649	0	0	0	0	0
Enstone BUA	E34001650	1150	0	0	0	0
Winslow BUA	E34001651	4462	0	0	0	0
Wilburton BUA	E34001652	1735	0	0	0	0
Hunton BUA	E34001653	0	0	0	0	0
Bromley Green BUA	E34001654	0	0	0	0	0
Lingdale BUA	E34001655	2030	0	0	0	0
Darenth BUA	E34001656	2684	0	0	0	0
Bucknell (Shropshire) BUA	E34001657	0	0	0	0	0
Keinton Mandeville BUA	E34001658	1656	0	0	0	0
Pannal BUA	E34001659	2508	0	0	0	0
Ellington (Huntingdonshire) BUA	E34001660	0	0	0	0	0
Trefonen BUA	E34001661	1566	0	0	0	0
Everton (New Forest) BUA	E34001662	1943	0	0	0	0
Orford BUA	E34001663	0	0	0	0	0
Welford BUA	E34001664	1980	0	0	0	0
St Merryn BUA	E34001665	1570	0	0	0	0
Lapford BUA	E34001666	1638	0	0	0	0
Burghfield BUA	E34001667	0	0	0	0	0
Worthen BUA	E34001668	0	0	0	0	0
Sandy Cross BUA	E34001669	0	0	0	0	0
Great Ayton BUA	E34001670	5015	0	0	0	0
Stretham BUA	E34001671	2260	0	0	0	0
Cuckfield BUA	E34001672	3520	0	0	0	0
Flimwell BUA	E34001673	0	0	0	0	0
Cononley BUA	E34001674	1653	0	0	0	0
Upper Tankersley BUA	E34001675	0	0	0	0	0
Winchmore Hill BUA	E34001676	1469	0	0	0	0
Endmoor BUA	E34001677	2250	0	0	0	0
Little Harrowden BUA	E34001678	0	0	0	0	0
Failand BUA	E34001679	0	0	0	0	0
Croston BUA	E34001680	3122	0	0	0	0
Rawcliffe BUA	E34001681	1655	0	0	0	0
Freethorpe BUA	E34001682	0	0	0	0	0
Stewkley BUA	E34001683	1850	0	0	0	0
Leedstown BUA	E34001684	0	0	0	0	0
Hoveringham BUA	E34001685	0	0	0	0	0
Cotgrave BUA	E34001686	7152	0	0	0	0
Embleton BUA	E34001687	1524	0	0	0	0
Lea Valley BUA	E34001688	1624	0	0	0	0
Braunston-in-Rutland BUA	E34001689	0	0	0	0	0
Champneys College BUA	E34001690	0	0	0	0	0
Grafty Green BUA	E34001691	0	0	0	0	0
Cottingham BUA	E34001692	1587	0	0	0	0
Rockland St Mary BUA	E34001693	0	0	0	0	0
Harmston BUA	E34001694	0	0	0	0	0
Ulleskelf BUA	E34001695	0	0	0	0	0
Wingate BUA	E34001696	5339	0	0	0	0
Sampford Peverell BUA	E34001697	1678	0	0	0	0
Pakenham BUA	E34001698	0	0	0	0	0
Great Addington BUA	E34001699	0	0	0	0	0
Kirkby Lonsdale BUA	E34001700	1074	0	0	0	0
Castle Rising BUA	E34001701	0	0	0	0	0
Great Kimble BUA	E34001702	0	0	0	0	0
Oakridge Lynch BUA	E34001703	0	0	0	0	0
Elland BUA	E34001704	16231	20	2	0	22
Grampound BUA	E34001705	1240	0	0	0	0
Cullingworth BUA	E34001706	3259	0	0	0	0
Potterspury BUA	E34001707	2002	0	0	0	0
Connor Downs BUA	E34001708	1377	0	0	0	0
Orwell BUA	E34001709	2324	0	0	0	0
Chelston BUA	E34001710	0	0	0	0	0
Bishop's Stortford BUA	E34001711	37649	26	1	0	27
Bowerchalke BUA	E34001712	0	0	0	0	0
Toll Bar BUA	E34001713	1467	0	0	0	0
Walkeringham BUA	E34001714	0	0	0	0	0
Kenilworth BUA	E34001715	20434	16	0	0	16
Much Wenlock BUA	E34001716	3225	0	0	0	0
Chardstock BUA	E34001717	0	0	0	0	0
East Drayton BUA	E34001718	0	0	0	0	0
Tockwith BUA	E34001719	1457	0	0	0	0
Apperknowle BUA	E34001720	0	0	0	0	0
Hartwell BUA	E34001721	1909	0	0	0	0
Burham BUA	E34001722	0	0	0	0	0
Leconfield BUA	E34001723	3180	0	0	0	0
Wellow (Newark and Sherwood) BUA	E34001724	0	0	0	0	0
Digby BUA	E34001725	1418	0	0	0	0
Scorton BUA	E34001726	1668	0	0	0	0
Haslington BUA	E34001727	4758	0	0	0	0
North Mymms BUA	E34001728	0	0	0	0	0
Bearley BUA	E34001729	0	0	0	0	0
Germoe BUA	E34001730	1393	0	0	0	0
Unstone Green BUA	E34001731	1884	0	0	0	0
Aust BUA	E34001732	0	0	0	0	0
Hungerford BUA	E34001733	5756	0	0	0	0
Stonesfield BUA	E34001734	1287	0	0	0	0
Godolphin Cross BUA	E34001735	0	0	0	0	0
Shilbottle BUA	E34001736	1865	0	0	0	0
Swavesey BUA	E34001737	2503	0	0	0	0
Barningham BUA	E34001738	0	0	0	0	0
Countesthorpe BUA	E34001739	6660	0	0	0	0
St Keverne BUA	E34001740	1997	0	0	0	0
Ravensmoor BUA	E34001741	0	0	0	0	0
Kilmington BUA	E34001742	0	0	0	0	0
Denton (South Northamptonshire) BUA	E34001743	0	0	0	0	0
Fulford BUA	E34001744	1560	0	0	0	0
Burton Lazars BUA	E34001745	0	0	0	0	0
Elder Street BUA	E34001746	2617	0	0	0	0
Hoby BUA	E34001747	0	0	0	0	0
Rooks Bridge BUA	E34001748	0	0	0	0	0
Shebbear BUA	E34001749	0	0	0	0	0
Easington (County Durham) BUA	E34001750	7711	1	0	0	1
Hempnall Green BUA	E34001751	0	0	0	0	0
Wood Street Village BUA	E34001752	0	0	0	0	0
Corston (Bath and North East Somerset) BUA	E34001753	0	0	0	0	0
Studland BUA	E34001754	0	0	0	0	0
Collingbourne Ducis BUA	E34001755	1661	0	0	0	0
Bishop Burton BUA	E34001756	0	0	0	0	0
Shackleford BUA	E34001757	1285	0	0	0	0
Downe BUA	E34001758	0	0	0	0	0
New Romney BUA	E34001759	9774	0	0	0	0
Bishop Middleham BUA	E34001760	1301	0	0	0	0
Thorpe Audlin BUA	E34001761	0	0	0	0	0
Withington (County of Herefordshire) BUA	E34001762	1767	0	0	0	0
Guilsborough BUA	E34001763	0	0	0	0	0
Old Dalby BUA	E34001764	0	0	0	0	0
Toy's Hill BUA	E34001765	0	0	0	0	0
Highworth BUA	E34001766	8290	0	0	0	0
Bolney BUA	E34001767	0	0	0	0	0
Oldhill Wood BUA	E34001768	0	0	0	0	0
Wrays BUA	E34001769	0	0	0	0	0
Freckenham BUA	E34001770	0	0	0	0	0
Sedgefield BUA	E34001771	5550	0	0	0	0
Grainthorpe BUA	E34001772	0	0	0	0	0
Hook Norton BUA	E34001773	1319	0	0	0	0
Etchinghill BUA	E34001774	0	0	0	0	0
Malborough BUA	E34001776	1768	0	0	0	0
Corse BUA	E34001777	0	0	0	0	0
Sandford BUA	E34001778	1554	0	0	0	0
Bean BUA	E34001779	1666	0	0	0	0
Ockley BUA	E34001780	0	0	0	0	0
Rock (Cornwall) BUA	E34001781	2300	0	0	0	0
Broughton (Kettering) BUA	E34001782	3129	0	0	0	0
Meonstoke BUA	E34001783	0	0	0	0	0
Cuffley BUA	E34001784	3597	0	0	0	0
Letty Green BUA	E34001785	2478	0	0	0	0
Griston BUA	E34001786	0	0	0	0	0
Gedney Dyke BUA	E34001787	0	0	0	0	0
Ince Blundell BUA	E34001788	0	0	0	0	0
Henley-In-Arden BUA	E34001789	3034	0	0	0	0
Brogborough BUA	E34001790	0	0	0	0	0
Stalbridge BUA	E34001791	1769	0	0	0	0
Wrentham BUA	E34001792	0	0	0	0	0
Wendens Ambo BUA	E34001793	0	0	0	0	0
Bredon BUA	E34001794	2518	0	0	0	0
Cornforth BUA	E34001795	2482	0	0	0	0
Welford-on-Avon BUA	E34001796	2118	0	0	0	0
Coffinswell BUA	E34001797	0	0	0	0	0
Dorstone BUA	E34001798	0	0	0	0	0
Bourn BUA	E34001799	0	0	0	0	0
Shere BUA	E34001800	1830	0	0	0	0
Great Haywood BUA	E34001801	1577	0	0	0	0
Kineton BUA	E34001802	3035	0	0	0	0
Abbotsley BUA	E34001803	0	0	0	0	0
St Germans BUA	E34001804	0	0	0	0	0
Fairfield Park BUA	E34001805	2428	0	0	0	0
Colden Common BUA	E34001806	3811	0	0	0	0
Washingborough BUA	E34001807	6831	1	0	0	1
Fyfield BUA	E34001808	0	0	0	0	0
Charfield BUA	E34001809	1874	0	0	0	0
Great Eversden BUA	E34001810	0	0	0	0	0
Renishaw BUA	E34001811	2693	0	0	0	0
Portreath BUA	E34001812	1384	0	0	0	0
Manfield BUA	E34001813	0	0	0	0	0
Essendine BUA	E34001814	0	0	0	0	0
Oakhill BUA	E34001815	0	0	0	0	0
West Bank BUA	E34001816	0	0	0	0	0
Gedney Drove End BUA	E34001817	0	0	0	0	0
Horning BUA	E34001818	0	0	0	0	0
Brockenhurst BUA	E34001819	3545	0	0	0	0
Mayland BUA	E34001820	3861	0	0	0	0
Arnesby BUA	E34001821	0	0	0	0	0
Menheniot BUA	E34001822	1687	0	0	0	0
Minety BUA	E34001823	1407	0	0	0	0
Nassington BUA	E34001824	1937	0	0	0	0
Bradley BUA	E34001825	0	0	0	0	0
Rampton (South Cambridgeshire) BUA	E34001826	0	0	0	0	0
Wysall BUA	E34001827	0	0	0	0	0
Craven Arms BUA	E34001828	2852	0	0	0	0
Billy Row BUA	E34001829	1718	0	0	0	0
Wistanswick BUA	E34001830	0	0	0	0	0
Cliffe Woods BUA	E34001831	2895	0	0	0	0
East Rainton BUA	E34001832	1471	0	0	0	0
Bosham Hoe BUA	E34001833	0	0	0	0	0
Meopham (South) BUA	E34001834	1438	0	0	0	0
Hartlip BUA	E34001835	0	0	0	0	0
Worlaby BUA	E34001836	1249	0	0	0	0
Cranwell (North West) BUA	E34001837	0	0	0	0	0
Branton BUA	E34001838	1359	0	0	0	0
Dummer BUA	E34001839	0	0	0	0	0
Little Brickhill BUA	E34001840	0	0	0	0	0
Ansty BUA	E34001841	0	0	0	0	0
Burton upon Stather BUA	E34001842	3258	0	0	0	0
Market Overton BUA	E34001843	0	0	0	0	0
Chevington BUA	E34001844	0	0	0	0	0
Heather BUA	E34001845	1510	0	0	0	0
Saxtead Green BUA	E34001846	0	0	0	0	0
Cargo BUA	E34001847	0	0	0	0	0
Romsley BUA	E34001848	2275	0	0	0	0
Whitchurch Canonicorum BUA	E34001849	0	0	0	0	0
South Ockendon BUA	E34001850	19306	19	6	0	25
Axmouth BUA	E34001851	0	0	0	0	0
Royal Hospital School BUA	E34001852	0	0	0	0	0
Brimfield BUA	E34001853	0	0	0	0	0
South Chailey BUA	E34001854	1209	0	0	0	0
Sole Street BUA	E34001855	1475	0	0	0	0
Lower Hardres BUA	E34001856	0	0	0	0	0
Furneux Pelham BUA	E34001857	0	0	0	0	0
Rothersthorpe BUA	E34001858	0	0	0	0	0
Ickford BUA	E34001859	1663	0	0	0	0
Upper Gravenhurst BUA	E34001860	0	0	0	0	0
Newnham (Forest of Dean) BUA	E34001861	1660	0	0	0	0
Ettington BUA	E34001862	2360	0	0	0	0
Bream BUA	E34001863	3179	0	0	0	0
Tow House BUA	E34001864	0	0	0	0	0
Kington St Michael BUA	E34001865	0	0	0	0	0
Minsterworth BUA	E34001866	0	0	0	0	0
Apperley BUA	E34001867	0	0	0	0	0
Denby Dale BUA	E34001868	3391	0	0	0	0
Defford BUA	E34001869	0	0	0	0	0
Wylye BUA	E34001870	0	0	0	0	0
Howle Hill BUA	E34001871	0	0	0	0	0
Toft BUA	E34001872	0	0	0	0	0
Sambourne BUA	E34001873	0	0	0	0	0
Ardingly BUA	E34001874	1939	0	0	0	0
North Frodingham BUA	E34001875	1686	0	0	0	0
Hamble-le-Rice BUA	E34001876	4154	0	0	0	0
Eastleach Martin BUA	E34001877	0	0	0	0	0
Halland BUA	E34001878	0	0	0	0	0
Little Haywood BUA	E34001879	2991	0	0	0	0
Breighton BUA	E34001880	0	0	0	0	0
Chipping Norton BUA	E34001881	6314	0	0	0	0
Eardisley BUA	E34001882	0	0	0	0	0
Ancaster BUA	E34001883	1288	0	0	0	0
Rolvenden Layne BUA	E34001884	0	0	0	0	0
Sarratt BUA	E34001885	1897	1	0	0	1
Tyler Hill BUA	E34001886	0	0	0	0	0
Denton (South Kesteven) BUA	E34001887	0	0	0	0	0
Barrow Hill BUA	E34001888	0	0	0	0	0
Beeston BUA	E34001889	0	0	0	0	0
Maidwell BUA	E34001890	0	0	0	0	0
Grange Moor BUA	E34001891	0	0	0	0	0
Upper Longdon BUA	E34001892	0	0	0	0	0
Bempton BUA	E34001893	1041	0	0	0	0
Elswick BUA	E34001894	1493	0	0	0	0
West Chiltington Common BUA	E34001895	6718	0	0	0	0
New Rossington BUA	E34001896	13478	19	4	0	23
Kingston near Lewes BUA	E34001897	0	0	0	0	0
Stourton BUA	E34001898	0	0	0	0	0
Countess BUA	E34001899	0	0	0	0	0
Stoke Hammond BUA	E34001900	3063	0	0	0	0
Seagrave BUA	E34001901	0	0	0	0	0
Swillington BUA	E34001902	3114	0	0	0	0
Coxheath BUA	E34001903	4377	0	0	0	0
Tipton St John BUA	E34001904	0	0	0	0	0
Lympstone BUA	E34001905	1752	0	0	0	0
Mawsley Village BUA	E34001906	2943	0	0	0	0
Holywell Green BUA	E34001907	1579	0	0	0	0
Cockshutt BUA	E34001908	0	0	0	0	0
Erpingham BUA	E34001909	2326	0	0	0	0
Milton Malsor BUA	E34001910	0	0	0	0	0
Corston (Wiltshire) BUA	E34001911	0	0	0	0	0
Standlake BUA	E34001912	1536	0	0	0	0
Garvestone BUA	E34001913	0	0	0	0	0
Belton (Great Yarmouth) BUA	E34001914	5559	0	0	0	0
Kemerton BUA	E34001915	1225	0	0	0	0
Meldreth BUA	E34001916	1426	0	0	0	0
Tollerton (Hambleton) BUA	E34001917	2072	0	0	0	0
Timsbury BUA	E34001918	2630	0	0	0	0
Ixworth BUA	E34001919	2318	0	0	0	0
Purton BUA	E34001920	4271	0	0	0	0
Christow BUA	E34001921	0	0	0	0	0
Moretonhampstead BUA	E34001922	1676	0	0	0	0
Ashover BUA	E34001923	1906	0	0	0	0
Chilton (Vale of White Horse) BUA	E34001924	1061	0	0	0	0
Boughton Lees BUA	E34001925	0	0	0	0	0
Birdingbury BUA	E34001926	0	0	0	0	0
Croft (Warrington) BUA	E34001927	1836	0	0	0	0
Puttenham BUA	E34001928	0	0	0	0	0
Stokenham BUA	E34001929	0	0	0	0	0
Wheaton Aston BUA	E34001930	2527	0	0	0	0
Chrishall BUA	E34001931	0	0	0	0	0
Long Lawford BUA	E34001932	3508	0	0	0	0
Wrawby BUA	E34001933	1716	0	0	0	0
Great Ryburgh BUA	E34001934	1073	0	0	0	0
Hatherleigh BUA	E34001935	2114	0	0	0	0
Culham BUA	E34001936	0	0	0	0	0
Thornwood Common BUA	E34001937	0	0	0	0	0
Stoke Row BUA	E34001938	1141	0	0	0	0
Epperstone BUA	E34001939	0	0	0	0	0
Brightlingsea BUA	E34001940	8246	0	0	0	0
Ridgmont BUA	E34001941	0	0	0	0	0
Cropston BUA	E34001942	0	0	0	0	0
Mumby BUA	E34001943	0	0	0	0	0
Ashwellthorpe BUA	E34001944	0	0	0	0	0
West Butterwick BUA	E34001945	0	0	0	0	0
Hinton St Mary BUA	E34001946	0	0	0	0	0
Stone Hill BUA	E34001947	0	0	0	0	0
Wighton BUA	E34001948	0	0	0	0	0
Chaldon BUA	E34001949	0	0	0	0	0
Clun BUA	E34001950	0	0	0	0	0
Cassington BUA	E34001951	0	0	0	0	0
Ebberston BUA	E34001952	0	0	0	0	0
Capenhurst BUA	E34001953	0	0	0	0	0
St Mary Bourne BUA	E34001954	1500	0	0	0	0
Medbourne BUA	E34001955	0	0	0	0	0
Maple Cross BUA	E34001956	2786	1	0	0	1
Wilcott BUA	E34001957	0	0	0	0	0
Stanford-le-Hope BUA	E34001958	29004	16	5	0	21
Rookley BUA	E34001959	0	0	0	0	0
Newton (Fenland) BUA	E34001960	0	0	0	0	0
Claverdon BUA	E34001961	2311	0	0	0	0
Yeovil BUA	E34001962	45422	61	9	0	70
Bolton BUA	E34001963	0	0	0	0	0
Hatton BUA	E34001964	2725	0	0	0	0
Swainby BUA	E34001965	0	0	0	0	0
North Baddesley BUA	E34001966	6818	0	0	0	0
Brinkley BUA	E34001967	0	0	0	0	0
Worlington BUA	E34001968	0	0	0	0	0
Mundesley BUA	E34001969	2768	0	0	0	0
Marston Moretaine BUA	E34001970	3969	0	0	0	0
Easton Royal BUA	E34001971	0	0	0	0	0
Harrietsham BUA	E34001973	2027	0	0	0	0
Semington BUA	E34001974	1691	0	0	0	0
Somersham (Mid Suffolk) BUA	E34001975	0	0	0	0	0
Brantham BUA	E34001976	2586	0	0	0	0
Morchard Bishop BUA	E34001977	0	0	0	0	0
Binfield Heath BUA	E34001978	1745	0	0	0	0
Harpole BUA	E34001979	1514	0	0	0	0
Dodford BUA	E34001980	0	0	0	0	0
Wisborough Green BUA	E34001981	1181	0	0	0	0
Amesbury BUA	E34001982	10608	0	0	0	0
Baltonsborough BUA	E34001983	2329	0	0	0	0
Bassingbourn BUA	E34001984	1860	0	0	0	0
Seghill BUA	E34001985	3008	0	0	0	0
Wrea Green BUA	E34001986	1412	0	0	0	0
Braithwell BUA	E34001988	1570	0	0	0	0
Hawkshaw BUA	E34001989	0	0	0	0	0
Scampton Airfield BUA	E34001990	1690	0	0	0	0
Pebworth BUA	E34001991	0	0	0	0	0
North Greetwell BUA	E34001992	0	0	0	0	0
Crook BUA	E34001993	9902	0	0	0	0
Nawton BUA	E34001994	0	0	0	0	0
Kingston Lisle BUA	E34001995	0	0	0	0	0
Lyminge BUA	E34001996	1359	0	0	0	0
Walpole Highway BUA	E34001997	0	0	0	0	0
East Meon BUA	E34001998	0	0	0	0	0
Lambourn BUA	E34001999	4140	0	0	0	0
Ruan Minor BUA	E34002000	0	0	0	0	0
Napton on the Hill BUA	E34002001	1162	0	0	0	0
Holmesfield BUA	E34002002	0	0	0	0	0
Whatstandwell BUA	E34002003	0	0	0	0	0
[truncated: 3,494 more rows]

## Sheet: Data_2011
BUA11NM	BUA11CD	Population	Minor_accidents	Serious_accidents	Fatal_accidents	Accidents_of_all_severities
Kexby BUA	E34000001	0	0	0	0	0
Bradfield Heath BUA	E34000002	0	0	0	0	0
Huntley BUA	E34000003	1769	0	0	0	0
Swinefleet BUA	E34000004	0	0	0	0	0
Foulsham BUA	E34000005	1437	0	0	0	0
Easton (South Norfolk) BUA	E34000006	1527	0	0	0	0
Carlton in Lindrick BUA	E34000007	5621	0	0	0	0
Shrewton BUA	E34000008	1599	0	0	0	0
Maiden Newton BUA	E34000009	2089	0	0	0	0
Normanton on Soar BUA	E34000010	0	0	0	0	0
Warton BUA	E34000011	1968	0	0	0	0
Hartland BUA	E34000012	1449	0	0	0	0
Buntingsdale BUA	E34000013	0	0	0	0	0
Nonington BUA	E34000014	1455	0	0	0	0
Madeley Park BUA	E34000015	0	0	0	0	0
Dorchester (West Dorset) BUA	E34000016	19031	3	0	0	3
Sayers Common BUA	E34000017	0	0	0	0	0
Dinghurst BUA	E34000018	0	0	0	0	0
Hartnoll BUA	E34000019	0	0	0	0	0
Ely BUA	E34000020	19346	16	2	1	19
Gilmorton BUA	E34000021	0	0	0	0	0
Huttoft BUA	E34000022	0	0	0	0	0
West Chinnock BUA	E34000023	0	0	0	0	0
Great Tey BUA	E34000024	0	0	0	0	0
Little Addington BUA	E34000025	0	0	0	0	0
Market Weighton BUA	E34000026	7622	0	0	0	0
Downham Market BUA	E34000027	9989	1	0	0	1
Kingston St Mary BUA	E34000028	0	0	0	0	0
Orlingbury BUA	E34000029	0	0	0	0	0
Rode BUA	E34000030	1340	0	0	0	0
Upper Denby BUA	E34000031	0	0	0	0	0
Shilton BUA	E34000032	0	0	0	0	0
Witcham BUA	E34000033	0	0	0	0	0
Read BUA	E34000034	2579	0	0	0	0
Salford Priors BUA	E34000035	0	0	0	0	0
Hyde Heath BUA	E34000036	1298	0	0	0	0
Padstow BUA	E34000037	2634	0	0	0	0
Willoughby (East Lindsey) BUA	E34000038	0	0	0	0	0
Penrith BUA	E34000039	15477	24	4	0	28
Winterborne Whitechurch BUA	E34000040	0	0	0	0	0
Bloxham BUA	E34000041	3979	0	0	0	0
Stonebridge BUA	E34000042	0	0	0	0	0
Lyng BUA	E34000043	0	0	0	0	0
Pawlett BUA	E34000044	1628	0	0	0	0
Ealand BUA	E34000045	1749	0	0	0	0
Husthwaite BUA	E34000046	0	0	0	0	0
Brough (Eden) BUA	E34000047	0	0	0	0	0
Bolsover BUA	E34000048	12990	10	0	0	10
Cambridge (Stroud) BUA	E34000049	0	0	0	0	0
Witton-le-Wear BUA	E34000050	0	0	0	0	0
Moreton on Lugg BUA	E34000051	0	0	0	0	0
Buntingford BUA	E34000052	5401	0	0	0	0
Low Fulney BUA	E34000053	0	0	0	0	0
Felmersham BUA	E34000054	0	0	0	0	0
March BUA	E34000055	22337	25	5	0	30
Southam BUA	E34000056	6571	0	0	0	0
Marston BUA	E34000057	0	0	0	0	0
Grimethorpe BUA	E34000058	5592	0	0	0	0
Easington (East Riding of Yorkshire) BUA	E34000059	1368	0	0	0	0
Chudleigh BUA	E34000060	4386	0	0	0	0
Slad BUA	E34000061	0	0	0	0	0
Catterick BUA	E34000062	3347	0	0	0	0
Great Oakley BUA	E34000063	1013	0	0	0	0
Hemswell BUA	E34000064	0	0	0	0	0
Axtown BUA	E34000065	1838	0	0	0	0
Moor Row BUA	E34000066	1611	0	0	0	0
Royston BUA	E34000067	15859	10	1	2	13
Studley BUA	E34000068	7737	2	0	0	2
Wheatley Hill BUA	E34000069	2869	0	0	0	0
Fleckney BUA	E34000070	4906	0	0	0	0
Tickenham BUA	E34000071	0	0	0	0	0
Byers Green BUA	E34000072	0	0	0	0	0
Whitwell (Bolsover) BUA	E34000073	3905	0	0	0	0
Kingsbury BUA	E34000074	3721	0	0	0	0
Hazelbury Bryan BUA	E34000075	1974	0	0	0	0
Weston (North Hertfordshire) BUA	E34000076	0	0	0	0	0
Belbroughton BUA	E34000077	1532	0	0	0	0
North Creake BUA	E34000078	0	0	0	0	0
Simister BUA	E34000079	1470	0	0	0	0
Tempsford BUA	E34000080	0	0	0	0	0
Ludgershall (Wiltshire) BUA	E34000081	3252	0	0	0	0
Droxford BUA	E34000082	0	0	0	0	0
Willingham by Stow BUA	E34000083	0	0	0	0	0
Barnoldby le Beck BUA	E34000084	1073	0	0	0	0
West Ashling BUA	E34000085	1270	0	0	0	0
Irthlingborough BUA	E34000086	6934	0	0	0	0
Galhampton BUA	E34000087	0	0	0	0	0
Manea BUA	E34000088	2093	0	0	0	0
West Hanningfield BUA	E34000089	0	0	0	0	0
Halberton BUA	E34000090	2108	0	0	0	0
Runcton Holme BUA	E34000091	0	0	0	0	0
Ryhall BUA	E34000092	1542	0	0	0	0
Cuxton BUA	E34000093	4153	0	0	0	0
Twyford (Melton) BUA	E34000094	0	0	0	0	0
Hartest BUA	E34000095	0	0	0	0	0
Stoke Goldington BUA	E34000096	0	0	0	0	0
Wateringbury BUA	E34000097	2106	0	0	0	0
Over Kellet BUA	E34000098	2114	0	0	0	0
Little Wymondley BUA	E34000099	1392	0	0	0	0
Moira BUA	E34000100	1791	0	0	0	0
Drayton (South Somerset) BUA	E34000101	0	0	0	0	0
Mellis BUA	E34000102	0	0	0	0	0
Market Bosworth BUA	E34000103	1465	0	0	0	0
Ashill BUA	E34000104	1086	0	0	0	0
Rode Heath BUA	E34000105	2553	0	0	0	0
Thurton BUA	E34000106	1485	0	0	0	0
Hail Weston BUA	E34000107	0	0	0	0	0
Twigworth BUA	E34000108	0	0	0	0	0
Freshwater BUA	E34000109	8294	0	0	0	0
Hardwick (South Norfolk) BUA	E34000110	0	0	0	0	0
Waresley BUA	E34000111	0	0	0	0	0
Gweek BUA	E34000112	0	0	0	0	0
Crick BUA	E34000113	1885	0	0	0	0
Wrestlingworth BUA	E34000114	0	0	0	0	0
Barnoldswick BUA	E34000115	11005	5	2	0	7
Rackheath Industrial Estate BUA	E34000116	0	0	0	0	0
Lutton BUA	E34000117	0	0	0	0	0
Seahouses BUA	E34000118	1342	0	0	0	0
Billinghay BUA	E34000119	2571	0	0	0	0
Hollinfare BUA	E34000120	1957	0	0	0	0
Potterhanworth BUA	E34000121	0	0	0	0	0
Wheathampstead BUA	E34000122	4731	0	0	0	0
Winfarthing BUA	E34000123	0	0	0	0	0
Aberford BUA	E34000124	0	0	0	0	0
Northiam BUA	E34000125	1594	0	0	0	0
Hawkesbury Upton BUA	E34000126	2077	0	0	0	0
Wedmore BUA	E34000127	3318	0	0	0	0
High Bickington BUA	E34000128	0	0	0	0	0
Carlton-on-Trent BUA	E34000129	0	0	0	0	0
Ropley BUA	E34000130	2206	0	0	0	0
University of Sussex BUA	E34000131	3332	4	1	0	5
Wetheringsett BUA	E34000132	1363	0	0	0	0
Burchett's Green BUA	E34000133	0	0	0	0	0
Stevington BUA	E34000134	0	0	0	0	0
Grange-over-Sands BUA	E34000135	5941	0	0	0	0
Riding Mill BUA	E34000136	0	0	0	0	0
Ashton under Hill BUA	E34000137	1068	0	0	0	0
Osmotherley BUA	E34000138	0	0	0	0	0
Friskney Eaudyke BUA	E34000139	0	0	0	0	0
Cranborne BUA	E34000140	0	0	0	0	0
Preston (North Hertfordshire) BUA	E34000141	0	0	0	0	0
Theale BUA	E34000142	0	0	0	0	0
Old Stratford BUA	E34000143	2527	0	0	0	0
Cublington BUA	E34000144	0	0	0	0	0
Rudston BUA	E34000145	0	0	0	0	0
Bury BUA	E34000146	0	0	0	0	0
Cropredy BUA	E34000147	0	0	0	0	0
Aldbourne BUA	E34000148	1833	0	0	0	0
Shipham BUA	E34000149	0	0	0	0	0
Middleton Cheney BUA	E34000150	3829	0	0	0	0
Tarporley BUA	E34000151	2617	0	0	0	0
Cleeve BUA	E34000152	0	0	0	0	0
Alderton (Suffolk Coastal) BUA	E34000153	0	0	0	0	0
Batcombe BUA	E34000154	0	0	0	0	0
Moreton BUA	E34000155	0	0	0	0	0
Wirksworth BUA	E34000156	4307	0	0	0	0
St Mawes BUA	E34000157	0	0	0	0	0
Stratton Audley BUA	E34000158	0	0	0	0	0
Saxton BUA	E34000159	0	0	0	0	0
Woodcote BUA	E34000160	2608	0	0	0	0
Dalton-in-Furness BUA	E34000161	7521	0	0	0	0
Blyth (Bassetlaw) BUA	E34000162	2224	0	0	0	0
Haughley BUA	E34000163	2183	0	0	0	0
Howe Green BUA	E34000164	0	0	0	0	0
Calstock BUA	E34000165	1609	0	0	0	0
Five Oak Green BUA	E34000166	2467	0	0	0	0
Leasingham BUA	E34000167	2112	0	0	0	0
Southrop BUA	E34000168	0	0	0	0	0
Wells-next-the-Sea BUA	E34000169	2570	0	0	0	0
Tredington BUA	E34000170	0	0	0	0	0
Landrake BUA	E34000171	1114	0	0	0	0
Campsall BUA	E34000172	1612	0	0	0	0
Welney BUA	E34000173	0	0	0	0	0
Bedlington BUA	E34000174	17498	24	5	0	29
Brigg BUA	E34000175	5350	0	0	0	0
Steeple Aston BUA	E34000176	0	0	0	0	0
Great Barford BUA	E34000177	2012	0	0	0	0
Acton Turville BUA	E34000178	0	0	0	0	0
Abbotsbury BUA	E34000179	0	0	0	0	0
Clive BUA	E34000180	0	0	0	0	0
Widnes BUA	E34000181	61461	80	15	0	95
Hethersett BUA	E34000182	5702	0	0	0	0
Pevensey Bay BUA	E34000183	2865	0	0	0	0
Coningsby Airfield BUA	E34000184	5891	0	0	0	0
Williton BUA	E34000185	3667	0	0	0	0
Salthouse BUA	E34000186	0	0	0	0	0
Cople BUA	E34000187	0	0	0	0	0
Amble BUA	E34000188	6604	0	0	0	0
Cholsey BUA	E34000189	3698	0	0	0	0
Terwick Common BUA	E34000190	0	0	0	0	0
Overton (Lancaster) BUA	E34000191	0	0	0	0	0
Little Plumstead BUA	E34000192	0	0	0	0	0
Skelton (Redcar and Cleveland) BUA	E34000193	5972	0	0	0	0
Chillington BUA	E34000194	1890	0	0	0	0
Steeple Morden BUA	E34000195	0	0	0	0	0
Ellingham BUA	E34000196	0	0	0	0	0
Honington BUA	E34000197	0	0	0	0	0
Holberrow Green BUA	E34000198	0	0	0	0	0
Saxby All Saints BUA	E34000199	0	0	0	0	0
Wawne BUA	E34000200	1627	0	0	0	0
Barlborough BUA	E34000201	3274	0	0	0	0
Hamsterley (nr Witton-le-Wear) BUA	E34000202	0	0	0	0	0
Marton (Rugby) BUA	E34000203	0	0	0	0	0
Snailbeach BUA	E34000204	0	0	0	0	0
Bigbury-on-Sea BUA	E34000205	0	0	0	0	0
West Tanfield BUA	E34000206	0	0	0	0	0
Newquay Cornwall Airport BUA	E34000207	0	0	0	0	0
East Budleigh BUA	E34000208	0	0	0	0	0
Woodton BUA	E34000209	0	0	0	0	0
East Garston BUA	E34000210	0	0	0	0	0
Bielby BUA	E34000211	0	0	0	0	0
Abbots Bromley BUA	E34000212	1351	0	0	0	0
St Nicholas at Wade BUA	E34000213	1739	0	0	0	0
New Addington BUA	E34000214	22325	9	2	0	11
Iwerne Courtney BUA	E34000215	0	0	0	0	0
Three Oaks BUA	E34000216	0	0	0	0	0
Shillington BUA	E34000217	1850	0	0	0	0
Bishop's Nympton BUA	E34000218	1920	0	0	0	0
Urchfont BUA	E34000219	1778	0	0	0	0
Chippenham (East Cambridgeshire) BUA	E34000220	0	0	0	0	0
Heddington BUA	E34000221	0	0	0	0	0
Tillingham BUA	E34000222	2177	0	0	0	0
Sicklesmere BUA	E34000223	0	0	0	0	0
Cross BUA	E34000224	0	0	0	0	0
Great Bardfield BUA	E34000225	1224	0	0	0	0
Gunthorpe BUA	E34000226	0	0	0	0	0
Maulden BUA	E34000227	3134	0	0	0	0
Wicken (East Cambridgeshire) BUA	E34000228	0	0	0	0	0
Rushton BUA	E34000229	0	0	0	0	0
Malpas BUA	E34000230	1204	0	0	0	0
Seaford BUA	E34000231	21910	11	6	0	17
Saltfleetby St Peter BUA	E34000232	0	0	0	0	0
Broughton Gifford BUA	E34000233	1190	0	0	0	0
Ryhill BUA	E34000234	4514	0	0	0	0
Fordham (Colchester) BUA	E34000235	1479	0	0	0	0
Whitwell (North Hertfordshire) BUA	E34000236	1464	0	0	0	0
Skinningrove BUA	E34000237	1616	0	0	0	0
North Luffenham BUA	E34000238	1680	0	0	0	0
Instow BUA	E34000239	0	0	0	0	0
Watchet BUA	E34000240	2784	0	0	0	0
Robertsbridge BUA	E34000241	3136	0	0	0	0
Budleigh Salterton BUA	E34000242	4590	0	0	0	0
Market Weston BUA	E34000243	0	0	0	0	0
Brancaster Staithe BUA	E34000244	0	0	0	0	0
Sedgebrook BUA	E34000245	0	0	0	0	0
Densole BUA	E34000246	1402	0	0	0	0
Cherry Burton BUA	E34000247	1332	0	0	0	0
Pulloxhill BUA	E34000248	0	0	0	0	0
Burton on the Wolds BUA	E34000249	1350	0	0	0	0
Great Dunmow BUA	E34000250	8845	0	0	0	0
Aspatria BUA	E34000251	3373	0	0	0	0
Old Wives Lees BUA	E34000252	1044	0	0	0	0
Middleton Tyas BUA	E34000253	0	0	0	0	0
Edington BUA	E34000254	1232	0	0	0	0
Northmoor Green BUA	E34000255	0	0	0	0	0
Nunney BUA	E34000256	0	0	0	0	0
Rillington BUA	E34000257	1748	0	0	0	0
Ingrave BUA	E34000258	2183	0	0	0	0
Punnett's Town BUA	E34000259	0	0	0	0	0
Healing BUA	E34000260	2959	0	0	0	0
Shipton Bellinger BUA	E34000261	1510	0	0	0	0
Weedon Lois BUA	E34000262	1718	0	0	0	0
Wingham BUA	E34000263	1777	0	0	0	0
Brooke BUA	E34000264	1142	0	0	0	0
Weobley BUA	E34000265	1508	0	0	0	0
Stoke Canon BUA	E34000266	0	0	0	0	0
Higher Wincham BUA	E34000267	1530	0	0	0	0
Keyingham BUA	E34000268	1653	0	0	0	0
Dearham BUA	E34000269	1563	0	0	0	0
Tresillian BUA	E34000270	1325	0	0	0	0
Wideopen BUA	E34000271	9381	0	0	0	0
Appleshaw BUA	E34000272	0	0	0	0	0
Frodsham BUA	E34000273	9077	0	0	0	0
North Pickenham BUA	E34000274	0	0	0	0	0
Tilston BUA	E34000275	0	0	0	0	0
Postwick BUA	E34000276	0	0	0	0	0
Stagsden BUA	E34000277	0	0	0	0	0
Rothwell BUA	E34000278	7706	0	0	0	0
Chew Magna BUA	E34000279	0	0	0	0	0
Mursley BUA	E34000280	0	0	0	0	0
Sandhurst (Tunbridge Wells) BUA	E34000281	1478	0	0	0	0
Chacombe BUA	E34000282	0	0	0	0	0
Leigh (Sevenoaks) BUA	E34000283	2222	0	0	0	0
Shipdham BUA	E34000284	2064	0	0	0	0
East Ayton BUA	E34000285	3164	0	0	0	0
Orsett BUA	E34000286	1861	0	1	0	1
Balsham BUA	E34000287	1405	0	0	0	0
Port Gaverne BUA	E34000288	0	0	0	0	0
Ponsanooth BUA	E34000289	1669	0	0	0	0
Chard BUA	E34000290	13116	9	0	0	9
Offord D'Arcy BUA	E34000291	1719	0	0	0	0
Greatham (Hartlepool) BUA	E34000292	0	0	0	0	0
Dorney BUA	E34000293	0	0	0	0	0
Silkstone BUA	E34000294	1431	0	0	0	0
Wrington BUA	E34000295	1645	0	0	0	0
Comberbach BUA	E34000296	0	0	0	0	0
Gilsland BUA	E34000297	0	0	0	0	0
Hagworthingham BUA	E34000298	0	0	0	0	0
Salisbury District Hospital BUA	E34000299	0	0	0	0	0
Yelling BUA	E34000300	0	0	0	0	0
Somerton (Cherwell) BUA	E34000301	0	0	0	0	0
Yarnton BUA	E34000302	3053	0	0	0	0
Fenstanton BUA	E34000303	3246	1	0	0	1
Metheringham BUA	E34000304	3265	0	0	0	0
Hurley (North Warwickshire) BUA	E34000305	1337	0	0	0	0
Hook (Hart) BUA	E34000306	8344	0	0	0	0
Bow Brickhill BUA	E34000307	1221	0	0	0	0
Burton Overy BUA	E34000308	0	0	0	0	0
Hurst Green (Ribble Valley) BUA	E34000309	0	0	0	0	0
Rainworth BUA	E34000310	7697	0	0	0	0
Quadring BUA	E34000311	1334	0	0	0	0
Robertson Barracks BUA	E34000312	2506	0	0	0	0
Beverley BUA	E34000313	30366	45	3	0	48
Clavering BUA	E34000314	1462	0	0	0	0
Tedburn St Mary BUA	E34000316	1469	0	0	0	0
Lighthorne BUA	E34000317	0	0	0	0	0
Scotton (Harrogate) BUA	E34000318	0	0	0	0	0
Abingworth BUA	E34000319	0	0	0	0	0
Tasburgh BUA	E34000320	1153	0	0	0	0
Portesham BUA	E34000321	0	0	0	0	0
Tolleshunt Major BUA	E34000322	0	0	0	0	0
University of Lancaster BUA	E34000323	6090	0	0	0	0
Great Comberton BUA	E34000324	0	0	0	0	0
High Cross BUA	E34000325	0	0	0	0	0
Sherborne St John BUA	E34000326	1708	0	0	0	0
Haverhill BUA	E34000327	27145	32	2	0	34
Market Lavington BUA	E34000328	1625	0	0	0	0
Pensford BUA	E34000329	1120	0	0	0	0
Piddington BUA	E34000330	0	0	0	0	0
Brandeston BUA	E34000331	0	0	0	0	0
Foxley BUA	E34000332	0	0	0	0	0
Berinsfield BUA	E34000333	3131	0	0	0	0
Harlton BUA	E34000334	0	0	0	0	0
Brierley BUA	E34000335	1713	0	0	0	0
Hilton (Stockton-on-Tees) BUA	E34000336	0	0	0	0	0
Markyate BUA	E34000337	2924	0	0	0	0
Henfield BUA	E34000338	5126	0	0	0	0
Lacock BUA	E34000339	1433	1	0	0	1
Dorrington (Shropshire) BUA	E34000340	0	0	0	0	0
South Brent BUA	E34000341	2555	0	0	0	0
RAF Tern Hill BUA	E34000342	0	0	0	0	0
Littlebury BUA	E34000343	0	0	0	0	0
Chipping Warden BUA	E34000344	0	0	0	0	0
Warmington (East Northamptonshire) BUA	E34000345	2063	0	0	0	0
Widford BUA	E34000346	0	0	0	0	0
Barkway BUA	E34000347	0	0	0	0	0
Sheriff Hutton BUA	E34000348	1733	0	0	0	0
Airmyn BUA	E34000349	0	0	0	0	0
Over Wallop BUA	E34000350	0	0	0	0	0
Washbrook BUA	E34000351	1516	0	0	0	0
Rolleston BUA	E34000352	0	0	0	0	0
St Leonards BUA	E34000353	5396	0	0	0	0
Mullion BUA	E34000354	2086	0	0	0	0
Ingleton BUA	E34000355	2478	0	0	0	0
Wootton (Isle of Wight) BUA	E34000356	3484	0	0	0	0
Kingston (Canterbury) BUA	E34000357	0	0	0	0	0
Luddenden Foot BUA	E34000358	1640	0	0	0	0
North Tawton BUA	E34000359	2052	0	0	0	0
Upton (Wakefield) BUA	E34000360	5836	0	0	0	0
Stutton BUA	E34000361	1353	0	0	0	0
Broughton Moor BUA	E34000362	0	0	0	0	0
Wincanton BUA	E34000363	5295	0	0	0	0
Polgooth BUA	E34000364	1610	0	0	0	0
Bladon BUA	E34000365	1167	0	0	0	0
Broadwas BUA	E34000366	0	0	0	0	0
Hayton (East Riding of Yorkshire) BUA	E34000367	0	0	0	0	0
Mells BUA	E34000368	0	0	0	0	0
Bittaford BUA	E34000369	1884	0	0	0	0
Leavenheath BUA	E34000370	1776	0	0	0	0
Wixams BUA	E34000371	0	0	0	0	0
Broadway BUA	E34000372	3076	0	0	0	0
Sewardstone BUA	E34000373	0	0	0	0	0
Hardwick (South Cambridgeshire) BUA	E34000374	2673	0	0	0	0
Upper Poppleton BUA	E34000375	3095	0	0	0	0
Brereton Heath BUA	E34000376	0	0	0	0	0
Cudham BUA	E34000377	0	0	0	0	0
Barnack BUA	E34000378	1222	1	0	0	1
Sutton (East Cambridgeshire) BUA	E34000379	3974	0	0	0	0
Pulham St Mary BUA	E34000380	0	0	0	0	0
Heckington BUA	E34000381	3355	0	0	0	0
Cloughton BUA	E34000382	0	0	0	0	0
Castleton (High Peak) BUA	E34000383	0	0	0	0	0
Upper End BUA	E34000384	1123	0	0	0	0
Clapham (Bedford) BUA	E34000385	4565	0	0	0	0
Clyst Honiton BUA	E34000386	0	0	0	0	0
Chinnor BUA	E34000387	5931	0	0	0	0
Knayton BUA	E34000388	0	0	0	0	0
Ninfield BUA	E34000389	1203	0	0	0	0
Kingsdon BUA	E34000390	0	0	0	0	0
Dockenfield BUA	E34000391	0	0	0	0	0
West Perry BUA	E34000392	2447	0	0	0	0
Long Clawson BUA	E34000393	0	0	0	0	0
Banks BUA	E34000394	4143	0	0	0	0
Crondall BUA	E34000395	1242	0	0	0	0
Thurcroft BUA	E34000396	5225	0	0	0	0
Pickhill BUA	E34000397	0	0	0	0	0
Long Marston (Dacorum) BUA	E34000398	0	0	0	0	0
Tregadillett BUA	E34000399	1160	0	0	0	0
Heddon-on-the-Wall BUA	E34000400	1561	0	0	0	0
Otterburn BUA	E34000401	0	0	0	0	0
Peasenhall BUA	E34000402	0	0	0	0	0
Exmouth BUA	E34000403	34533	37	6	0	43
Scayne's Hill BUA	E34000404	1610	0	0	0	0
Norton (Doncaster) BUA	E34000405	1775	0	0	0	0
Vernham Dean BUA	E34000406	0	0	0	0	0
Bishop Monkton BUA	E34000407	0	0	0	0	0
Rufforth BUA	E34000408	0	0	0	0	0
Bolton-le-Sands BUA	E34000409	7236	0	0	0	0
Upper Bucklebury BUA	E34000410	1481	0	0	0	0
Marden (Maidstone) BUA	E34000411	3122	0	0	0	0
Riviere Towans BUA	E34000412	0	0	0	0	0
Manby BUA	E34000413	2199	0	0	0	0
Aston Clinton BUA	E34000414	4766	0	0	0	0
Cockwood BUA	E34000415	0	0	0	0	0
Crediton BUA	E34000416	7621	0	0	0	0
Stainburn BUA	E34000417	1697	0	0	0	0
Beeford BUA	E34000418	0	0	0	0	0
Up Nately BUA	E34000419	0	0	0	0	0
Wickhambrook BUA	E34000420	2193	0	0	0	0
Winster BUA	E34000421	1704	0	0	0	0
Langdane Wood BUA	E34000422	0	0	0	0	0
Moreton-in-Marsh BUA	E34000423	3497	0	0	0	0
Thurlby BUA	E34000424	2160	0	0	0	0
Lowick BUA	E34000425	0	0	0	0	0
Brookmans Park BUA	E34000426	4297	0	0	0	0
Spilsby BUA	E34000427	3054	0	0	0	0
Hamstreet BUA	E34000428	1781	0	0	0	0
Bassingham BUA	E34000429	1427	0	0	0	0
Henley-on-Thames BUA	E34000430	11659	15	3	0	18
Cannington BUA	E34000431	2603	0	0	0	0
Edingale BUA	E34000432	0	0	0	0	0
Ripponden BUA	E34000433	5433	0	0	0	0
Edge BUA	E34000434	0	0	0	0	0
Great Longstone BUA	E34000435	1632	0	0	0	0
Brompton BUA	E34000436	2060	0	0	0	0
Donington BUA	E34000437	2801	0	0	0	0
Eckington BUA	E34000438	2707	0	0	0	0
East Farndon BUA	E34000439	0	0	0	0	0
Snodland BUA	E34000440	10271	4	1	0	5
Kinsley BUA	E34000441	4577	0	0	0	0
Loddington BUA	E34000442	0	0	0	0	0
Longhorsley BUA	E34000443	0	0	0	0	0
South Kelsey BUA	E34000444	0	0	0	0	0
Chulmleigh BUA	E34000445	2094	0	0	0	0
Ashley Green BUA	E34000446	0	0	0	0	0
Brimpton BUA	E34000447	0	0	0	0	0
Broughton (Test Valley) BUA	E34000448	1476	0	0	0	0
Goldhanger BUA	E34000449	0	0	0	0	0
East Markham BUA	E34000450	1117	0	0	0	0
Bere Alston BUA	E34000451	3000	0	0	0	0
High Easter BUA	E34000452	0	0	0	0	0
Arborfield BUA	E34000453	0	0	0	0	0
Armitage BUA	E34000454	5350	0	0	0	0
Burgh St Peter BUA	E34000455	0	0	0	0	0
Coggeshall BUA	E34000456	5212	0	0	0	0
Earsham BUA	E34000457	0	0	0	0	0
Meltham BUA	E34000458	8522	1	0	0	1
Sutton on Trent BUA	E34000459	1172	0	0	0	0
Wheldrake BUA	E34000460	1676	0	0	0	0
Great Malgraves BUA	E34000461	0	0	0	0	0
Gooderstone BUA	E34000462	0	0	0	0	0
Needham Market BUA	E34000463	4526	0	0	0	0
Worton BUA	E34000464	0	0	0	0	0
Sutton Common BUA	E34000465	1889	0	0	0	0
Goonhavern BUA	E34000466	1482	0	0	0	0
Garsington BUA	E34000467	0	0	0	0	0
Flamstead BUA	E34000468	1201	0	0	0	0
Minehead BUA	E34000469	11923	8	4	1	13
Charsfield BUA	E34000470	0	0	0	0	0
Constantine BUA	E34000471	2144	0	0	0	0
Great Paxton BUA	E34000472	0	0	0	0	0
Daventry BUA	E34000473	25189	17	5	0	22
Lamarsh BUA	E34000474	0	0	0	0	0
Durfold Wood BUA	E34000475	0	0	0	0	0
Outwood BUA	E34000476	0	0	0	0	0
Kilmeston BUA	E34000477	0	0	0	0	0
Knapton BUA	E34000478	0	0	0	0	0
Probus BUA	E34000479	1611	0	0	0	0
Newton-with-Scales BUA	E34000480	1543	0	0	0	0
Naunton BUA	E34000481	0	0	0	0	0
Keyworth BUA	E34000482	6725	0	0	0	0
Deanland Wood Park BUA	E34000483	1104	0	0	0	0
Downderry BUA	E34000484	2071	0	0	0	0
Wimblington BUA	E34000485	4406	0	0	0	0
Marazion BUA	E34000486	1810	0	0	0	0
Eccles BUA	E34000487	1638	0	0	0	0
Penton Mewsey BUA	E34000488	0	0	0	0	0
Bonby BUA	E34000489	0	0	0	0	0
Deal BUA	E34000490	30050	37	2	0	39
Water Orton BUA	E34000491	3447	0	0	0	0
Tugby BUA	E34000492	0	0	0	0	0
Quainton BUA	E34000493	1292	0	0	0	0
Rockland All Saints BUA	E34000494	0	0	0	0	0
Chartham Hatch BUA	E34000495	0	0	0	0	0
West Grimstead BUA	E34000496	0	0	0	0	0
Berrynarbor BUA	E34000497	0	0	0	0	0
Settrington BUA	E34000498	0	0	0	0	0
Hythe BUA	E34000499	20577	19	6	0	25
North Nibley BUA	E34000500	0	0	0	0	0
Compton Martin BUA	E34000501	0	0	0	0	0
Hutton BUA	E34000502	0	0	0	0	0
Wolvey BUA	E34000503	2487	0	0	0	0
Ibstock BUA	E34000504	5612	0	0	0	0
Bucklesham BUA	E34000505	0	0	0	0	0
Halstock BUA	E34000506	0	0	0	0	0
Leigh Sinton BUA	E34000507	0	0	0	0	0
Market Deeping BUA	E34000508	11864	11	2	0	13
Horncastle BUA	E34000509	7065	0	0	0	0
Bodenham Moor BUA	E34000510	1407	0	0	0	0
Featherstone (South Staffordshire) BUA	E34000511	4332	0	0	0	0
High Spen BUA	E34000512	1919	0	0	0	0
Aylesbeare BUA	E34000513	0	0	0	0	0
Pucklechurch BUA	E34000514	2904	0	0	0	0
Blackthorn BUA	E34000515	0	0	0	0	0
Corton BUA	E34000516	0	0	0	0	0
Haxey BUA	E34000517	3432	0	0	0	0
Long Preston BUA	E34000518	0	0	0	0	0
Dymock BUA	E34000519	1905	0	0	0	0
Alderbury BUA	E34000520	2763	0	0	0	0
Glastonbury BUA	E34000521	8929	0	0	0	0
Cuddesdon BUA	E34000522	0	0	0	0	0
Dunsfold BUA	E34000523	1379	0	0	0	0
West Horsley BUA	E34000524	1271	0	0	0	0
Little Dunmow BUA	E34000525	1922	0	0	0	0
Handcross BUA	E34000526	2202	2	0	0	2
Witham BUA	E34000527	25414	32	5	0	37
Stoneleigh BUA	E34000528	0	0	0	0	0
Pitchcombe BUA	E34000529	0	0	0	0	0
Fittleworth BUA	E34000530	1457	0	0	0	0
East Barkwith BUA	E34000531	0	0	0	0	0
Littlebourne BUA	E34000532	1141	0	0	0	0
Gaddesby BUA	E34000533	0	0	0	0	0
Lode BUA	E34000534	0	0	0	0	0
East Halton BUA	E34000535	0	0	0	0	0
Skellingthorpe BUA	E34000536	3461	0	0	0	0
Tintinhull BUA	E34000537	0	0	0	0	0
Alvington BUA	E34000538	0	0	0	0	0
Comberton BUA	E34000539	2368	0	0	0	0
Bishop's Itchington BUA	E34000540	1588	0	0	0	0
West Pennard BUA	E34000541	0	0	0	0	0
Goathland BUA	E34000542	0	0	0	0	0
Ashley (East Cambridgeshire) BUA	E34000543	0	0	0	0	0
Hepscott BUA	E34000544	0	0	0	0	0
Horndon on the Hill BUA	E34000545	1593	0	0	0	0
Barrington (South Cambridgeshire) BUA	E34000546	0	0	0	0	0
Stickford BUA	E34000547	0	0	0	0	0
North Scarle BUA	E34000548	0	0	0	0	0
Watlington (South Oxfordshire) BUA	E34000549	1730	0	0	0	0
Holmes Chapel BUA	E34000550	5599	0	0	0	0
Minstead BUA	E34000551	0	0	0	0	0
Barrow upon Humber BUA	E34000552	3376	0	0	0	0
Whaley Bridge BUA	E34000553	5021	0	0	0	0
Tallington BUA	E34000554	0	0	0	0	0
Milford on Sea BUA	E34000555	4825	0	0	0	0
Chatburn BUA	E34000556	1316	0	0	0	0
Swardeston BUA	E34000557	1518	0	0	0	0
Wrangle BUA	E34000558	1394	0	0	0	0
Tewin BUA	E34000559	0	0	0	0	0
Cley next the Sea BUA	E34000560	0	0	0	0	0
Finningham BUA	E34000561	0	0	0	0	0
Allington BUA	E34000562	2316	0	0	0	0
Micklefield BUA	E34000563	0	0	0	0	0
Sherburn Hill BUA	E34000564	0	0	0	0	0
Oakley (Aylesbury Vale) BUA	E34000565	1310	0	0	0	0
Sutton-on-the-Forest BUA	E34000566	0	0	0	0	0
Gerrards Cross BUA	E34000567	21445	21	2	0	23
Small Dole BUA	E34000568	1340	0	0	0	0
Kingsand BUA	E34000569	0	0	0	0	0
Hemswell Cliff BUA	E34000570	1376	0	0	0	0
Ipplepen BUA	E34000571	2470	0	0	0	0
Duxford Airfield BUA	E34000572	1506	0	0	0	0
Ulverston BUA	E34000573	11680	14	2	1	17
Chapeltown BUA	E34000574	23018	20	3	1	24
Olveston BUA	E34000575	1878	1	0	0	1
Walkington BUA	E34000576	1148	0	0	0	0
Abinger Hammer BUA	E34000577	0	0	0	0	0
Barrowden BUA	E34000578	0	0	0	0	0
Darite BUA	E34000579	0	0	0	0	0
Houghton Conquest BUA	E34000580	1514	0	0	0	0
Maxey BUA	E34000581	1152	0	0	0	0
Barton (South Cambridgeshire) BUA	E34000582	0	0	0	0	0
Upper Saxondale BUA	E34000583	0	0	0	0	0
Creaton BUA	E34000584	0	0	0	0	0
Mousehole BUA	E34000585	1391	0	0	0	0
Frieth BUA	E34000586	0	0	0	0	0
Winteringham BUA	E34000587	1552	0	0	0	0
Cleeve Prior BUA	E34000588	0	0	0	0	0
Hornsea BUA	E34000589	8081	0	0	0	0
Full Sutton BUA	E34000590	2174	0	0	0	0
Wem BUA	E34000591	5873	0	0	0	0
Horham BUA	E34000592	0	0	0	0	0
White-le-Head BUA	E34000593	1517	0	0	0	0
Hathersage BUA	E34000594	1709	0	0	0	0
Tolleshunt D'Arcy BUA	E34000595	1476	0	0	0	0
Silsoe BUA	E34000596	1791	0	0	0	0
Loughborough BUA	E34000597	60137	85	9	0	94
Burcot BUA	E34000598	0	0	0	0	0
West Camel BUA	E34000599	0	0	0	0	0
Pensilva BUA	E34000600	2238	0	0	0	0
Cardington BUA	E34000601	0	0	0	0	0
Great Easton (Uttlesford) BUA	E34000602	1582	0	0	0	0
Hadham Cross BUA	E34000603	1566	0	0	0	0
Skipsea BUA	E34000604	0	0	0	0	0
Graveley BUA	E34000605	0	0	0	0	0
Great Livermere BUA	E34000606	0	0	0	0	0
Earl Soham BUA	E34000607	0	0	0	0	0
Crow Hill Housing Estate BUA	E34000608	1627	0	0	0	0
Woolfardisworthy BUA	E34000609	1628	0	0	0	0
Nash BUA	E34000610	1593	0	0	0	0
Plumpton BUA	E34000611	0	0	0	0	0
Holme Hale BUA	E34000612	0	0	0	0	0
Great Bedwyn BUA	E34000613	1787	0	0	0	0
Thurgarton BUA	E34000614	0	0	0	0	0
Clifton upon Teme BUA	E34000615	0	0	0	0	0
Eastoft BUA	E34000616	0	0	0	0	0
Ulcombe BUA	E34000617	1774	0	0	0	0
Somerby BUA	E34000618	1759	0	0	0	0
Himley BUA	E34000619	0	0	0	0	0
Geldeston BUA	E34000620	1391	0	0	0	0
Cocklake BUA	E34000621	0	0	0	0	0
Meopham (North) BUA	E34000622	2938	0	0	0	0
Fence BUA	E34000623	1453	0	0	0	0
Great Easton (Harborough) BUA	E34000624	0	0	0	0	0
Helpston BUA	E34000625	1654	0	0	0	0
Morley St Botolph BUA	E34000626	2006	0	0	0	0
Glinton BUA	E34000627	1738	0	0	0	0
Maghull BUA	E34000628	26754	25	4	0	29
Marsh Green BUA	E34000629	0	0	0	0	0
Bramhope BUA	E34000630	3010	0	0	0	0
Weeting BUA	E34000631	1295	0	0	0	0
Claypole BUA	E34000632	2547	0	0	0	0
Southport BUA	E34000633	90391	126	28	1	155
Redhill (North Somerset) BUA	E34000634	1347	0	0	0	0
Wilmcote BUA	E34000635	1893	0	0	0	0
Weedon BUA	E34000636	0	0	0	0	0
Holtby BUA	E34000637	0	0	0	0	0
South Creake BUA	E34000638	0	0	0	0	0
Church Brampton BUA	E34000639	0	0	0	0	0
Buckden BUA	E34000640	3295	0	0	0	0
Monxton BUA	E34000641	0	0	0	0	0
Barton-under-Needwood BUA	E34000642	4295	0	0	0	0
Calver BUA	E34000643	1800	0	0	0	0
Guilden Morden BUA	E34000644	0	0	0	0	0
Thornbury BUA	E34000645	10769	8	1	0	9
Hose BUA	E34000646	0	0	0	0	0
Shipton (Cotswold) BUA	E34000647	0	0	0	0	0
Heybridge Basin BUA	E34000648	1133	0	0	0	0
Scarcroft BUA	E34000649	1217	0	0	0	0
Stoney Stanton BUA	E34000650	3212	0	0	0	0
Hampton Magna BUA	E34000651	1773	0	0	0	0
Ewshot BUA	E34000652	0	0	0	0	0
Tuddenham BUA	E34000653	0	0	0	0	0
Oxhill BUA	E34000654	0	0	0	0	0
Barroway Drove BUA	E34000655	0	0	0	0	0
Street BUA	E34000656	13044	11	3	0	14
Shobdon BUA	E34000657	0	0	0	0	0
West Dean BUA	E34000658	0	0	0	0	0
Thropton BUA	E34000659	0	0	0	0	0
Caunton BUA	E34000660	0	0	0	0	0
Ditchling BUA	E34000661	2433	0	0	0	0
Middleton-on-the-Wolds BUA	E34000662	1493	0	0	0	0
Hallow BUA	E34000663	1850	0	0	0	0
Emberton BUA	E34000664	0	0	0	0	0
Church Lench BUA	E34000665	0	0	0	0	0
Bishop Sutton BUA	E34000666	1360	0	0	0	0
Great Brickhill BUA	E34000667	0	0	0	0	0
Levens BUA	E34000668	1748	0	0	0	0
Barwick in Elmet BUA	E34000669	1673	0	0	0	0
Mary Tavy BUA	E34000670	1552	0	0	0	0
Mickletown BUA	E34000671	2959	0	0	0	0
Hambleton (Selby) BUA	E34000672	1861	0	0	0	0
Wroxton BUA	E34000673	1514	0	0	0	0
Hibaldstow BUA	E34000674	1820	0	0	0	0
Earby BUA	E34000675	4804	0	0	0	0
Patmore Heath BUA	E34000676	0	0	0	0	0
Alresford BUA	E34000677	2020	0	0	0	0
Trimdon Colliery BUA	E34000678	1485	0	0	0	0
Utkinton BUA	E34000679	0	0	0	0	0
Whitwell (Isle of Wight) BUA	E34000680	1501	0	0	0	0
Sinnington BUA	E34000681	0	0	0	0	0
Bishop's Waltham BUA	E34000682	6736	0	0	0	0
Bildeston BUA	E34000683	0	0	0	0	0
Steventon BUA	E34000684	1291	0	0	0	0
Upper Dicker BUA	E34000685	0	0	0	0	0
Weston Turville BUA	E34000686	1542	0	0	0	0
Cold Norton BUA	E34000687	0	0	0	0	0
Bordesley BUA	E34000688	0	0	0	0	0
Newchurch BUA	E34000689	0	0	0	0	0
Fleggburgh (Burgh St Margaret) BUA	E34000690	0	0	0	0	0
Greywell BUA	E34000691	0	0	0	0	0
Frome BUA	E34000692	26273	20	3	0	23
Walliswood BUA	E34000693	0	0	0	0	0
Cantley BUA	E34000694	1141	0	0	0	0
Ketton BUA	E34000695	1140	0	0	0	0
Blagdon BUA	E34000696	1350	0	0	0	0
Bagshot BUA	E34000697	5622	0	0	0	0
Redbourne BUA	E34000698	0	0	0	0	0
Holywell (Central Bedfordshire) BUA	E34000699	1542	0	0	0	0
East Grimstead BUA	E34000700	0	0	0	0	0
Silver End BUA	E34000701	3633	0	0	0	0
Gallowstree Common BUA	E34000702	0	0	0	0	0
Bayford BUA	E34000703	0	0	0	0	0
Sherburn (Ryedale) BUA	E34000704	0	0	0	0	0
Pelynt BUA	E34000705	1480	0	0	0	0
Thornham BUA	E34000706	0	0	0	0	0
Waltham on the Wolds BUA	E34000707	1573	0	0	0	0
Stedham BUA	E34000708	1142	0	0	0	0
South Zeal BUA	E34000709	1680	0	0	0	0
Ross-on-Wye BUA	E34000710	10573	11	2	0	13
Lower Broadheath BUA	E34000711	1407	0	0	0	0
Storrington BUA	E34000712	6695	0	0	0	0
Hailey BUA	E34000713	0	0	0	0	0
Hundon BUA	E34000714	2994	0	0	0	0
Littlethorpe BUA	E34000715	0	0	0	0	0
Bleadon BUA	E34000716	1330	0	0	0	0
Weeton BUA	E34000717	0	0	0	0	0
Caston BUA	E34000718	0	0	0	0	0
Upper Dean BUA	E34000719	0	0	0	0	0
Oakthorpe BUA	E34000720	0	0	0	0	0
Delabole BUA	E34000721	1558	0	0	0	0
Timberland BUA	E34000722	0	0	0	0	0
Eastington BUA	E34000723	1790	0	0	0	0
Taddington BUA	E34000724	0	0	0	0	0
East Stour BUA	E34000725	0	0	0	0	0
East Brent BUA	E34000726	0	0	0	0	0
Bottisham BUA	E34000727	4025	0	0	0	0
Doveridge BUA	E34000728	2636	0	0	0	0
Great Lumley BUA	E34000729	2897	0	0	0	0
Badgers Mount BUA	E34000730	0	0	0	0	0
Luxulyan BUA	E34000731	1689	0	0	0	0
Alnwick BUA	E34000732	8133	0	0	0	0
Bubwith BUA	E34000733	1895	0	0	0	0
Owslebury BUA	E34000734	0	0	0	0	0
Exton (Rutland) BUA	E34000735	0	0	0	0	0
Sutton St Nicholas BUA	E34000736	1440	0	0	0	0
Homer BUA	E34000737	0	0	0	0	0
Sellindge BUA	E34000738	1600	0	0	0	0
Denshaw BUA	E34000739	1297	0	0	0	0
Scotter BUA	E34000740	3401	0	0	0	0
Billinge BUA	E34000741	6168	0	0	0	0
Walcott BUA	E34000742	0	0	0	0	0
Dipley BUA	E34000743	0	0	0	0	0
Delamere BUA	E34000744	0	0	0	0	0
Cressage BUA	E34000745	0	0	0	0	0
Detling BUA	E34000746	1703	1	0	0	1
Colaton Raleigh BUA	E34000747	0	0	0	0	0
Red Lodge BUA	E34000748	4150	0	0	0	0
Ashton Keynes BUA	E34000749	1760	0	0	0	0
Cargreen BUA	E34000750	0	0	0	0	0
Marshland St James BUA	E34000751	1209	0	0	0	0
Tealby BUA	E34000752	0	0	0	0	0
Northchapel BUA	E34000753	1409	0	0	0	0
Holbrook BUA	E34000754	2472	0	0	0	0
Hailsham BUA	E34000755	19072	18	2	0	20
Hadstock BUA	E34000756	0	0	0	0	0
Oving BUA	E34000757	0	0	0	0	0
Widdrington Station BUA	E34000758	3307	0	0	0	0
Thorpe-le-Soken BUA	E34000759	2298	0	0	0	0
Covenham St Mary BUA	E34000760	0	0	0	0	0
Church Stretton BUA	E34000761	4670	0	0	0	0
Richmond BUA	E34000762	8397	0	0	0	0
Lenham BUA	E34000763	3373	0	0	0	0
Loddon BUA	E34000764	3881	0	0	0	0
Leire BUA	E34000765	0	0	0	0	0
Cheddar BUA	E34000766	4961	0	0	0	0
Longstock BUA	E34000767	0	0	0	0	0
Oakley (Basingstoke and Deane) BUA	E34000768	5478	0	0	0	0
Chelmondiston BUA	E34000769	2160	0	0	0	0
Nunton BUA	E34000770	0	0	0	0	0
Lechlade-on-Thames BUA	E34000771	2851	0	0	0	0
Palestine BUA	E34000772	0	0	0	0	0
Hindolveston BUA	E34000773	0	0	0	0	0
Alrewas BUA	E34000774	3125	0	0	0	0
Scholes BUA	E34000775	2713	0	0	0	0
Mablethorpe BUA	E34000776	12505	16	4	0	20
Eardiston BUA	E34000777	0	0	0	0	0
Worminghall BUA	E34000778	0	0	0	0	0
Thorrington (East) BUA	E34000779	1800	0	0	0	0
Tadmarton BUA	E34000780	0	0	0	0	0
Horton Kirby BUA	E34000781	1520	0	0	0	0
Newton Solney BUA	E34000782	0	0	0	0	0
Black Moor BUA	E34000783	0	0	0	0	0
Swanton Abbott BUA	E34000784	0	0	0	0	0
Leafield BUA	E34000785	0	0	0	0	0
Lutterworth BUA	E34000786	9401	0	0	0	0
Langley Vale BUA	E34000787	1466	0	0	0	0
Trevone BUA	E34000788	0	0	0	0	0
Long Marston (Stratford-on-Avon) BUA	E34000789	0	0	0	0	0
Rainford Junction BUA	E34000790	0	0	0	0	0
Croxdale BUA	E34000791	0	0	0	0	0
Sawston BUA	E34000792	7166	0	0	0	0
Burneside BUA	E34000793	1916	0	0	0	0
Leek Wootton BUA	E34000794	1234	0	0	0	0
Norton (Mid Suffolk) BUA	E34000795	0	0	0	0	0
Sidmouth BUA	E34000796	11525	11	0	0	11
Tattenhall BUA	E34000797	1811	0	0	0	0
Yoxall BUA	E34000798	1207	0	0	0	0
Rippingale BUA	E34000799	2270	0	0	0	0
Lugwardine BUA	E34000800	2058	0	0	0	0
Bishop's Tawton BUA	E34000801	1713	1	0	0	1
Stathern BUA	E34000802	0	0	0	0	0
Whiteway BUA	E34000803	0	0	0	0	0
Doddington BUA	E34000804	1140	0	0	0	0
Swineshead BUA	E34000805	1787	0	0	0	0
Nafferton BUA	E34000806	1687	0	0	0	0
Middleham BUA	E34000807	1283	0	0	0	0
Sheepy Magna BUA	E34000808	0	0	0	0	0
Fewcott BUA	E34000809	1537	2	0	0	2
Flushing BUA	E34000810	0	0	0	0	0
Emley BUA	E34000811	1495	0	0	0	0
Mellor Brook BUA	E34000812	2671	0	0	0	0
Medomsley BUA	E34000813	0	0	0	0	0
Dunster BUA	E34000814	0	0	0	0	0
Epping BUA	E34000815	9073	16	1	0	17
Barford (Warwick) BUA	E34000816	1664	0	0	0	0
Haslingfield BUA	E34000817	1507	0	0	0	0
West Lulworth BUA	E34000818	0	0	0	0	0
Harbury BUA	E34000819	1570	0	0	0	0
Misterton BUA	E34000820	1373	0	0	0	0
Weston (Cheshire East) BUA	E34000821	2871	1	0	0	1
Brookland BUA	E34000822	0	0	0	0	0
Winterborne Stickland BUA	E34000823	0	0	0	0	0
Souldern BUA	E34000824	0	0	0	0	0
Lindholme BUA	E34000825	2798	0	0	0	0
Rufford Country Park BUA	E34000826	0	0	0	0	0
Cheriton Bishop BUA	E34000827	0	0	0	0	0
Great Snoring BUA	E34000828	0	0	0	0	0
Trimdon BUA	E34000829	2954	0	0	0	0
Torpoint BUA	E34000830	7836	0	0	0	0
Ewen BUA	E34000831	0	0	0	0	0
Barford St Martin BUA	E34000832	0	0	0	0	0
Bilsthorpe BUA	E34000833	3952	0	0	0	0
Buckhorn Weston BUA	E34000834	0	0	0	0	0
Glatton BUA	E34000835	0	0	0	0	0
Featherstone Prison BUA	E34000836	0	0	0	0	0
Royal Naval Air Station Yeovilton BUA	E34000837	3418	0	0	0	0
Pett BUA	E34000838	0	0	0	0	0
Hilton (South Derbyshire) BUA	E34000839	7766	0	0	0	0
Elmley Castle BUA	E34000840	0	0	0	0	0
Hildenborough BUA	E34000841	0	0	0	0	0
Pulham Market BUA	E34000842	0	0	0	0	0
Burghfield Common BUA	E34000843	7746	0	0	0	0
Tittensor BUA	E34000844	0	0	0	0	0
Great Crakehall BUA	E34000845	0	0	0	0	0
Petrockstowe BUA	E34000846	0	0	0	0	0
Watersfield BUA	E34000847	0	0	0	0	0
Lavendon BUA	E34000848	1636	0	0	0	0
Newton St Faith BUA	E34000849	0	0	0	0	0
Buckingham BUA	E34000850	12083	6	0	0	6
Nacton BUA	E34000851	1618	1	1	0	2
Netley BUA	E34000852	6866	1	0	0	1
Badingham BUA	E34000853	0	0	0	0	0
Catfield BUA	E34000854	0	0	0	0	0
Halton Holegate BUA	E34000855	0	0	0	0	0
Heathfield (Teignbridge) BUA	E34000856	1583	0	0	0	0
Brackley BUA	E34000857	13082	1	0	0	1
Stratford St Mary BUA	E34000858	1082	0	0	0	0
Ulrome BUA	E34000859	0	0	0	0	0
Blewbury BUA	E34000860	2008	0	0	0	0
South Heath BUA	E34000861	0	0	0	0	0
Bigrigg BUA	E34000862	0	0	0	0	0
Bomere Heath BUA	E34000863	2120	0	0	0	0
Chilthorne Domer BUA	E34000864	0	0	0	0	0
Thornton BUA	E34000865	0	0	0	0	0
Reighton BUA	E34000866	0	0	0	0	0
Ivybridge BUA	E34000867	11879	15	3	0	18
Barrow (Ribble Valley) BUA	E34000868	1319	0	0	0	0
Lazonby BUA	E34000869	1389	0	0	0	0
Merriott BUA	E34000870	2419	0	0	0	0
Tilton on the Hill BUA	E34000871	2038	0	0	0	0
Walpole St Peter BUA	E34000872	2320	0	0	0	0
Lower Kingswood BUA	E34000873	1872	0	0	0	0
Walton-on-Trent BUA	E34000874	0	0	0	0	0
Great Bentley BUA	E34000875	2269	0	0	0	0
Biddulph Moor BUA	E34000876	1642	0	0	0	0
Cuddington (Aylesbury Vale) BUA	E34000877	0	0	0	0	0
Bagworth BUA	E34000878	0	0	0	0	0
Marske-by-the-Sea BUA	E34000879	7192	0	0	0	0
Tilshead BUA	E34000880	0	0	0	0	0
Bradwell (Derbyshire Dales) BUA	E34000881	1846	0	0	0	0
Hampton Bishop BUA	E34000882	0	0	0	0	0
Burstwick BUA	E34000883	1610	0	0	0	0
Denmead BUA	E34000884	6728	0	0	0	0
Paddock Wood BUA	E34000885	8260	0	0	0	0
Normanton on Trent BUA	E34000886	0	0	0	0	0
Ulnes Walton BUA	E34000887	0	0	0	0	0
Grundisburgh BUA	E34000888	2316	0	0	0	0
Findern BUA	E34000889	1355	1	0	0	1
Kirkby-le-Soken BUA	E34000890	1393	0	0	0	0
Garforth BUA	E34000891	14803	8	1	0	9
Chitterne BUA	E34000892	0	0	0	0	0
Turnditch BUA	E34000893	0	0	0	0	0
Ticehurst BUA	E34000894	3157	0	0	0	0
Coombe Bissett BUA	E34000895	0	0	0	0	0
Shurdington BUA	E34000896	1937	0	0	0	0
Steeple Bumpstead BUA	E34000897	2554	0	0	0	0
Clarborough BUA	E34000898	1883	0	0	0	0
Kirkby Stephen BUA	E34000899	2573	0	0	0	0
Frosterley BUA	E34000900	0	0	0	0	0
Nether Kellet BUA	E34000901	0	0	0	0	0
Skirlaugh BUA	E34000902	1324	0	0	0	0
Debden BUA	E34000903	0	0	0	0	0
Thorpeness BUA	E34000904	0	0	0	0	0
Cottesmore Airfield BUA	E34000905	0	0	0	0	0
Marshfield (South Gloucestershire) BUA	E34000906	1718	0	0	0	0
Kirmington BUA	E34000907	0	0	0	0	0
Kniveton BUA	E34000908	0	0	0	0	0
Kelbrook BUA	E34000909	0	0	0	0	0
Fenny Compton BUA	E34000910	1287	0	0	0	0
Flexford BUA	E34000911	1533	0	0	0	0
Knebworth BUA	E34000912	3505	0	0	0	0
Honingham BUA	E34000913	0	0	0	0	0
Thorverton BUA	E34000914	0	0	0	0	0
South Kilworth BUA	E34000915	0	0	0	0	0
Goodleigh BUA	E34000916	0	0	0	0	0
Tickhill BUA	E34000917	5213	0	0	0	0
Compton (West Berkshire) BUA	E34000918	1569	0	0	0	0
Moulton Chapel BUA	E34000919	0	0	0	0	0
Cropthorne BUA	E34000920	0	0	0	0	0
Little Milton BUA	E34000921	0	0	0	0	0
Northallerton BUA	E34000922	16862	17	2	0	19
Easington (Redcar and Cleveland) BUA	E34000923	1447	0	0	0	0
Barking BUA	E34000924	0	0	0	0	0
Hare Green BUA	E34000925	0	0	0	0	0
Tenterden BUA	E34000926	6997	0	0	0	0
Borrowby BUA	E34000927	0	0	0	0	0
Steep BUA	E34000928	2856	0	0	0	0
Rufford BUA	E34000929	2040	0	0	0	0
Chittlehampton BUA	E34000930	0	0	0	0	0
Ackleton BUA	E34000931	0	0	0	0	0
Dunton BUA	E34000932	1062	0	0	0	0
Woodgreen BUA	E34000933	1376	0	0	0	0
Upton Snodsbury BUA	E34000934	0	0	0	0	0
Market Warsop BUA	E34000935	10365	0	0	0	0
Bix BUA	E34000936	0	0	0	0	0
Edgmond BUA	E34000937	1078	0	0	0	0
Culmstock BUA	E34000938	0	0	0	0	0
Quinton BUA	E34000939	0	0	0	0	0
Stithians BUA	E34000940	2109	0	0	0	0
Elmstead Market BUA	E34000941	1442	0	0	0	0
High Ham BUA	E34000942	0	0	0	0	0
West Haddon BUA	E34000943	2412	0	0	0	0
Escrick BUA	E34000944	1198	0	0	0	0
Goodworth Clatford BUA	E34000945	1537	0	0	0	0
Dishforth BUA	E34000946	0	0	0	0	0
Linton-on-Ouse BUA	E34000947	0	0	0	0	0
Crapstone BUA	E34000948	0	0	0	0	0
Egmanton BUA	E34000949	0	0	0	0	0
Wyre Piddle BUA	E34000950	0	0	0	0	0
Gosfield BUA	E34000951	0	0	0	0	0
Harlington BUA	E34000952	2292	0	0	0	0
Langho BUA	E34000953	2259	0	0	0	0
Clyst St Mary BUA	E34000954	2337	1	0	0	1
Methley BUA	E34000955	1186	0	0	0	0
Severn Beach BUA	E34000956	1545	0	0	0	0
Castle Acre BUA	E34000957	0	0	0	0	0
Cotton End BUA	E34000958	1724	0	0	0	0
Chalgrove BUA	E34000959	2836	0	0	0	0
Barham BUA	E34000960	1391	0	0	0	0
Coleford (Mendip) BUA	E34000961	2318	0	0	0	0
Nettleham BUA	E34000962	2845	0	0	0	0
Litlington BUA	E34000963	1670	0	0	0	0
Kingsdown (Dover) BUA	E34000964	2028	0	0	0	0
The Thorne BUA	E34000965	0	0	0	0	0
Manton BUA	E34000966	0	0	0	0	0
Watton at Stone BUA	E34000967	2347	0	0	0	0
Nettleton BUA	E34000968	0	0	0	0	0
Tadcaster BUA	E34000969	7257	0	0	0	0
Long Ashton BUA	E34000970	4692	0	0	0	0
Hope (High Peak) BUA	E34000971	1164	0	0	0	0
Bruton BUA	E34000972	2922	0	0	0	0
Burghclere Common BUA	E34000973	0	0	0	0	0
Longwick BUA	E34000974	1707	0	0	0	0
Buriton BUA	E34000975	0	0	0	0	0
Snape (Suffolk Coastal) BUA	E34000976	0	0	0	0	0
Epworth BUA	E34000977	5476	0	0	0	0
Withern BUA	E34000978	0	0	0	0	0
Warboys BUA	E34000979	4510	0	0	0	0
Hayle BUA	E34000980	7944	0	0	0	0
Bramfield BUA	E34000981	0	0	0	0	0
Betsham BUA	E34000982	0	0	0	0	0
Ashton Hayes BUA	E34000983	1619	0	0	0	0
Seend Cleeve BUA	E34000984	0	0	0	0	0
Stannington BUA	E34000985	0	0	0	0	0
Dalston BUA	E34000986	1774	0	0	0	0
Little Paxton BUA	E34000987	3258	0	0	0	0
South Milford BUA	E34000988	2378	0	0	0	0
Beaminster BUA	E34000989	2951	0	0	0	0
Rolvenden BUA	E34000990	1273	0	0	0	0
Conisbrough BUA	E34000991	16449	23	7	0	30
Wool BUA	E34000992	2729	0	0	0	0
Sutton Benger BUA	E34000993	2180	0	0	0	0
Nantwich BUA	E34000994	16490	13	2	0	15
Brabourne Lees BUA	E34000995	1712	0	0	0	0
Skeffling BUA	E34000996	0	0	0	0	0
Ingham (West Lindsey) BUA	E34000997	1482	0	0	0	0
Heckfield Green BUA	E34000998	0	0	0	0	0
Capel-le-Ferne BUA	E34000999	2355	0	0	0	0
Meden Vale BUA	E34001000	1629	0	0	0	0
Hovingham BUA	E34001001	0	0	0	0	0
Clifton (Eden) BUA	E34001002	0	0	0	0	0
Grindleton BUA	E34001003	1407	0	0	0	0
Loders BUA	E34001004	1694	1	0	0	1
Beare Green BUA	E34001005	0	0	0	0	0
Howden BUA	E34001006	4867	0	0	0	0
Child Okeford BUA	E34001007	1527	0	0	0	0
Goodmanham BUA	E34001008	0	0	0	0	0
Marchington BUA	E34001009	0	0	0	0	0
St Agnes BUA	E34001010	3910	0	0	0	0
Painswick BUA	E34001011	2618	0	0	0	0
Mevagissey BUA	E34001012	2324	0	0	0	0
Brampford Speke BUA	E34001013	0	0	0	0	0
Charlton-on-Otmoor BUA	E34001014	0	0	0	0	0
Magham Down BUA	E34001015	0	0	0	0	0
Messingham BUA	E34001016	4244	0	0	0	0
Slinfold BUA	E34001017	2054	0	0	0	0
Great Witley BUA	E34001018	0	0	0	0	0
Wiswell BUA	E34001019	0	0	0	0	0
Sutton upon Derwent BUA	E34001020	0	0	0	0	0
Blackwater BUA	E34001021	0	0	0	0	0
Nomansland BUA	E34001022	1876	0	0	0	0
Northgate BUA	E34001023	0	0	0	0	0
Market Drayton BUA	E34001024	11816	11	0	1	12
Cheswardine BUA	E34001025	1566	0	0	0	0
Cawood BUA	E34001026	1340	0	0	0	0
West Keal BUA	E34001027	0	0	0	0	0
Bradenham BUA	E34001028	1029	0	0	0	0
Hapton BUA	E34001029	1659	1	0	0	1
Pyrton BUA	E34001030	0	0	0	0	0
Backbarrow BUA	E34001031	1730	0	0	0	0
Occold BUA	E34001032	0	0	0	0	0
Crockham Hill BUA	E34001033	0	0	0	0	0
Over BUA	E34001034	2866	0	0	0	0
Warnham BUA	E34001035	2068	0	0	0	0
Gaydon BUA	E34001036	0	0	0	0	0
Wacton BUA	E34001037	0	0	0	0	0
Green Hammerton BUA	E34001038	0	0	0	0	0
Portishead BUA	E34001039	24627	7	0	0	7
South Newton BUA	E34001040	0	0	0	0	0
Barnby BUA	E34001041	1698	0	0	0	0
Alne BUA	E34001042	0	0	0	0	0
Upper Broughton BUA	E34001043	0	0	0	0	0
Pewsey BUA	E34001044	3638	0	0	0	0
Rock (Horsham) BUA	E34001045	0	0	0	0	0
Braunston BUA	E34001046	1763	0	0	0	0
Weir BUA	E34001047	1779	0	0	0	0
Little London BUA	E34001048	0	0	0	0	0
Watlington (King's Lynn and West Norfolk) BUA	E34001049	2477	0	0	0	0
Crofton BUA	E34001050	5948	0	0	0	0
Corfe Castle BUA	E34001051	1791	0	0	0	0
Wotton-under-Edge BUA	E34001052	4894	0	0	0	0
Chelworth Lower Green BUA	E34001053	0	0	0	0	0
Surlingham BUA	E34001054	0	0	0	0	0
Crudwell BUA	E34001055	0	0	0	0	0
Stebbing BUA	E34001056	1558	0	0	0	0
Hambleton (Wyre) BUA	E34001057	2734	0	0	0	0
Trent BUA	E34001058	0	0	0	0	0
Sibsey BUA	E34001059	1982	0	0	0	0
Ebrington BUA	E34001060	0	0	0	0	0
Pateley Bridge BUA	E34001061	1139	0	0	0	0
Ramsey Mereside BUA	E34001062	0	0	0	0	0
Ashley (Kettering) BUA	E34001063	0	0	0	0	0
Marple BUA	E34001064	18570	10	1	0	11
Thurleigh BUA	E34001065	0	0	0	0	0
Southwell BUA	E34001066	7290	0	0	0	0
Dawlish BUA	E34001067	11422	15	0	0	15
Dronfield BUA	E34001068	21251	13	3	0	16
Frettenham BUA	E34001069	1084	0	0	0	0
Wootton Bassett BUA	E34001070	12691	8	0	0	8
Newton (Rushcliffe) BUA	E34001071	0	0	0	0	0
Cotherstone BUA	E34001072	1526	0	0	0	0
Hawkinge BUA	E34001073	8014	0	0	0	0
East Worldham BUA	E34001074	0	0	0	0	0
Evercreech BUA	E34001075	2327	0	0	0	0
Swaton BUA	E34001076	0	0	0	0	0
Weston under Penyard BUA	E34001077	0	0	0	0	0
Syresham BUA	E34001078	0	0	0	0	0
Paulerspury BUA	E34001079	0	0	0	0	0
Down Ampney BUA	E34001080	0	0	0	0	0
Askham Bryan BUA	E34001081	0	0	0	0	0
Beckingham BUA	E34001082	2288	0	0	0	0
Burnham Market BUA	E34001083	1712	0	0	0	0
Finedon BUA	E34001084	4315	0	0	0	0
Kingston (North Dorset) BUA	E34001085	0	0	0	0	0
Coniston BUA	E34001086	1613	0	0	0	0
Lower Common BUA	E34001087	0	0	0	0	0
Hockwold cum Wilton BUA	E34001088	1507	0	0	0	0
Halam BUA	E34001089	0	0	0	0	0
Edgcott BUA	E34001090	0	0	0	0	0
Coney Weston BUA	E34001091	0	0	0	0	0
Storth BUA	E34001092	0	0	0	0	0
Bescar BUA	E34001093	0	0	0	0	0
Duddon BUA	E34001094	1674	0	0	0	0
Feckenham BUA	E34001095	0	0	0	0	0
Holloway BUA	E34001096	1029	0	0	0	0
Shiptonthorpe BUA	E34001097	0	0	0	0	0
Radway BUA	E34001098	0	0	0	0	0
Alfriston BUA	E34001099	1212	0	0	0	0
Kingston (South Cambridgeshire) BUA	E34001100	0	0	0	0	0
Peterchurch BUA	E34001101	1558	0	0	0	0
Peasedown St John BUA	E34001102	6443	0	0	0	0
Folksworth BUA	E34001103	1515	1	0	0	1
Sherburn (County Durham) BUA	E34001104	3140	0	0	0	0
Plaxtol BUA	E34001105	1586	0	0	0	0
Ebchester BUA	E34001106	1454	0	0	0	0
Stone (Stroud) BUA	E34001107	0	0	0	0	0
New Waltham BUA	E34001108	4757	0	0	0	0
Five Ashes BUA	E34001109	0	0	0	0	0
Great Ouseburn BUA	E34001110	0	0	0	0	0
Abbotskerswell BUA	E34001111	1567	0	0	0	0
Seamer (Hambleton) BUA	E34001112	0	0	0	0	0
Fiskerton (West Lindsey) BUA	E34001113	0	0	0	0	0
Swinford BUA	E34001114	0	0	0	0	0
Thornton-le-Dale BUA	E34001115	1626	0	0	0	0
Swimbridge BUA	E34001116	0	0	0	0	0
Dinnington (Rotherham) BUA	E34001117	21798	17	6	0	23
Billesdon BUA	E34001118	1869	0	0	0	0
Stansted Mountfitchet BUA	E34001119	8103	1	0	0	1
Brasted BUA	E34001120	0	0	0	0	0
Barnwell BUA	E34001121	0	0	0	0	0
Woodplumpton BUA	E34001122	0	0	0	0	0
Priors Hardwick BUA	E34001123	0	0	0	0	0
Wychbold BUA	E34001124	2460	1	0	0	1
Arlecdon BUA	E34001125	1506	0	0	0	0
Balsall Common BUA	E34001126	7824	0	0	0	0
Lound BUA	E34001127	0	0	0	0	0
Hightown BUA	E34001128	2062	0	0	0	0
Bayston Hill BUA	E34001129	5075	0	0	0	0
Hatch Beauchamp BUA	E34001130	0	0	0	0	0
Broughton (Preston) BUA	E34001131	1720	0	0	0	0
Birch Green BUA	E34001132	1708	0	0	0	0
Rowney Green BUA	E34001133	0	0	0	0	0
High Beach BUA	E34001134	0	0	0	0	0
Fremington BUA	E34001135	4295	0	0	0	0
Stowbridge BUA	E34001136	0	0	0	0	0
Windmill Hill BUA	E34001137	0	0	0	0	0
Thorp Arch BUA	E34001138	2081	0	0	0	0
Hinton St George BUA	E34001139	0	0	0	0	0
Shillingstone BUA	E34001140	0	0	0	0	0
Butterwick BUA	E34001141	1104	0	0	0	0
Bedfield Long Green BUA	E34001142	0	0	0	0	0
Whittington (Lichfield) BUA	E34001143	1719	0	0	0	0
Badby BUA	E34001144	1955	0	0	0	0
North Hayling BUA	E34001145	0	0	0	0	0
Cromwell BUA	E34001146	0	0	0	0	0
North Cowton BUA	E34001147	0	0	0	0	0
All Stretton BUA	E34001148	0	0	0	0	0
Lustleigh BUA	E34001149	0	0	0	0	0
Shripney BUA	E34001150	0	0	0	0	0
Queen Camel BUA	E34001151	1535	0	0	0	0
Westhead BUA	E34001152	1607	1	0	0	1
Beetley BUA	E34001153	0	0	0	0	0
Eyam BUA	E34001154	0	0	0	0	0
Embsay BUA	E34001155	1885	0	0	0	0
Cheddleton BUA	E34001156	4044	0	0	0	0
Caldbeck BUA	E34001157	0	0	0	0	0
Bishop's Tachbrook BUA	E34001158	1189	0	0	0	0
Upton (Newark and Sherwood) BUA	E34001159	0	0	0	0	0
Northampton (South Northamptonshire) BUA	E34001160	4442	0	0	0	0
Somerford Keynes BUA	E34001161	0	0	0	0	0
Norley BUA	E34001162	0	0	0	0	0
Acaster Malbis BUA	E34001163	0	0	0	0	0
Stalmine BUA	E34001164	1488	0	0	0	0
Whitchurch (Aylesbury Vale) BUA	E34001165	1524	0	0	0	0
Upton Cheyney BUA	E34001166	0	0	0	0	0
Tytherleigh BUA	E34001167	0	0	0	0	0
Denham Green BUA	E34001168	2949	0	0	0	0
Arlington BUA	E34001169	0	0	0	0	0
Hoveton BUA	E34001170	3572	0	0	0	0
High Legh BUA	E34001171	1143	0	0	0	0
Hargrave BUA	E34001172	0	0	0	0	0
Crews Hill BUA	E34001173	0	0	0	0	0
Poulton BUA	E34001174	0	0	0	0	0
Swan Green BUA	E34001175	0	0	0	0	0
Steeple BUA	E34001176	0	0	0	0	0
Stokeinteignhead BUA	E34001177	1193	1	1	0	2
Woodnewton BUA	E34001178	0	0	0	0	0
Smallfield BUA	E34001179	4146	3	0	0	3
Weedon Bec BUA	E34001180	3375	0	0	0	0
Bulkington BUA	E34001181	0	0	0	0	0
Oakley (Bedford) BUA	E34001182	2505	0	0	0	0
Woodham Mortimer BUA	E34001183	0	0	0	0	0
Rookery Hill BUA	E34001184	1631	0	0	0	0
Bothel BUA	E34001185	0	0	0	0	0
Irchester BUA	E34001186	4752	2	0	0	2
Lacey Green BUA	E34001187	1147	0	0	0	0
Little Staughton BUA	E34001188	0	0	0	0	0
Blackford BUA	E34001189	0	0	0	0	0
Amotherby BUA	E34001190	0	0	0	0	0
Blakedown BUA	E34001191	1299	0	0	0	0
Colton (Lichfield) BUA	E34001192	0	0	0	0	0
Breachwood Green BUA	E34001193	0	0	0	0	0
North Crawley BUA	E34001194	1316	0	0	0	0
Dennington BUA	E34001195	1403	0	0	0	0
Bramham BUA	E34001196	1359	0	0	0	0
Long Hanborough BUA	E34001197	2630	0	0	0	0
Tydd St Giles BUA	E34001198	1409	0	0	0	0
Hainford BUA	E34001199	0	0	0	0	0
Foxton (Harborough) BUA	E34001200	0	0	0	0	0
Reepham BUA	E34001201	2706	0	0	0	0
Faringdon BUA	E34001202	6598	0	0	0	0
Ashton (Cornwall) BUA	E34001203	0	0	0	0	0
Medburn BUA	E34001204	0	0	0	0	0
Lea BUA	E34001205	0	0	0	0	0
Marton (West Lindsey) BUA	E34001206	0	0	0	0	0
Thorner BUA	E34001207	1626	0	0	0	0
Lewknor BUA	E34001208	0	0	0	0	0
Strete BUA	E34001209	0	0	0	0	0
West Wittering BUA	E34001210	1360	0	0	0	0
Graffham BUA	E34001211	0	0	0	0	0
Upwood BUA	E34001212	1526	0	0	0	0
Hornick BUA	E34001213	0	0	0	0	0
Weaverham BUA	E34001214	6397	0	0	0	0
Garton-on-the-Wolds BUA	E34001215	0	0	0	0	0
Howden-le-Wear BUA	E34001216	1881	0	0	0	0
Glapthorn BUA	E34001217	0	0	0	0	0
Preston (Dover) BUA	E34001218	0	0	0	0	0
Carleton-in-Craven BUA	E34001219	1942	0	0	0	0
Priors Marston BUA	E34001220	0	0	0	0	0
Langley Park BUA	E34001221	4988	0	0	0	0
Temple Sowerby BUA	E34001222	0	0	0	0	0
Penwood BUA	E34001223	0	0	0	0	0
Hayton (Carlisle) BUA	E34001224	0	0	0	0	0
Stanwick BUA	E34001225	2184	0	0	0	0
Merrybent BUA	E34001226	0	0	0	0	0
North Petherton BUA	E34001227	4379	0	0	0	0
Middlezoy BUA	E34001228	1481	0	0	0	0
West Quantoxhead BUA	E34001229	0	0	0	0	0
Hunston BUA	E34001230	1255	0	0	0	0
Happisburgh BUA	E34001231	0	0	0	0	0
Ilminster BUA	E34001232	6062	0	0	0	0
Ferryhill BUA	E34001233	9941	0	0	0	0
Buxton (Broadland) BUA	E34001234	1529	0	0	0	0
Chandler's Cross BUA	E34001235	0	0	0	0	0
Gisburn BUA	E34001236	1418	0	0	0	0
North Molton BUA	E34001237	0	0	0	0	0
Bethersden BUA	E34001238	1483	0	0	0	0
Crowlas BUA	E34001239	0	0	0	0	0
Kirk Merrington BUA	E34001240	1836	0	0	0	0
Monk Fryston BUA	E34001241	1729	0	0	0	0
Little Eversden BUA	E34001242	1150	0	0	0	0
Rodmell BUA	E34001243	0	0	0	0	0
Middle Rasen BUA	E34001244	0	0	0	0	0
Dinnington (Newcastle upon Tyne) BUA	E34001245	1632	0	0	0	0
Broadwindsor BUA	E34001246	1729	0	0	0	0
Raunds BUA	E34001247	8637	0	0	0	0
Lerryn BUA	E34001248	0	0	0	0	0
Bleasby BUA	E34001249	1261	0	0	0	0
East Grafton BUA	E34001250	0	0	0	0	0
Tow Law BUA	E34001251	2349	0	0	0	0
Sandiway BUA	E34001252	4476	0	0	0	0
Writtle BUA	E34001253	5381	0	0	0	0
Kennford BUA	E34001254	0	0	0	0	0
Uckinghall BUA	E34001255	0	0	0	0	0
Greysouthen BUA	E34001256	0	0	0	0	0
Long Crendon BUA	E34001257	2450	0	0	0	0
Rowde BUA	E34001258	0	0	0	0	0
Cannock Wood BUA	E34001259	1689	0	0	0	0
Heapham BUA	E34001260	0	0	0	0	0
St Erme BUA	E34001261	2043	0	0	0	0
Latton BUA	E34001262	0	0	0	0	0
Halstead BUA	E34001263	11934	11	4	0	15
Newtown (Telford and Wrekin) BUA	E34001264	2236	0	0	0	0
Minley BUA	E34001265	0	0	0	0	0
Icklingham BUA	E34001266	0	0	0	0	0
Newport (Isle of Wight) BUA	E34001267	25549	54	10	0	64
South Nutfield BUA	E34001268	2844	0	0	0	0
Brewood BUA	E34001269	3215	0	0	0	0
Stillington (Stockton-on-Tees) BUA	E34001270	1211	0	0	0	0
Fordham (East Cambridgeshire) BUA	E34001271	1571	0	0	0	0
Winterborne Zelston BUA	E34001272	0	0	0	0	0
Thornborough BUA	E34001273	0	0	0	0	0
Acle BUA	E34001274	2824	0	0	0	0
Rye Harbour BUA	E34001275	1602	0	0	0	0
Knighton (South Hams) BUA	E34001276	1313	0	0	0	0
Oare BUA	E34001277	0	0	0	0	0
Beckley (South Oxfordshire) BUA	E34001278	0	0	0	0	0
Shotteswell BUA	E34001279	0	0	0	0	0
Great Glen BUA	E34001280	4366	0	0	0	0
Durweston BUA	E34001281	0	0	0	0	0
Greylees BUA	E34001282	0	0	0	0	0
Filkins BUA	E34001283	0	0	0	0	0
Frittenden BUA	E34001284	0	0	0	0	0
Great Offley BUA	E34001285	0	0	0	0	0
Charlton Down BUA	E34001286	2813	0	0	0	0
Canon's Town BUA	E34001287	0	0	0	0	0
Ingham (St. Edmundsbury) BUA	E34001288	0	0	0	0	0
Gristhorpe BUA	E34001289	0	0	0	0	0
Woodhall Spa BUA	E34001290	4284	0	0	0	0
Bramley BUA	E34001291	5144	0	0	0	0
Whipsnade BUA	E34001292	0	0	0	0	0
Beckermet BUA	E34001293	1521	0	0	0	0
Morton (Broadland) BUA	E34001294	0	0	0	0	0
Burton Agnes BUA	E34001295	0	0	0	0	0
Little Downham BUA	E34001296	1511	0	0	0	0
Repton BUA	E34001297	3384	0	0	0	0
Crowland BUA	E34001298	4227	0	0	0	0
Sturminster Marshall BUA	E34001299	2585	0	0	0	0
Tarrant Monkton BUA	E34001300	0	0	0	0	0
Raydon BUA	E34001301	0	0	0	0	0
Streatley BUA	E34001302	0	0	0	0	0
East Hoathly BUA	E34001303	1564	0	0	0	0
Reed BUA	E34001304	0	0	0	0	0
Coveney BUA	E34001305	0	0	0	0	0
Hexton BUA	E34001306	0	0	0	0	0
Kemble BUA	E34001307	0	0	0	0	0
Rodney Stoke BUA	E34001308	0	0	0	0	0
St Briavels BUA	E34001309	1823	0	0	0	0
West Charleton BUA	E34001310	0	0	0	0	0
Combs BUA	E34001311	0	0	0	0	0
Papplewick BUA	E34001312	0	0	0	0	0
Stokenchurch BUA	E34001313	4363	0	0	0	0
Boreham BUA	E34001314	3593	0	0	0	0
Christchurch BUA	E34001315	0	0	0	0	0
Seaton Ross BUA	E34001316	0	0	0	0	0
Pirton BUA	E34001317	2177	0	0	0	0
Gosberton BUA	E34001318	1921	0	0	0	0
South Wingfield BUA	E34001319	2196	0	0	0	0
Fuller's Moor BUA	E34001320	0	0	0	0	0
Burton Salmon BUA	E34001321	0	0	0	0	0
Ponteland BUA	E34001322	10912	8	1	0	9
Great Staughton BUA	E34001323	1512	0	0	0	0
Great Urswick BUA	E34001324	0	0	0	0	0
Silverstone BUA	E34001325	2175	0	0	0	0
Braybrooke BUA	E34001326	0	0	0	0	0
Great Hormead BUA	E34001327	1337	0	0	0	0
Wing BUA	E34001328	2740	0	0	0	0
Thornton-in-Craven BUA	E34001329	0	0	0	0	0
Woburn BUA	E34001330	0	0	0	0	0
Halford BUA	E34001331	0	0	0	0	0
Riccall BUA	E34001332	1564	0	0	0	0
Findon BUA	E34001333	2554	0	1	0	1
Debenham BUA	E34001334	2385	0	0	0	0
Aston Rowant BUA	E34001335	0	0	0	0	0
Wylam BUA	E34001336	1926	0	0	0	0
Tideswell BUA	E34001337	1824	0	0	0	0
Tetney BUA	E34001338	1187	0	0	0	0
Measham BUA	E34001339	5231	0	0	0	0
Nether Wallop BUA	E34001340	1603	0	0	0	0
Westerham BUA	E34001341	3272	0	0	0	0
Ipstones BUA	E34001342	1789	0	0	0	0
Titchmarsh BUA	E34001343	0	0	0	0	0
Charvil BUA	E34001344	3046	0	0	0	0
Worrall BUA	E34001345	1547	0	0	0	0
Hoylandswaine BUA	E34001346	1475	0	0	0	0
Bubbenhall BUA	E34001347	0	0	0	0	0
Greatford BUA	E34001348	0	0	0	0	0
Cherhill BUA	E34001349	0	0	0	0	0
Little Walsingham BUA	E34001350	0	0	0	0	0
Brownhills West BUA	E34001351	1480	0	0	0	0
Charlwood BUA	E34001352	2337	8	2	0	10
Yaxham BUA	E34001353	0	0	0	0	0
St James South Elmham BUA	E34001354	0	0	0	0	0
Sudbrooke BUA	E34001355	1262	0	0	0	0
Gorran Haven BUA	E34001356	1409	0	0	0	0
Langwith BUA	E34001357	2885	0	0	0	0
Rampton (Bassetlaw) BUA	E34001358	0	0	0	0	0
Fairford BUA	E34001359	2934	0	0	0	0
Zeal Monachorum BUA	E34001360	0	0	0	0	0
Cleobury Mortimer BUA	E34001361	3296	0	0	0	0
Newbold Verdon BUA	E34001362	3014	0	0	0	0
Stalham BUA	E34001363	4318	0	0	0	0
Helperby BUA	E34001364	0	0	0	0	0
Langwathby BUA	E34001365	1560	0	0	0	0
Stretton-on-Dunsmore BUA	E34001366	1163	0	0	0	0
Baddesley Ensor BUA	E34001367	3997	0	0	0	0
Bardney BUA	E34001368	2062	0	0	0	0
Sidbury BUA	E34001369	0	0	0	0	0
Ramsey St Mary's BUA	E34001370	0	0	0	0	0
Ravenstone BUA	E34001371	1155	1	0	0	1
Chinley BUA	E34001372	2800	0	0	0	0
Oakham BUA	E34001373	11148	11	2	0	13
Clapham (Arun) BUA	E34001374	0	0	0	0	0
Thompson BUA	E34001375	0	0	0	0	0
Badminton BUA	E34001376	0	0	0	0	0
Hale BUA	E34001377	1838	0	0	0	0
Leyhill Prison BUA	E34001378	0	0	0	0	0
Wethersfield Airfield BUA	E34001379	0	0	0	0	0
Sapcote BUA	E34001380	3023	0	0	0	0
Clayworth BUA	E34001381	0	0	0	0	0
Maiden Bradley BUA	E34001382	0	0	0	0	0
East Ilsley BUA	E34001383	0	0	0	0	0
Rockbourne BUA	E34001384	0	0	0	0	0
Youlgreave BUA	E34001385	1594	0	0	0	0
Norwell BUA	E34001386	0	0	0	0	0
Standford Hill Prison BUA	E34001387	3054	0	0	0	0
Barlow BUA	E34001388	0	0	0	0	0
Oscroft BUA	E34001389	0	0	0	0	0
East Bergholt BUA	E34001390	1565	0	0	0	0
Lytchett Matravers BUA	E34001391	3768	0	0	0	0
Brotton BUA	E34001392	5411	0	0	0	0
Osmington BUA	E34001393	0	0	0	0	0
Westwood BUA	E34001394	1164	0	0	0	0
Brockham BUA	E34001395	2873	0	0	0	0
Upavon Army Camp BUA	E34001396	0	0	0	0	0
Edgworth BUA	E34001397	1411	0	0	0	0
Okehampton BUA	E34001398	7521	0	0	0	0
Biddestone BUA	E34001399	0	0	0	0	0
Bowling Green BUA	E34001400	0	0	0	0	0
Great Wakering BUA	E34001401	6120	0	0	0	0
Bicknoller BUA	E34001402	0	0	0	0	0
Blyton BUA	E34001403	1383	0	0	0	0
Beyton BUA	E34001404	1176	0	0	0	0
Acomb BUA	E34001405	0	0	0	0	0
Wimbotsham BUA	E34001406	0	0	0	0	0
Great Bourton BUA	E34001407	0	0	0	0	0
Bainton BUA	E34001408	0	0	0	0	0
Widmerpool BUA	E34001409	2227	0	0	0	0
Aylmerton BUA	E34001410	0	0	0	0	0
Clehonger BUA	E34001411	1383	0	0	0	0
Oakhanger BUA	E34001412	0	0	0	0	0
Teston BUA	E34001413	0	0	0	0	0
Culverstone Green BUA	E34001414	4416	0	0	0	0
Martin (New Forest) BUA	E34001415	0	0	0	0	0
Clitheroe BUA	E34001416	14801	15	4	0	19
Inkpen BUA	E34001417	0	0	0	0	0
Carbrooke BUA	E34001418	0	0	0	0	0
Whaplode Drove BUA	E34001419	1871	0	0	0	0
Inkford BUA	E34001420	0	0	0	0	0
Alderminster BUA	E34001421	0	0	0	0	0
Helsby BUA	E34001422	4959	0	0	0	0
Snettisham BUA	E34001423	2858	0	0	0	0
Southminster BUA	E34001424	4274	0	0	0	0
Halsall BUA	E34001425	0	0	0	0	0
Burnham Overy Staithe BUA	E34001426	0	0	0	0	0
Stadhampton BUA	E34001427	1201	0	0	0	0
Crowle (North Lincolnshire) BUA	E34001428	3504	0	0	0	0
Lowca BUA	E34001429	0	0	0	0	0
Petersfield BUA	E34001430	14998	7	3	0	10
Plaistow BUA	E34001431	0	0	0	0	0
Higher Boscaswell BUA	E34001432	1519	0	0	0	0
Middle Wallop Airfield BUA	E34001433	0	0	0	0	0
Louth BUA	E34001434	16466	16	6	0	22
Pillerton Priors BUA	E34001435	0	0	0	0	0
Burniston BUA	E34001436	2218	0	0	0	0
Martin (North Kesteven) BUA	E34001437	0	0	0	0	0
East Haddon BUA	E34001438	0	0	0	0	0
Langham (North Norfolk) BUA	E34001439	0	0	0	0	0
Brill BUA	E34001440	1273	0	0	0	0
Abbeytown BUA	E34001441	0	0	0	0	0
Westfield (Rother) BUA	E34001442	3201	0	0	0	0
Gurney Slade BUA	E34001443	0	0	0	0	0
Rye BUA	E34001444	4267	0	0	0	0
Ashington (Northumberland) BUA	E34001445	27804	30	6	0	36
Crowfield BUA	E34001446	0	0	0	0	0
Hockley Heath BUA	E34001447	1602	0	0	0	0
Chalkhouse Green BUA	E34001448	0	0	0	0	0
Westham BUA	E34001449	3061	0	0	0	0
Hoddlesden BUA	E34001450	1920	0	0	0	0
Tingewick BUA	E34001451	0	0	0	0	0
Thorrington (West) BUA	E34001452	0	0	0	0	0
Wix BUA	E34001453	0	0	0	0	0
Henton BUA	E34001454	0	0	0	0	0
Whitchurch (Basingstoke and Deane) BUA	E34001455	5229	0	0	0	0
Shouldham BUA	E34001456	0	0	0	0	0
Moulton Seas End BUA	E34001457	0	0	0	0	0
Swithland BUA	E34001458	0	0	0	0	0
Brasted Chart BUA	E34001459	0	0	0	0	0
Blakesley BUA	E34001460	1609	0	0	0	0
Newmarket BUA	E34001461	21496	27	4	0	31
Reedham BUA	E34001462	0	0	0	0	0
Broughton (North Lincolnshire) BUA	E34001463	4665	0	0	0	0
Woolacombe BUA	E34001464	0	0	0	0	0
South Moreton BUA	E34001465	1556	0	0	0	0
Barnburgh BUA	E34001466	2977	0	0	0	0
Stretton-on-Fosse BUA	E34001467	0	0	0	0	0
Rattlesden BUA	E34001468	0	0	0	0	0
Beenham BUA	E34001469	1197	0	0	0	0
Lubenham BUA	E34001470	1756	0	0	0	0
Bradninch BUA	E34001471	2054	0	0	0	0
Tuddenham St Martin BUA	E34001472	0	0	0	0	0
Ashburton BUA	E34001473	3440	0	0	0	0
Whittlesford BUA	E34001474	1201	0	0	0	0
Culcheth BUA	E34001475	6029	0	0	0	0
Speen BUA	E34001476	1712	0	0	0	0
Chesterton BUA	E34001477	1600	0	0	0	0
Peldon BUA	E34001478	0	0	0	0	0
Horton-cum-Studley BUA	E34001479	0	0	0	0	0
Stoke St Mary BUA	E34001480	0	0	0	0	0
Heswall BUA	E34001481	30623	29	11	0	40
Leigh (West Dorset) BUA	E34001482	0	0	0	0	0
Appleton Roebuck BUA	E34001483	0	0	0	0	0
Harmer Hill BUA	E34001484	0	0	0	0	0
Shotley BUA	E34001485	0	0	0	0	0
Axbridge BUA	E34001486	2063	0	0	0	0
Constantine Bay BUA	E34001487	0	0	0	0	0
Mears Ashby BUA	E34001488	0	0	0	0	0
Willington (Bedford) BUA	E34001489	1471	0	0	0	0
Finchingfield BUA	E34001490	1475	0	0	0	0
Sheerness BUA	E34001491	12004	19	3	0	22
North Duffield BUA	E34001492	1912	0	0	0	0
Driffield BUA	E34001493	13826	15	2	0	17
Norleywood BUA	E34001494	0	0	0	0	0
Tenbury Wells BUA	E34001495	3753	0	0	0	0
Hanley Swan BUA	E34001496	1571	0	0	0	0
Tibberton (Wychavon) BUA	E34001497	0	0	0	0	0
Martin Hussingtree BUA	E34001498	0	0	0	0	0
Old Leake BUA	E34001499	2014	0	0	0	0
Corby Glen BUA	E34001500	2440	0	0	0	0
Loxwood BUA	E34001501	1834	0	0	0	0
Llangrove BUA	E34001502	0	0	0	0	0
Potter Heigham BUA	E34001503	0	0	0	0	0
Retford BUA	E34001504	22359	28	5	0	33
North Waltham BUA	E34001505	1336	1	0	0	1
Bottom o' th' Moor BUA	E34001506	0	0	0	0	0
Balcombe BUA	E34001507	1917	0	0	0	0
Houghton (Huntingdonshire) BUA	E34001508	1814	0	0	0	0
Arlingham BUA	E34001509	0	0	0	0	0
Rusper BUA	E34001510	0	0	0	0	0
Shorwell BUA	E34001511	0	0	0	0	0
Eltisley BUA	E34001512	0	0	0	0	0
Swinderby BUA	E34001513	0	0	0	0	0
Highley BUA	E34001514	3616	0	0	0	0
Layer-de-la-Haye BUA	E34001515	1495	0	0	0	0
Wollaston BUA	E34001516	4051	0	0	0	0
Horley BUA	E34001517	0	0	0	0	0
Radcliffe on Trent BUA	E34001518	8875	0	0	0	0
Knowle BUA	E34001519	2762	1	0	0	1
Ruskington BUA	E34001520	5636	0	0	0	0
Glazebury BUA	E34001521	1549	0	0	0	0
Thurlaston BUA	E34001522	1149	0	0	0	0
Patrington BUA	E34001523	1577	0	0	0	0
Locking BUA	E34001524	3733	0	0	0	0
Stogumber BUA	E34001525	0	0	0	0	0
Arnside BUA	E34001526	2587	0	0	0	0
North Somercotes BUA	E34001527	1967	0	0	0	0
Christian Malford BUA	E34001528	0	0	0	0	0
Otley BUA	E34001529	0	0	0	0	0
Roydon BUA	E34001530	2186	3	0	0	3
Fownhope BUA	E34001531	1749	0	0	0	0
Gargrave BUA	E34001532	1394	0	0	0	0
Felsham BUA	E34001533	0	0	0	0	0
Melbourne (South Derbyshire) BUA	E34001534	4847	0	0	0	0
Penny Bridge BUA	E34001535	0	0	0	0	0
Woodbury BUA	E34001536	1610	0	0	0	0
Wigton BUA	E34001537	5826	0	0	0	0
Bromham (Wiltshire) BUA	E34001538	0	0	0	0	0
Welland BUA	E34001539	2072	0	0	0	0
Ryall BUA	E34001540	1775	0	0	0	0
Castle Hedingham BUA	E34001541	1691	0	0	0	0
Hessett BUA	E34001542	0	0	0	0	0
Burbage BUA	E34001543	1772	0	0	0	0
Monkton Farleigh BUA	E34001544	0	0	0	0	0
Leominster BUA	E34001545	11686	10	0	0	10
Bratton BUA	E34001546	1359	1	0	0	1
Harwell BUA	E34001547	2795	0	0	0	0
Oxenpill BUA	E34001548	1540	0	0	0	0
Blackmore End BUA	E34001549	0	0	0	0	0
Whaddon BUA	E34001550	0	0	0	0	0
Huby (Harrogate) BUA	E34001551	0	0	0	0	0
Weybourne BUA	E34001552	0	0	0	0	0
Twyford (Winchester) BUA	E34001553	1595	0	0	0	0
Alburgh BUA	E34001554	0	0	0	0	0
Tuxford BUA	E34001555	3114	0	0	0	0
Castle Bytham BUA	E34001556	1237	0	0	0	0
Bamford BUA	E34001557	1523	0	0	0	0
High Littleton BUA	E34001558	1342	0	0	0	0
Dickleburgh BUA	E34001559	1475	0	0	0	0
Doddinghurst Common BUA	E34001560	0	0	0	0	0
Praze-an-Beeble BUA	E34001561	1654	0	0	0	0
Woodford BUA	E34001562	2124	0	0	0	0
Wickhamford BUA	E34001563	1501	0	0	0	0
Uffington (Vale of White Horse) BUA	E34001564	2388	0	0	0	0
Wick (South Gloucestershire) BUA	E34001565	1218	0	0	0	0
Yorkley BUA	E34001566	3527	0	0	0	0
Great Clifton BUA	E34001567	1594	0	0	0	0
RAF Wyton BUA	E34001568	1965	0	0	0	0
Mollington (Cheshire West and Chester) BUA	E34001569	2214	4	1	0	5
Ram Lane BUA	E34001570	0	0	0	0	0
Coleshill (Chiltern) BUA	E34001571	0	0	0	0	0
Sandhurst (Tewkesbury) BUA	E34001572	0	0	0	0	0
Sixpenny Handley BUA	E34001573	1429	0	0	0	0
St Martin's BUA	E34001574	2862	0	0	0	0
Claybrooke Magna BUA	E34001575	0	0	0	0	0
Mosterton BUA	E34001576	1153	0	0	0	0
Freeland BUA	E34001577	1560	0	0	0	0
Hill Ridware BUA	E34001578	1797	0	0	0	0
Gayton (King's Lynn and West Norfolk) BUA	E34001579	2242	0	0	0	0
Stallingborough BUA	E34001580	1226	0	0	0	0
Sturminster Newton BUA	E34001581	4770	0	0	0	0
Hayfield BUA	E34001582	2060	0	0	0	0
Old Newton BUA	E34001583	1214	0	0	0	0
Tackley BUA	E34001584	0	0	0	0	0
Wybunbury BUA	E34001585	1455	0	0	0	0
Cerne Abbas BUA	E34001586	0	0	0	0	0
Wicken Green Village BUA	E34001587	0	0	0	0	0
Wootton Courtenay BUA	E34001588	0	0	0	0	0
Tilbrook BUA	E34001589	0	0	0	0	0
Claverley BUA	E34001590	1623	0	0	0	0
Moulton (South Holland) BUA	E34001591	1734	0	0	0	0
Ellerton BUA	E34001592	0	0	0	0	0
Muston BUA	E34001593	0	0	0	0	0
Pilton BUA	E34001594	0	0	0	0	0
Walsham Le Willows BUA	E34001595	1688	0	0	0	0
Norton Lindsey BUA	E34001596	0	0	0	0	0
Kirton End BUA	E34001597	0	0	0	0	0
Upton Grey BUA	E34001598	0	0	0	0	0
North Newbald BUA	E34001599	1467	0	0	0	0
South Croxton BUA	E34001600	0	0	0	0	0
Moresby Parks BUA	E34001601	1457	0	0	0	0
Mattishall BUA	E34001602	2948	0	0	0	0
Helpringham BUA	E34001603	0	0	0	0	0
Bodmin BUA	E34001604	14794	17	1	0	18
Michelmersh BUA	E34001605	1353	0	0	0	0
Wilbarston BUA	E34001606	0	0	0	0	0
Alpington BUA	E34001607	1299	0	0	0	0
Tunstall BUA	E34001608	0	0	0	0	0
Caister-on-Sea BUA	E34001609	9066	0	0	0	0
Mere Brow BUA	E34001610	1109	0	0	0	0
Ramsey Forty Foot BUA	E34001611	0	0	0	0	0
Little Totham BUA	E34001612	0	0	0	0	0
Widdington BUA	E34001613	0	0	0	0	0
Monks Eleigh BUA	E34001614	0	0	0	0	0
Weston (Stafford) BUA	E34001615	1866	0	0	0	0
Gislingham BUA	E34001616	1397	0	0	0	0
Stannington Station BUA	E34001617	0	0	0	0	0
Tarrant Keyneston BUA	E34001618	0	0	0	0	0
Allerston BUA	E34001619	1642	0	0	0	0
Great Green BUA	E34001620	0	0	0	0	0
Costock BUA	E34001621	0	0	0	0	0
Scotton (West Lindsey) BUA	E34001622	0	0	0	0	0
Great Sampford BUA	E34001623	0	0	0	0	0
Corpusty BUA	E34001624	0	0	0	0	0
Torksey Lock BUA	E34001625	0	0	0	0	0
Farrington Gurney BUA	E34001626	0	0	0	0	0
Buckingham Park BUA	E34001627	1785	0	0	0	0
Cranwell BUA	E34001628	1369	0	0	0	0
Somersham (Huntingdonshire) BUA	E34001629	3167	0	0	0	0
Sutton Veny BUA	E34001630	1226	0	0	0	0
Skelton (York) BUA	E34001631	1548	0	1	0	1
Ball Hill BUA	E34001632	0	0	0	0	0
Slaley BUA	E34001633	0	0	0	0	0
Ashby cum Fenby BUA	E34001634	0	0	0	0	0
Swaffham Prior BUA	E34001635	2033	0	0	0	0
Bagnall BUA	E34001636	0	0	0	0	0
Woodsetts BUA	E34001637	1844	0	0	0	0
All Cannings BUA	E34001638	0	0	0	0	0
Longstanton BUA	E34001639	2714	0	0	0	0
Caxton BUA	E34001640	0	0	0	0	0
Stoke-by-Nayland BUA	E34001641	0	0	0	0	0
Wortham BUA	E34001642	1257	0	0	0	0
Milverton BUA	E34001643	1701	0	0	0	0
Cornhill on Tweed BUA	E34001644	0	0	0	0	0
Devizes BUA	E34001645	18949	13	2	0	15
Yarpole BUA	E34001646	0	0	0	0	0
Blisworth BUA	E34001647	1789	0	0	0	0
Easton on the Hill BUA	E34001648	1810	0	0	0	0
Colne Engaine BUA	E34001649	0	0	0	0	0
Enstone BUA	E34001650	1137	0	0	0	0
Winslow BUA	E34001651	4417	0	0	0	0
Wilburton BUA	E34001652	1705	0	0	0	0
Hunton BUA	E34001653	0	0	0	0	0
Bromley Green BUA	E34001654	0	0	0	0	0
Lingdale BUA	E34001655	2030	0	0	0	0
Darenth BUA	E34001656	2704	0	0	0	0
Bucknell (Shropshire) BUA	E34001657	0	0	0	0	0
Keinton Mandeville BUA	E34001658	1629	0	0	0	0
Pannal BUA	E34001659	2548	0	0	0	0
Ellington (Huntingdonshire) BUA	E34001660	0	0	0	0	0
Trefonen BUA	E34001661	1577	0	0	0	0
Everton (New Forest) BUA	E34001662	1982	0	0	0	0
Orford BUA	E34001663	0	0	0	0	0
Welford BUA	E34001664	1967	0	0	0	0
St Merryn BUA	E34001665	1604	0	0	0	0
Lapford BUA	E34001666	1625	0	0	0	0
Burghfield BUA	E34001667	0	0	0	0	0
Worthen BUA	E34001668	0	0	0	0	0
Sandy Cross BUA	E34001669	0	0	0	0	0
Great Ayton BUA	E34001670	4982	0	0	0	0
Stretham BUA	E34001671	2276	0	0	0	0
Cuckfield BUA	E34001672	3511	0	0	0	0
Flimwell BUA	E34001673	0	0	0	0	0
Cononley BUA	E34001674	1698	0	0	0	0
Upper Tankersley BUA	E34001675	0	0	0	0	0
Winchmore Hill BUA	E34001676	1494	0	0	0	0
Endmoor BUA	E34001677	2245	0	0	0	0
Little Harrowden BUA	E34001678	0	0	0	0	0
Failand BUA	E34001679	0	0	0	0	0
Croston BUA	E34001680	3103	0	0	0	0
Rawcliffe BUA	E34001681	1699	0	0	0	0
Freethorpe BUA	E34001682	0	0	0	0	0
Stewkley BUA	E34001683	1840	0	0	0	0
Leedstown BUA	E34001684	0	0	0	0	0
Hoveringham BUA	E34001685	0	0	0	0	0
Cotgrave BUA	E34001686	7195	0	0	0	0
Embleton BUA	E34001687	1522	0	0	0	0
Lea Valley BUA	E34001688	1694	1	0	0	1
Braunston-in-Rutland BUA	E34001689	0	0	0	0	0
Champneys College BUA	E34001690	0	0	0	0	0
Grafty Green BUA	E34001691	0	0	0	0	0
Cottingham BUA	E34001692	1584	0	0	0	0
Rockland St Mary BUA	E34001693	0	0	0	0	0
Harmston BUA	E34001694	0	0	0	0	0
Ulleskelf BUA	E34001695	0	0	0	0	0
Wingate BUA	E34001696	5278	0	0	0	0
Sampford Peverell BUA	E34001697	1637	0	0	0	0
Pakenham BUA	E34001698	0	0	0	0	0
Great Addington BUA	E34001699	0	0	0	0	0
Kirkby Lonsdale BUA	E34001700	1056	0	0	0	0
Castle Rising BUA	E34001701	0	0	0	0	0
Great Kimble BUA	E34001702	0	0	0	0	0
Oakridge Lynch BUA	E34001703	0	0	0	0	0
Elland BUA	E34001704	16477	23	6	0	29
Grampound BUA	E34001705	1211	0	0	0	0
Cullingworth BUA	E34001706	3257	0	0	0	0
Potterspury BUA	E34001707	2043	0	0	0	0
Connor Downs BUA	E34001708	1405	0	0	0	0
Orwell BUA	E34001709	2343	0	0	0	0
Chelston BUA	E34001710	0	0	0	0	0
Bishop's Stortford BUA	E34001711	38005	24	1	0	25
Bowerchalke BUA	E34001712	0	0	0	0	0
Toll Bar BUA	E34001713	1574	0	0	0	0
Walkeringham BUA	E34001714	0	0	0	0	0
Kenilworth BUA	E34001715	20260	22	2	0	24
Much Wenlock BUA	E34001716	3309	0	0	0	0
Chardstock BUA	E34001717	0	0	0	0	0
East Drayton BUA	E34001718	0	0	0	0	0
Tockwith BUA	E34001719	1458	0	0	0	0
Apperknowle BUA	E34001720	0	0	0	0	0
Hartwell BUA	E34001721	1881	0	0	0	0
Burham BUA	E34001722	0	0	0	0	0
Leconfield BUA	E34001723	3266	0	0	0	0
Wellow (Newark and Sherwood) BUA	E34001724	0	0	0	0	0
Digby BUA	E34001725	1458	0	0	0	0
Scorton BUA	E34001726	1653	0	0	0	0
Haslington BUA	E34001727	4734	0	0	0	0
North Mymms BUA	E34001728	0	0	0	0	0
Bearley BUA	E34001729	0	0	0	0	0
Germoe BUA	E34001730	1380	0	0	0	0
Unstone Green BUA	E34001731	1867	0	0	0	0
Aust BUA	E34001732	0	0	0	0	0
Hungerford BUA	E34001733	5779	0	0	0	0
Stonesfield BUA	E34001734	1317	0	0	0	0
Godolphin Cross BUA	E34001735	0	0	0	0	0
Shilbottle BUA	E34001736	1833	0	0	0	0
Swavesey BUA	E34001737	2475	0	0	0	0
Barningham BUA	E34001738	0	0	0	0	0
Countesthorpe BUA	E34001739	6651	0	0	0	0
St Keverne BUA	E34001740	2009	0	0	0	0
Ravensmoor BUA	E34001741	0	0	0	0	0
Kilmington BUA	E34001742	0	0	0	0	0
Denton (South Northamptonshire) BUA	E34001743	0	0	0	0	0
Fulford BUA	E34001744	1550	0	0	0	0
Burton Lazars BUA	E34001745	0	0	0	0	0
Elder Street BUA	E34001746	2626	0	0	0	0
Hoby BUA	E34001747	0	0	0	0	0
Rooks Bridge BUA	E34001748	0	0	0	0	0
Shebbear BUA	E34001749	0	0	0	0	0
Easington (County Durham) BUA	E34001750	7697	0	0	0	0
Hempnall Green BUA	E34001751	0	0	0	0	0
Wood Street Village BUA	E34001752	0	0	0	0	0
Corston (Bath and North East Somerset) BUA	E34001753	0	0	0	0	0
Studland BUA	E34001754	0	0	0	0	0
Collingbourne Ducis BUA	E34001755	1685	0	0	0	0
Bishop Burton BUA	E34001756	0	0	0	0	0
Shackleford BUA	E34001757	1369	0	0	0	0
Downe BUA	E34001758	0	0	0	0	0
New Romney BUA	E34001759	9676	0	0	0	0
Bishop Middleham BUA	E34001760	1276	0	0	0	0
Thorpe Audlin BUA	E34001761	0	0	0	0	0
Withington (County of Herefordshire) BUA	E34001762	1761	0	0	0	0
Guilsborough BUA	E34001763	0	0	0	0	0
Old Dalby BUA	E34001764	0	0	0	0	0
Toy's Hill BUA	E34001765	0	0	0	0	0
Highworth BUA	E34001766	8255	0	0	0	0
Bolney BUA	E34001767	0	0	0	0	0
Oldhill Wood BUA	E34001768	0	0	0	0	0
Wrays BUA	E34001769	0	0	0	0	0
Freckenham BUA	E34001770	0	0	0	0	0
Sedgefield BUA	E34001771	5614	0	0	0	0
Grainthorpe BUA	E34001772	0	0	0	0	0
Hook Norton BUA	E34001773	1311	0	0	0	0
Etchinghill BUA	E34001774	0	0	0	0	0
Malborough BUA	E34001776	1800	0	0	0	0
Corse BUA	E34001777	0	0	0	0	0
Sandford BUA	E34001778	1538	0	0	0	0
Bean BUA	E34001779	1644	0	0	0	0
Ockley BUA	E34001780	0	0	0	0	0
Rock (Cornwall) BUA	E34001781	2237	0	0	0	0
Broughton (Kettering) BUA	E34001782	3151	0	0	0	0
Meonstoke BUA	E34001783	0	0	0	0	0
Cuffley BUA	E34001784	3576	0	0	0	0
Letty Green BUA	E34001785	2517	0	0	0	0
Griston BUA	E34001786	0	0	0	0	0
Gedney Dyke BUA	E34001787	0	0	0	0	0
Ince Blundell BUA	E34001788	0	0	0	0	0
Henley-In-Arden BUA	E34001789	3069	0	0	0	0
Brogborough BUA	E34001790	0	0	0	0	0
Stalbridge BUA	E34001791	1804	0	0	0	0
Wrentham BUA	E34001792	0	0	0	0	0
Wendens Ambo BUA	E34001793	0	0	0	0	0
Bredon BUA	E34001794	2502	0	0	0	0
Cornforth BUA	E34001795	2491	0	0	0	0
Welford-on-Avon BUA	E34001796	2172	0	0	0	0
Coffinswell BUA	E34001797	0	0	0	0	0
Dorstone BUA	E34001798	0	0	0	0	0
Bourn BUA	E34001799	0	0	0	0	0
Shere BUA	E34001800	1865	0	0	0	0
Great Haywood BUA	E34001801	1583	0	0	0	0
Kineton BUA	E34001802	3056	0	0	0	0
Abbotsley BUA	E34001803	0	0	0	0	0
St Germans BUA	E34001804	0	0	0	0	0
Fairfield Park BUA	E34001805	2960	0	0	0	0
Colden Common BUA	E34001806	3877	0	0	0	0
Washingborough BUA	E34001807	6793	0	0	0	0
Fyfield BUA	E34001808	0	0	0	0	0
Charfield BUA	E34001809	1870	0	0	0	0
Great Eversden BUA	E34001810	0	0	0	0	0
Renishaw BUA	E34001811	2732	0	0	0	0
Portreath BUA	E34001812	1335	0	0	0	0
Manfield BUA	E34001813	0	0	0	0	0
Essendine BUA	E34001814	0	0	0	0	0
Oakhill BUA	E34001815	0	0	0	0	0
West Bank BUA	E34001816	0	0	0	0	0
Gedney Drove End BUA	E34001817	0	0	0	0	0
Horning BUA	E34001818	0	0	0	0	0
Brockenhurst BUA	E34001819	3551	0	0	0	0
Mayland BUA	E34001820	3853	0	0	0	0
Arnesby BUA	E34001821	0	0	0	0	0
Menheniot BUA	E34001822	1717	0	0	0	0
Minety BUA	E34001823	1418	0	0	0	0
Nassington BUA	E34001824	1908	0	0	0	0
Bradley BUA	E34001825	0	0	0	0	0
Rampton (South Cambridgeshire) BUA	E34001826	0	0	0	0	0
Wysall BUA	E34001827	0	0	0	0	0
Craven Arms BUA	E34001828	2890	0	0	0	0
Billy Row BUA	E34001829	1691	0	0	0	0
Wistanswick BUA	E34001830	0	0	0	0	0
Cliffe Woods BUA	E34001831	2849	0	0	0	0
East Rainton BUA	E34001832	1410	1	0	0	1
Bosham Hoe BUA	E34001833	0	0	0	0	0
Meopham (South) BUA	E34001834	1410	0	0	0	0
Hartlip BUA	E34001835	0	0	0	0	0
Worlaby BUA	E34001836	1256	0	0	0	0
Cranwell (North West) BUA	E34001837	0	0	0	0	0
Branton BUA	E34001838	1356	0	0	0	0
Dummer BUA	E34001839	0	0	0	0	0
Little Brickhill BUA	E34001840	0	0	0	0	0
Ansty BUA	E34001841	0	0	0	0	0
Burton upon Stather BUA	E34001842	3207	0	0	0	0
Market Overton BUA	E34001843	0	0	0	0	0
Chevington BUA	E34001844	0	0	0	0	0
Heather BUA	E34001845	1517	0	0	0	0
Saxtead Green BUA	E34001846	0	0	0	0	0
Cargo BUA	E34001847	0	0	0	0	0
Romsley BUA	E34001848	2231	0	0	0	0
Whitchurch Canonicorum BUA	E34001849	0	0	0	0	0
South Ockendon BUA	E34001850	19505	27	2	0	29
Axmouth BUA	E34001851	0	0	0	0	0
Royal Hospital School BUA	E34001852	0	0	0	0	0
Brimfield BUA	E34001853	0	0	0	0	0
South Chailey BUA	E34001854	1209	0	0	0	0
Sole Street BUA	E34001855	1458	0	0	0	0
Lower Hardres BUA	E34001856	0	0	0	0	0
Furneux Pelham BUA	E34001857	0	0	0	0	0
Rothersthorpe BUA	E34001858	0	0	0	0	0
Ickford BUA	E34001859	1704	0	0	0	0
Upper Gravenhurst BUA	E34001860	0	0	0	0	0
Newnham (Forest of Dean) BUA	E34001861	1672	0	0	0	0
Ettington BUA	E34001862	2419	0	0	0	0
Bream BUA	E34001863	3172	0	0	0	0
Tow House BUA	E34001864	0	0	0	0	0
Kington St Michael BUA	E34001865	0	0	0	0	0
Minsterworth BUA	E34001866	0	0	0	0	0
Apperley BUA	E34001867	0	0	0	0	0
Denby Dale BUA	E34001868	3455	0	0	0	0
Defford BUA	E34001869	0	0	0	0	0
Wylye BUA	E34001870	0	0	0	0	0
Howle Hill BUA	E34001871	0	0	0	0	0
Toft BUA	E34001872	0	0	0	0	0
Sambourne BUA	E34001873	0	0	0	0	0
Ardingly BUA	E34001874	1940	0	0	0	0
North Frodingham BUA	E34001875	1706	0	0	0	0
Hamble-le-Rice BUA	E34001876	4226	0	0	0	0
Eastleach Martin BUA	E34001877	0	0	0	0	0
Halland BUA	E34001878	0	0	0	0	0
Little Haywood BUA	E34001879	2949	0	0	0	0
Breighton BUA	E34001880	0	0	0	0	0
Chipping Norton BUA	E34001881	6359	0	0	0	0
Eardisley BUA	E34001882	0	0	0	0	0
Ancaster BUA	E34001883	1289	0	0	0	0
Rolvenden Layne BUA	E34001884	0	0	0	0	0
Sarratt BUA	E34001885	1835	1	0	0	1
Tyler Hill BUA	E34001886	0	0	0	0	0
Denton (South Kesteven) BUA	E34001887	0	0	0	0	0
Barrow Hill BUA	E34001888	0	0	0	0	0
Beeston BUA	E34001889	0	0	0	0	0
Maidwell BUA	E34001890	0	0	0	0	0
Grange Moor BUA	E34001891	0	0	0	0	0
Upper Longdon BUA	E34001892	0	0	0	0	0
Bempton BUA	E34001893	1037	0	0	0	0
Elswick BUA	E34001894	1482	0	0	0	0
West Chiltington Common BUA	E34001895	6710	0	0	0	0
New Rossington BUA	E34001896	13536	10	0	0	10
Kingston near Lewes BUA	E34001897	0	0	0	0	0
Stourton BUA	E34001898	0	0	0	0	0
Countess BUA	E34001899	0	0	0	0	0
Stoke Hammond BUA	E34001900	3044	0	0	0	0
Seagrave BUA	E34001901	0	0	0	0	0
Swillington BUA	E34001902	3085	0	0	0	0
Coxheath BUA	E34001903	4469	0	0	0	0
Tipton St John BUA	E34001904	0	0	0	0	0
Lympstone BUA	E34001905	1773	0	0	0	0
Mawsley Village BUA	E34001906	3023	0	0	0	0
Holywell Green BUA	E34001907	1621	0	0	0	0
Cockshutt BUA	E34001908	0	0	0	0	0
Erpingham BUA	E34001909	2368	0	0	0	0
Milton Malsor BUA	E34001910	0	0	0	0	0
Corston (Wiltshire) BUA	E34001911	0	0	0	0	0
Standlake BUA	E34001912	1524	0	0	0	0
Garvestone BUA	E34001913	0	0	0	0	0
Belton (Great Yarmouth) BUA	E34001914	5485	0	0	0	0
Kemerton BUA	E34001915	1227	0	0	0	0
Meldreth BUA	E34001916	1435	0	0	0	0
Tollerton (Hambleton) BUA	E34001917	2086	0	0	0	0
Timsbury BUA	E34001918	2622	0	0	0	0
Ixworth BUA	E34001919	2352	0	0	0	0
Purton BUA	E34001920	4267	0	0	0	0
Christow BUA	E34001921	0	0	0	0	0
Moretonhampstead BUA	E34001922	1689	0	0	0	0
Ashover BUA	E34001923	1912	0	0	0	0
Chilton (Vale of White Horse) BUA	E34001924	1075	0	0	0	0
Boughton Lees BUA	E34001925	0	0	0	0	0
Birdingbury BUA	E34001926	0	0	0	0	0
Croft (Warrington) BUA	E34001927	1824	0	0	0	0
Puttenham BUA	E34001928	0	0	0	0	0
Stokenham BUA	E34001929	0	0	0	0	0
Wheaton Aston BUA	E34001930	2544	0	0	0	0
Chrishall BUA	E34001931	0	0	0	0	0
Long Lawford BUA	E34001932	3616	0	0	0	0
Wrawby BUA	E34001933	1748	0	0	0	0
Great Ryburgh BUA	E34001934	1042	0	0	0	0
Hatherleigh BUA	E34001935	2234	0	0	0	0
Culham BUA	E34001936	0	0	0	0	0
Thornwood Common BUA	E34001937	0	0	0	0	0
Stoke Row BUA	E34001938	1146	0	0	0	0
Epperstone BUA	E34001939	0	0	0	0	0
Brightlingsea BUA	E34001940	8069	0	0	0	0
Ridgmont BUA	E34001941	0	0	0	0	0
Cropston BUA	E34001942	0	0	0	0	0
Mumby BUA	E34001943	0	0	0	0	0
Ashwellthorpe BUA	E34001944	0	0	0	0	0
West Butterwick BUA	E34001945	0	0	0	0	0
Hinton St Mary BUA	E34001946	0	0	0	0	0
Stone Hill BUA	E34001947	0	0	0	0	0
Wighton BUA	E34001948	0	0	0	0	0
Chaldon BUA	E34001949	0	0	0	0	0
Clun BUA	E34001950	0	0	0	0	0
Cassington BUA	E34001951	0	0	0	0	0
Ebberston BUA	E34001952	0	0	0	0	0
Capenhurst BUA	E34001953	0	0	0	0	0
St Mary Bourne BUA	E34001954	1512	0	0	0	0
Medbourne BUA	E34001955	0	0	0	0	0
Maple Cross BUA	E34001956	2814	2	1	0	3
Wilcott BUA	E34001957	0	0	0	0	0
Stanford-le-Hope BUA	E34001958	28970	14	7	0	21
Rookley BUA	E34001959	0	0	0	0	0
Newton (Fenland) BUA	E34001960	0	0	0	0	0
Claverdon BUA	E34001961	2279	0	0	0	0
Yeovil BUA	E34001962	46061	62	7	0	69
Bolton BUA	E34001963	0	0	0	0	0
Hatton BUA	E34001964	2734	0	0	0	0
Swainby BUA	E34001965	0	0	0	0	0
North Baddesley BUA	E34001966	6833	0	0	0	0
Brinkley BUA	E34001967	0	0	0	0	0
Worlington BUA	E34001968	0	0	0	0	0
Mundesley BUA	E34001969	2740	0	0	0	0
Marston Moretaine BUA	E34001970	3948	0	0	0	0
Easton Royal BUA	E34001971	0	0	0	0	0
Harrietsham BUA	E34001973	2120	0	0	0	0
Semington BUA	E34001974	1675	0	0	0	0
Somersham (Mid Suffolk) BUA	E34001975	0	0	0	0	0
Brantham BUA	E34001976	2566	0	0	0	0
Morchard Bishop BUA	E34001977	0	0	0	0	0
Binfield Heath BUA	E34001978	1762	0	0	0	0
Harpole BUA	E34001979	1545	0	0	0	0
Dodford BUA	E34001980	0	0	0	0	0
Wisborough Green BUA	E34001981	1195	0	0	0	0
Amesbury BUA	E34001982	10810	3	0	0	3
Baltonsborough BUA	E34001983	2355	0	0	0	0
Bassingbourn BUA	E34001984	1914	0	0	0	0
Seghill BUA	E34001985	2987	0	0	0	0
Wrea Green BUA	E34001986	1380	1	0	0	1
Braithwell BUA	E34001988	1578	0	0	0	0
Hawkshaw BUA	E34001989	0	0	0	0	0
Scampton Airfield BUA	E34001990	1752	0	0	0	0
Pebworth BUA	E34001991	0	0	0	0	0
North Greetwell BUA	E34001992	0	0	0	0	0
Crook BUA	E34001993	9985	0	0	0	0
Nawton BUA	E34001994	0	0	0	0	0
Kingston Lisle BUA	E34001995	0	0	0	0	0
Lyminge BUA	E34001996	1344	0	0	0	0
Walpole Highway BUA	E34001997	0	0	0	0	0
East Meon BUA	E34001998	0	0	0	0	0
Lambourn BUA	E34001999	4105	0	0	0	0
Ruan Minor BUA	E34002000	0	0	0	0	0
Napton on the Hill BUA	E34002001	1145	0	0	0	0
Holmesfield BUA	E34002002	0	0	0	0	0
Whatstandwell BUA	E34002003	0	0	0	0	0
[truncated: 3,494 more rows]

## Sheet: Data_2012
BUA11NM	BUA11CD	Population	Minor_accidents	Serious_accidents	Fatal_accidents	Accidents_of_all_severities
Kexby BUA	E34000001	0	0	0	0	0
Bradfield Heath BUA	E34000002	0	0	0	0	0
Huntley BUA	E34000003	1777	0	0	0	0
Swinefleet BUA	E34000004	0	0	0	0	0
Foulsham BUA	E34000005	1425	0	0	0	0
Easton (South Norfolk) BUA	E34000006	1551	0	0	0	0
Carlton in Lindrick BUA	E34000007	5580	0	0	0	0
Shrewton BUA	E34000008	1597	0	0	0	0
Maiden Newton BUA	E34000009	2051	0	0	0	0
Normanton on Soar BUA	E34000010	0	0	0	0	0
Warton BUA	E34000011	2014	0	0	0	0
Hartland BUA	E34000012	1485	0	0	0	0
Buntingsdale BUA	E34000013	0	0	0	0	0
Nonington BUA	E34000014	1466	0	0	0	0
Madeley Park BUA	E34000015	0	0	0	0	0
Dorchester (West Dorset) BUA	E34000016	19152	12	2	1	15
Sayers Common BUA	E34000017	0	0	0	0	0
Dinghurst BUA	E34000018	0	0	0	0	0
Hartnoll BUA	E34000019	0	0	0	0	0
Ely BUA	E34000020	19719	18	0	0	18
Gilmorton BUA	E34000021	0	0	0	0	0
Huttoft BUA	E34000022	0	0	0	0	0
West Chinnock BUA	E34000023	0	0	0	0	0
Great Tey BUA	E34000024	0	0	0	0	0
Little Addington BUA	E34000025	0	0	0	0	0
Market Weighton BUA	E34000026	7784	0	0	0	0
Downham Market BUA	E34000027	10063	1	0	0	1
Kingston St Mary BUA	E34000028	0	0	0	0	0
Orlingbury BUA	E34000029	0	0	0	0	0
Rode BUA	E34000030	1361	0	0	0	0
Upper Denby BUA	E34000031	0	0	0	0	0
Shilton BUA	E34000032	0	0	0	0	0
Witcham BUA	E34000033	0	0	0	0	0
Read BUA	E34000034	2604	1	0	0	1
Salford Priors BUA	E34000035	0	0	0	0	0
Hyde Heath BUA	E34000036	1320	0	0	0	0
Padstow BUA	E34000037	2676	0	0	0	0
Willoughby (East Lindsey) BUA	E34000038	0	0	0	0	0
Penrith BUA	E34000039	15605	12	3	0	15
Winterborne Whitechurch BUA	E34000040	0	0	0	0	0
Bloxham BUA	E34000041	4171	0	0	0	0
Stonebridge BUA	E34000042	0	0	0	0	0
Lyng BUA	E34000043	0	0	0	0	0
Pawlett BUA	E34000044	1632	0	0	0	0
Ealand BUA	E34000045	1749	0	0	0	0
Husthwaite BUA	E34000046	0	0	0	0	0
Brough (Eden) BUA	E34000047	0	0	0	0	0
Bolsover BUA	E34000048	13150	11	0	0	11
Cambridge (Stroud) BUA	E34000049	0	0	0	0	0
Witton-le-Wear BUA	E34000050	0	0	0	0	0
Moreton on Lugg BUA	E34000051	0	0	0	0	0
Buntingford BUA	E34000052	5510	0	0	0	0
Low Fulney BUA	E34000053	0	0	0	0	0
Felmersham BUA	E34000054	0	0	0	0	0
March BUA	E34000055	22378	31	1	0	32
Southam BUA	E34000056	6581	0	0	0	0
Marston BUA	E34000057	0	0	0	0	0
Grimethorpe BUA	E34000058	5660	0	0	0	0
Easington (East Riding of Yorkshire) BUA	E34000059	1370	0	0	0	0
Chudleigh BUA	E34000060	4524	0	0	0	0
Slad BUA	E34000061	0	0	0	0	0
Catterick BUA	E34000062	3459	0	0	0	0
Great Oakley BUA	E34000063	997	0	0	0	0
Hemswell BUA	E34000064	0	0	0	0	0
Axtown BUA	E34000065	1850	0	0	0	0
Moor Row BUA	E34000066	1590	1	0	0	1
Royston BUA	E34000067	15896	6	1	0	7
Studley BUA	E34000068	7680	2	0	0	2
Wheatley Hill BUA	E34000069	2811	0	0	0	0
Fleckney BUA	E34000070	4925	0	0	0	0
Tickenham BUA	E34000071	0	0	0	0	0
Byers Green BUA	E34000072	0	0	0	0	0
Whitwell (Bolsover) BUA	E34000073	3927	0	0	0	0
Kingsbury BUA	E34000074	3722	0	0	0	0
Hazelbury Bryan BUA	E34000075	2020	0	0	0	0
Weston (North Hertfordshire) BUA	E34000076	0	0	0	0	0
Belbroughton BUA	E34000077	1526	0	0	0	0
North Creake BUA	E34000078	0	0	0	0	0
Simister BUA	E34000079	1485	0	0	0	0
Tempsford BUA	E34000080	0	0	0	0	0
Ludgershall (Wiltshire) BUA	E34000081	3206	0	0	0	0
Droxford BUA	E34000082	0	0	0	0	0
Willingham by Stow BUA	E34000083	0	0	0	0	0
Barnoldby le Beck BUA	E34000084	1065	0	0	0	0
West Ashling BUA	E34000085	1270	0	0	0	0
Irthlingborough BUA	E34000086	7015	0	0	0	0
Galhampton BUA	E34000087	0	0	0	0	0
Manea BUA	E34000088	2054	0	0	0	0
West Hanningfield BUA	E34000089	0	0	0	0	0
Halberton BUA	E34000090	2117	0	0	0	0
Runcton Holme BUA	E34000091	0	0	0	0	0
Ryhall BUA	E34000092	1507	0	0	0	0
Cuxton BUA	E34000093	4197	0	0	1	1
Twyford (Melton) BUA	E34000094	0	0	0	0	0
Hartest BUA	E34000095	0	0	0	0	0
Stoke Goldington BUA	E34000096	0	0	0	0	0
Wateringbury BUA	E34000097	2108	0	0	0	0
Over Kellet BUA	E34000098	2090	0	0	0	0
Little Wymondley BUA	E34000099	1374	0	0	0	0
Moira BUA	E34000100	1803	0	0	0	0
Drayton (South Somerset) BUA	E34000101	0	0	0	0	0
Mellis BUA	E34000102	0	0	0	0	0
Market Bosworth BUA	E34000103	1445	0	0	0	0
Ashill BUA	E34000104	1081	0	0	0	0
Rode Heath BUA	E34000105	2533	3	0	0	3
Thurton BUA	E34000106	1467	0	0	0	0
Hail Weston BUA	E34000107	0	0	0	0	0
Twigworth BUA	E34000108	0	0	0	0	0
Freshwater BUA	E34000109	8305	0	0	0	0
Hardwick (South Norfolk) BUA	E34000110	0	0	0	0	0
Waresley BUA	E34000111	0	0	0	0	0
Gweek BUA	E34000112	0	0	0	0	0
Crick BUA	E34000113	1907	0	0	0	0
Wrestlingworth BUA	E34000114	0	0	0	0	0
Barnoldswick BUA	E34000115	11042	7	2	0	9
Rackheath Industrial Estate BUA	E34000116	0	0	0	0	0
Lutton BUA	E34000117	0	0	0	0	0
Seahouses BUA	E34000118	1307	0	0	0	0
Billinghay BUA	E34000119	2614	0	0	0	0
Hollinfare BUA	E34000120	1994	0	0	0	0
Potterhanworth BUA	E34000121	0	0	0	0	0
Wheathampstead BUA	E34000122	4699	0	0	0	0
Winfarthing BUA	E34000123	0	0	0	0	0
Aberford BUA	E34000124	0	0	0	0	0
Northiam BUA	E34000125	1626	0	0	0	0
Hawkesbury Upton BUA	E34000126	2085	0	0	0	0
Wedmore BUA	E34000127	3312	0	0	0	0
High Bickington BUA	E34000128	0	0	0	0	0
Carlton-on-Trent BUA	E34000129	0	0	0	0	0
Ropley BUA	E34000130	2197	0	0	0	0
University of Sussex BUA	E34000131	3617	2	1	0	3
Wetheringsett BUA	E34000132	1347	0	0	0	0
Burchett's Green BUA	E34000133	0	0	0	0	0
Stevington BUA	E34000134	0	0	0	0	0
Grange-over-Sands BUA	E34000135	5924	0	0	0	0
Riding Mill BUA	E34000136	0	0	0	0	0
Ashton under Hill BUA	E34000137	1076	0	0	0	0
Osmotherley BUA	E34000138	0	0	0	0	0
Friskney Eaudyke BUA	E34000139	0	0	0	0	0
Cranborne BUA	E34000140	0	0	0	0	0
Preston (North Hertfordshire) BUA	E34000141	0	0	0	0	0
Theale BUA	E34000142	0	0	0	0	0
Old Stratford BUA	E34000143	2570	0	0	0	0
Cublington BUA	E34000144	0	0	0	0	0
Rudston BUA	E34000145	0	0	0	0	0
Bury BUA	E34000146	0	0	0	0	0
Cropredy BUA	E34000147	0	0	0	0	0
Aldbourne BUA	E34000148	1805	0	0	0	0
Shipham BUA	E34000149	0	0	0	0	0
Middleton Cheney BUA	E34000150	3850	0	0	0	0
Tarporley BUA	E34000151	2670	0	0	0	0
Cleeve BUA	E34000152	0	0	0	0	0
Alderton (Suffolk Coastal) BUA	E34000153	0	0	0	0	0
Batcombe BUA	E34000154	0	0	0	0	0
Moreton BUA	E34000155	0	0	0	0	0
Wirksworth BUA	E34000156	4324	0	0	0	0
St Mawes BUA	E34000157	0	0	0	0	0
Stratton Audley BUA	E34000158	0	0	0	0	0
Saxton BUA	E34000159	0	0	0	0	0
Woodcote BUA	E34000160	2637	0	0	0	0
Dalton-in-Furness BUA	E34000161	7514	0	0	0	0
Blyth (Bassetlaw) BUA	E34000162	2229	0	0	0	0
Haughley BUA	E34000163	2181	0	0	0	0
Howe Green BUA	E34000164	0	0	0	0	0
Calstock BUA	E34000165	1620	0	0	0	0
Five Oak Green BUA	E34000166	2463	0	0	0	0
Leasingham BUA	E34000167	2042	0	0	0	0
Southrop BUA	E34000168	0	0	0	0	0
Wells-next-the-Sea BUA	E34000169	2571	0	0	0	0
Tredington BUA	E34000170	0	0	0	0	0
Landrake BUA	E34000171	1103	0	0	0	0
Campsall BUA	E34000172	1614	0	0	0	0
Welney BUA	E34000173	0	0	0	0	0
Bedlington BUA	E34000174	17508	17	4	0	21
Brigg BUA	E34000175	5322	0	0	0	0
Steeple Aston BUA	E34000176	0	0	0	0	0
Great Barford BUA	E34000177	2042	0	0	0	0
Acton Turville BUA	E34000178	0	0	0	0	0
Abbotsbury BUA	E34000179	0	0	0	0	0
Clive BUA	E34000180	0	0	0	0	0
Widnes BUA	E34000181	61569	101	12	2	115
Hethersett BUA	E34000182	5684	0	0	0	0
Pevensey Bay BUA	E34000183	2888	0	0	0	0
Coningsby Airfield BUA	E34000184	6051	0	0	0	0
Williton BUA	E34000185	3690	0	0	0	0
Salthouse BUA	E34000186	0	0	0	0	0
Cople BUA	E34000187	0	0	0	0	0
Amble BUA	E34000188	6509	0	0	0	0
Cholsey BUA	E34000189	3764	0	0	0	0
Terwick Common BUA	E34000190	0	0	0	0	0
Overton (Lancaster) BUA	E34000191	0	0	0	0	0
Little Plumstead BUA	E34000192	0	0	0	0	0
Skelton (Redcar and Cleveland) BUA	E34000193	5975	0	0	0	0
Chillington BUA	E34000194	1931	0	0	0	0
Steeple Morden BUA	E34000195	0	0	0	0	0
Ellingham BUA	E34000196	0	0	0	0	0
Honington BUA	E34000197	0	0	0	0	0
Holberrow Green BUA	E34000198	0	0	0	0	0
Saxby All Saints BUA	E34000199	0	0	0	0	0
Wawne BUA	E34000200	1623	0	0	0	0
Barlborough BUA	E34000201	3241	0	0	0	0
Hamsterley (nr Witton-le-Wear) BUA	E34000202	0	0	0	0	0
Marton (Rugby) BUA	E34000203	0	0	0	0	0
Snailbeach BUA	E34000204	0	0	0	0	0
Bigbury-on-Sea BUA	E34000205	0	0	0	0	0
West Tanfield BUA	E34000206	0	0	0	0	0
Newquay Cornwall Airport BUA	E34000207	0	0	0	0	0
East Budleigh BUA	E34000208	0	0	0	0	0
Woodton BUA	E34000209	0	0	0	0	0
East Garston BUA	E34000210	0	0	0	0	0
Bielby BUA	E34000211	0	0	0	0	0
Abbots Bromley BUA	E34000212	1381	0	0	0	0
St Nicholas at Wade BUA	E34000213	1732	0	0	0	0
New Addington BUA	E34000214	22751	22	1	0	23
Iwerne Courtney BUA	E34000215	0	0	0	0	0
Three Oaks BUA	E34000216	0	0	0	0	0
Shillington BUA	E34000217	1852	0	0	0	0
Bishop's Nympton BUA	E34000218	1943	0	0	0	0
Urchfont BUA	E34000219	1786	0	0	0	0
Chippenham (East Cambridgeshire) BUA	E34000220	0	0	0	0	0
Heddington BUA	E34000221	0	0	0	0	0
Tillingham BUA	E34000222	2142	0	0	0	0
Sicklesmere BUA	E34000223	0	0	0	0	0
Cross BUA	E34000224	0	0	0	0	0
Great Bardfield BUA	E34000225	1218	0	0	0	0
Gunthorpe BUA	E34000226	0	0	0	0	0
Maulden BUA	E34000227	3180	0	0	0	0
Wicken (East Cambridgeshire) BUA	E34000228	0	0	0	0	0
Rushton BUA	E34000229	0	0	0	0	0
Malpas BUA	E34000230	1197	0	0	0	0
Seaford BUA	E34000231	22011	15	7	0	22
Saltfleetby St Peter BUA	E34000232	0	0	0	0	0
Broughton Gifford BUA	E34000233	1172	0	0	0	0
Ryhill BUA	E34000234	4496	0	0	0	0
Fordham (Colchester) BUA	E34000235	1490	0	0	0	0
Whitwell (North Hertfordshire) BUA	E34000236	1466	0	0	0	0
Skinningrove BUA	E34000237	1573	0	0	0	0
North Luffenham BUA	E34000238	1621	0	0	0	0
Instow BUA	E34000239	0	0	0	0	0
Watchet BUA	E34000240	2804	0	0	0	0
Robertsbridge BUA	E34000241	3135	0	0	0	0
Budleigh Salterton BUA	E34000242	4557	0	0	0	0
Market Weston BUA	E34000243	0	0	0	0	0
Brancaster Staithe BUA	E34000244	0	0	0	0	0
Sedgebrook BUA	E34000245	0	0	0	0	0
Densole BUA	E34000246	1394	0	0	0	0
Cherry Burton BUA	E34000247	1315	0	0	0	0
Pulloxhill BUA	E34000248	0	0	0	0	0
Burton on the Wolds BUA	E34000249	1352	0	0	0	0
Great Dunmow BUA	E34000250	8983	0	0	0	0
Aspatria BUA	E34000251	3380	0	0	0	0
Old Wives Lees BUA	E34000252	1048	0	0	0	0
Middleton Tyas BUA	E34000253	0	0	0	0	0
Edington BUA	E34000254	1222	0	0	0	0
Northmoor Green BUA	E34000255	0	0	0	0	0
Nunney BUA	E34000256	0	0	0	0	0
Rillington BUA	E34000257	1724	0	0	0	0
Ingrave BUA	E34000258	2133	0	0	0	0
Punnett's Town BUA	E34000259	0	0	0	0	0
Healing BUA	E34000260	2981	0	0	0	0
Shipton Bellinger BUA	E34000261	1533	0	0	0	0
Weedon Lois BUA	E34000262	1820	0	0	0	0
Wingham BUA	E34000263	1761	0	0	0	0
Brooke BUA	E34000264	1126	0	0	0	0
Weobley BUA	E34000265	1536	0	0	0	0
Stoke Canon BUA	E34000266	0	0	0	0	0
Higher Wincham BUA	E34000267	1522	0	0	0	0
Keyingham BUA	E34000268	1659	0	0	0	0
Dearham BUA	E34000269	1549	0	0	0	0
Tresillian BUA	E34000270	1351	0	0	0	0
Wideopen BUA	E34000271	9654	0	0	0	0
Appleshaw BUA	E34000272	0	0	0	0	0
Frodsham BUA	E34000273	9187	0	0	0	0
North Pickenham BUA	E34000274	0	0	0	0	0
Tilston BUA	E34000275	0	0	0	0	0
Postwick BUA	E34000276	0	0	0	0	0
Stagsden BUA	E34000277	0	0	0	0	0
Rothwell BUA	E34000278	7706	0	0	0	0
Chew Magna BUA	E34000279	0	0	0	0	0
Mursley BUA	E34000280	0	0	0	0	0
Sandhurst (Tunbridge Wells) BUA	E34000281	1480	0	0	0	0
Chacombe BUA	E34000282	0	0	0	0	0
Leigh (Sevenoaks) BUA	E34000283	2198	0	0	0	0
Shipdham BUA	E34000284	2094	0	0	0	0
East Ayton BUA	E34000285	3174	0	0	0	0
Orsett BUA	E34000286	1844	0	1	0	1
Balsham BUA	E34000287	1398	0	0	0	0
Port Gaverne BUA	E34000288	0	0	0	0	0
Ponsanooth BUA	E34000289	1717	0	0	0	0
Chard BUA	E34000290	13163	10	1	0	11
Offord D'Arcy BUA	E34000291	1643	0	0	0	0
Greatham (Hartlepool) BUA	E34000292	0	0	0	0	0
Dorney BUA	E34000293	0	0	0	0	0
Silkstone BUA	E34000294	1423	0	0	0	0
Wrington BUA	E34000295	1659	0	0	0	0
Comberbach BUA	E34000296	0	0	0	0	0
Gilsland BUA	E34000297	0	0	0	0	0
Hagworthingham BUA	E34000298	0	0	0	0	0
Salisbury District Hospital BUA	E34000299	0	0	0	0	0
Yelling BUA	E34000300	0	0	0	0	0
Somerton (Cherwell) BUA	E34000301	0	0	0	0	0
Yarnton BUA	E34000302	3326	1	0	1	2
Fenstanton BUA	E34000303	3225	2	0	0	2
Metheringham BUA	E34000304	3217	0	0	0	0
Hurley (North Warwickshire) BUA	E34000305	1353	0	0	0	0
Hook (Hart) BUA	E34000306	8346	0	0	0	0
Bow Brickhill BUA	E34000307	1192	0	0	0	0
Burton Overy BUA	E34000308	0	0	0	0	0
Hurst Green (Ribble Valley) BUA	E34000309	0	0	0	0	0
Rainworth BUA	E34000310	7682	0	0	0	0
Quadring BUA	E34000311	1287	0	0	0	0
Robertson Barracks BUA	E34000312	2480	0	0	0	0
Beverley BUA	E34000313	30314	46	5	0	51
Clavering BUA	E34000314	1508	0	0	0	0
Tedburn St Mary BUA	E34000316	1474	0	0	0	0
Lighthorne BUA	E34000317	0	0	0	0	0
Scotton (Harrogate) BUA	E34000318	0	0	0	0	0
Abingworth BUA	E34000319	0	0	0	0	0
Tasburgh BUA	E34000320	1157	0	0	0	0
Portesham BUA	E34000321	0	0	0	0	0
Tolleshunt Major BUA	E34000322	0	0	0	0	0
University of Lancaster BUA	E34000323	6161	0	0	0	0
Great Comberton BUA	E34000324	0	0	0	0	0
High Cross BUA	E34000325	0	0	0	0	0
Sherborne St John BUA	E34000326	1726	0	0	0	0
Haverhill BUA	E34000327	27072	26	4	0	30
Market Lavington BUA	E34000328	1597	0	0	0	0
Pensford BUA	E34000329	1123	0	0	0	0
Piddington BUA	E34000330	0	0	0	0	0
Brandeston BUA	E34000331	0	0	0	0	0
Foxley BUA	E34000332	0	0	0	0	0
Berinsfield BUA	E34000333	3139	0	0	0	0
Harlton BUA	E34000334	0	0	0	0	0
Brierley BUA	E34000335	1755	0	0	0	0
Hilton (Stockton-on-Tees) BUA	E34000336	0	0	0	0	0
Markyate BUA	E34000337	2926	0	0	0	0
Henfield BUA	E34000338	5089	0	0	0	0
Lacock BUA	E34000339	1383	0	0	0	0
Dorrington (Shropshire) BUA	E34000340	0	0	0	0	0
South Brent BUA	E34000341	2530	0	0	0	0
RAF Tern Hill BUA	E34000342	0	0	0	0	0
Littlebury BUA	E34000343	0	0	0	0	0
Chipping Warden BUA	E34000344	0	0	0	0	0
Warmington (East Northamptonshire) BUA	E34000345	2068	0	0	0	0
Widford BUA	E34000346	0	0	0	0	0
Barkway BUA	E34000347	0	0	0	0	0
Sheriff Hutton BUA	E34000348	1739	0	0	0	0
Airmyn BUA	E34000349	0	0	0	0	0
Over Wallop BUA	E34000350	0	0	0	0	0
Washbrook BUA	E34000351	1502	0	0	0	0
Rolleston BUA	E34000352	0	0	0	0	0
St Leonards BUA	E34000353	5404	0	0	0	0
Mullion BUA	E34000354	2111	0	0	0	0
Ingleton BUA	E34000355	2453	0	0	0	0
Wootton (Isle of Wight) BUA	E34000356	3511	0	0	0	0
Kingston (Canterbury) BUA	E34000357	0	0	0	0	0
Luddenden Foot BUA	E34000358	1633	0	0	0	0
North Tawton BUA	E34000359	2053	0	0	0	0
Upton (Wakefield) BUA	E34000360	5957	0	0	0	0
Stutton BUA	E34000361	1325	0	0	0	0
Broughton Moor BUA	E34000362	0	0	0	0	0
Wincanton BUA	E34000363	5473	0	0	0	0
Polgooth BUA	E34000364	1605	0	0	0	0
Bladon BUA	E34000365	1154	0	0	0	0
Broadwas BUA	E34000366	0	0	0	0	0
Hayton (East Riding of Yorkshire) BUA	E34000367	0	0	0	0	0
Mells BUA	E34000368	0	0	0	0	0
Bittaford BUA	E34000369	1899	1	0	0	1
Leavenheath BUA	E34000370	1797	0	0	0	0
Wixams BUA	E34000371	0	0	0	0	0
Broadway BUA	E34000372	3116	0	0	0	0
Sewardstone BUA	E34000373	0	0	0	0	0
Hardwick (South Cambridgeshire) BUA	E34000374	2634	0	0	0	0
Upper Poppleton BUA	E34000375	3085	0	0	0	0
Brereton Heath BUA	E34000376	0	0	0	0	0
Cudham BUA	E34000377	0	0	0	0	0
Barnack BUA	E34000378	1270	0	0	0	0
Sutton (East Cambridgeshire) BUA	E34000379	4033	0	0	0	0
Pulham St Mary BUA	E34000380	0	0	0	0	0
Heckington BUA	E34000381	3415	0	0	0	0
Cloughton BUA	E34000382	0	0	0	0	0
Castleton (High Peak) BUA	E34000383	0	0	0	0	0
Upper End BUA	E34000384	1109	0	0	0	0
Clapham (Bedford) BUA	E34000385	4598	0	0	0	0
Clyst Honiton BUA	E34000386	0	0	0	0	0
Chinnor BUA	E34000387	6043	0	0	0	0
Knayton BUA	E34000388	0	0	0	0	0
Ninfield BUA	E34000389	1206	0	0	0	0
Kingsdon BUA	E34000390	0	0	0	0	0
Dockenfield BUA	E34000391	0	0	0	0	0
West Perry BUA	E34000392	2506	0	0	0	0
Long Clawson BUA	E34000393	0	0	0	0	0
Banks BUA	E34000394	4023	0	0	0	0
Crondall BUA	E34000395	1258	0	0	0	0
Thurcroft BUA	E34000396	5128	0	0	0	0
Pickhill BUA	E34000397	0	0	0	0	0
Long Marston (Dacorum) BUA	E34000398	0	0	0	0	0
Tregadillett BUA	E34000399	1205	0	0	0	0
Heddon-on-the-Wall BUA	E34000400	1571	0	0	0	0
Otterburn BUA	E34000401	0	0	0	0	0
Peasenhall BUA	E34000402	0	0	0	0	0
Exmouth BUA	E34000403	34697	35	10	0	45
Scayne's Hill BUA	E34000404	1585	0	0	0	0
Norton (Doncaster) BUA	E34000405	1764	0	0	0	0
Vernham Dean BUA	E34000406	0	0	0	0	0
Bishop Monkton BUA	E34000407	0	0	0	0	0
Rufforth BUA	E34000408	0	0	0	0	0
Bolton-le-Sands BUA	E34000409	7226	0	0	0	0
Upper Bucklebury BUA	E34000410	1477	0	0	0	0
Marden (Maidstone) BUA	E34000411	3142	0	0	0	0
Riviere Towans BUA	E34000412	0	0	0	0	0
Manby BUA	E34000413	2220	0	0	0	0
Aston Clinton BUA	E34000414	4692	0	0	0	0
Cockwood BUA	E34000415	0	0	0	0	0
Crediton BUA	E34000416	7662	0	0	0	0
Stainburn BUA	E34000417	1682	1	0	0	1
Beeford BUA	E34000418	0	0	0	0	0
Up Nately BUA	E34000419	0	0	0	0	0
Wickhambrook BUA	E34000420	2194	0	0	0	0
Winster BUA	E34000421	1725	0	0	0	0
Langdane Wood BUA	E34000422	0	0	0	0	0
Moreton-in-Marsh BUA	E34000423	3524	0	0	0	0
Thurlby BUA	E34000424	2169	0	0	0	0
Lowick BUA	E34000425	0	0	0	0	0
Brookmans Park BUA	E34000426	4272	0	0	0	0
Spilsby BUA	E34000427	3148	0	0	0	0
Hamstreet BUA	E34000428	1784	0	0	0	0
Bassingham BUA	E34000429	1448	0	0	0	0
Henley-on-Thames BUA	E34000430	11826	18	4	0	22
Cannington BUA	E34000431	2608	0	0	0	0
Edingale BUA	E34000432	0	0	0	0	0
Ripponden BUA	E34000433	5508	0	0	0	0
Edge BUA	E34000434	0	0	0	0	0
Great Longstone BUA	E34000435	1618	0	0	0	0
Brompton BUA	E34000436	2078	0	0	0	0
Donington BUA	E34000437	2849	0	0	0	0
Eckington BUA	E34000438	2712	0	0	0	0
East Farndon BUA	E34000439	0	0	0	0	0
Snodland BUA	E34000440	10537	5	0	1	6
Kinsley BUA	E34000441	4606	0	0	0	0
Loddington BUA	E34000442	0	0	0	0	0
Longhorsley BUA	E34000443	0	0	0	0	0
South Kelsey BUA	E34000444	0	0	0	0	0
Chulmleigh BUA	E34000445	2089	0	0	0	0
Ashley Green BUA	E34000446	0	0	0	0	0
Brimpton BUA	E34000447	0	0	0	0	0
Broughton (Test Valley) BUA	E34000448	1473	0	0	0	0
Goldhanger BUA	E34000449	0	0	0	0	0
East Markham BUA	E34000450	1105	0	0	0	0
Bere Alston BUA	E34000451	2973	0	0	0	0
High Easter BUA	E34000452	0	0	0	0	0
Arborfield BUA	E34000453	0	0	0	0	0
Armitage BUA	E34000454	5474	0	0	0	0
Burgh St Peter BUA	E34000455	0	0	0	0	0
Coggeshall BUA	E34000456	5182	0	0	0	0
Earsham BUA	E34000457	0	0	0	0	0
Meltham BUA	E34000458	8465	0	0	0	0
Sutton on Trent BUA	E34000459	1141	0	0	0	0
Wheldrake BUA	E34000460	1661	0	0	0	0
Great Malgraves BUA	E34000461	0	0	0	0	0
Gooderstone BUA	E34000462	0	0	0	0	0
Needham Market BUA	E34000463	4534	0	0	0	0
Worton BUA	E34000464	0	0	0	0	0
Sutton Common BUA	E34000465	1900	0	0	0	0
Goonhavern BUA	E34000466	1449	0	0	0	0
Garsington BUA	E34000467	0	0	0	0	0
Flamstead BUA	E34000468	1218	0	0	0	0
Minehead BUA	E34000469	11880	5	0	0	5
Charsfield BUA	E34000470	0	0	0	0	0
Constantine BUA	E34000471	2187	0	0	0	0
Great Paxton BUA	E34000472	0	0	0	0	0
Daventry BUA	E34000473	25344	18	6	0	24
Lamarsh BUA	E34000474	0	0	0	0	0
Durfold Wood BUA	E34000475	0	0	0	0	0
Outwood BUA	E34000476	0	0	0	0	0
Kilmeston BUA	E34000477	0	0	0	0	0
Knapton BUA	E34000478	0	0	0	0	0
Probus BUA	E34000479	1686	0	0	0	0
Newton-with-Scales BUA	E34000480	1521	0	0	0	0
Naunton BUA	E34000481	0	0	0	0	0
Keyworth BUA	E34000482	6690	0	0	0	0
Deanland Wood Park BUA	E34000483	1125	0	0	0	0
Downderry BUA	E34000484	2063	0	0	0	0
Wimblington BUA	E34000485	4418	0	0	0	0
Marazion BUA	E34000486	1838	0	0	0	0
Eccles BUA	E34000487	1639	0	0	0	0
Penton Mewsey BUA	E34000488	0	0	0	0	0
Bonby BUA	E34000489	0	0	0	0	0
Deal BUA	E34000490	30052	36	1	1	38
Water Orton BUA	E34000491	3415	0	0	0	0
Tugby BUA	E34000492	0	0	0	0	0
Quainton BUA	E34000493	1300	0	0	0	0
Rockland All Saints BUA	E34000494	0	0	0	0	0
Chartham Hatch BUA	E34000495	0	0	0	0	0
West Grimstead BUA	E34000496	0	0	0	0	0
Berrynarbor BUA	E34000497	0	0	0	0	0
Settrington BUA	E34000498	0	0	0	0	0
Hythe BUA	E34000499	20582	15	6	0	21
North Nibley BUA	E34000500	0	0	0	0	0
Compton Martin BUA	E34000501	0	0	0	0	0
Hutton BUA	E34000502	0	0	0	0	0
Wolvey BUA	E34000503	2399	0	0	0	0
Ibstock BUA	E34000504	5646	0	0	0	0
Bucklesham BUA	E34000505	0	0	0	0	0
Halstock BUA	E34000506	0	0	0	0	0
Leigh Sinton BUA	E34000507	0	0	0	0	0
Market Deeping BUA	E34000508	11965	9	0	0	9
Horncastle BUA	E34000509	7062	0	0	0	0
Bodenham Moor BUA	E34000510	1436	0	0	0	0
Featherstone (South Staffordshire) BUA	E34000511	4685	0	0	0	0
High Spen BUA	E34000512	1925	0	0	0	0
Aylesbeare BUA	E34000513	0	0	0	0	0
Pucklechurch BUA	E34000514	3025	0	0	0	0
Blackthorn BUA	E34000515	0	0	0	0	0
Corton BUA	E34000516	0	0	0	0	0
Haxey BUA	E34000517	3420	0	0	0	0
Long Preston BUA	E34000518	0	0	0	0	0
Dymock BUA	E34000519	1943	0	0	0	0
Alderbury BUA	E34000520	2780	0	0	0	0
Glastonbury BUA	E34000521	8967	0	0	0	0
Cuddesdon BUA	E34000522	0	0	0	0	0
Dunsfold BUA	E34000523	1378	0	0	0	0
West Horsley BUA	E34000524	1278	0	0	0	0
Little Dunmow BUA	E34000525	1908	0	0	0	0
Handcross BUA	E34000526	2234	2	0	0	2
Witham BUA	E34000527	25575	23	5	0	28
Stoneleigh BUA	E34000528	0	0	0	0	0
Pitchcombe BUA	E34000529	0	0	0	0	0
Fittleworth BUA	E34000530	1427	0	0	0	0
East Barkwith BUA	E34000531	0	0	0	0	0
Littlebourne BUA	E34000532	1133	0	0	0	0
Gaddesby BUA	E34000533	0	0	0	0	0
Lode BUA	E34000534	0	0	0	0	0
East Halton BUA	E34000535	0	0	0	0	0
Skellingthorpe BUA	E34000536	3457	0	0	0	0
Tintinhull BUA	E34000537	0	0	0	0	0
Alvington BUA	E34000538	0	0	0	0	0
Comberton BUA	E34000539	2385	0	0	0	0
Bishop's Itchington BUA	E34000540	1573	0	0	0	0
West Pennard BUA	E34000541	0	0	0	0	0
Goathland BUA	E34000542	0	0	0	0	0
Ashley (East Cambridgeshire) BUA	E34000543	0	0	0	0	0
Hepscott BUA	E34000544	0	0	0	0	0
Horndon on the Hill BUA	E34000545	1560	0	0	0	0
Barrington (South Cambridgeshire) BUA	E34000546	0	0	0	0	0
Stickford BUA	E34000547	0	0	0	0	0
North Scarle BUA	E34000548	0	0	0	0	0
Watlington (South Oxfordshire) BUA	E34000549	1701	0	0	0	0
Holmes Chapel BUA	E34000550	5602	0	0	0	0
Minstead BUA	E34000551	0	0	0	0	0
Barrow upon Humber BUA	E34000552	3389	0	0	0	0
Whaley Bridge BUA	E34000553	5017	0	0	0	0
Tallington BUA	E34000554	0	0	0	0	0
Milford on Sea BUA	E34000555	4844	0	0	0	0
Chatburn BUA	E34000556	1307	0	0	0	0
Swardeston BUA	E34000557	1513	0	0	0	0
Wrangle BUA	E34000558	1414	0	0	0	0
Tewin BUA	E34000559	0	0	0	0	0
Cley next the Sea BUA	E34000560	0	0	0	0	0
Finningham BUA	E34000561	0	0	0	0	0
Allington BUA	E34000562	2335	0	0	0	0
Micklefield BUA	E34000563	0	0	0	0	0
Sherburn Hill BUA	E34000564	0	0	0	0	0
Oakley (Aylesbury Vale) BUA	E34000565	1310	0	0	0	0
Sutton-on-the-Forest BUA	E34000566	0	0	0	0	0
Gerrards Cross BUA	E34000567	21292	23	4	0	27
Small Dole BUA	E34000568	1344	0	0	0	0
Kingsand BUA	E34000569	0	0	0	0	0
Hemswell Cliff BUA	E34000570	1345	0	0	0	0
Ipplepen BUA	E34000571	2466	0	0	0	0
Duxford Airfield BUA	E34000572	1481	0	0	0	0
Ulverston BUA	E34000573	11651	11	3	0	14
Chapeltown BUA	E34000574	22936	25	3	0	28
Olveston BUA	E34000575	1891	0	1	0	1
Walkington BUA	E34000576	1165	0	0	0	0
Abinger Hammer BUA	E34000577	0	0	0	0	0
Barrowden BUA	E34000578	0	0	0	0	0
Darite BUA	E34000579	0	0	0	0	0
Houghton Conquest BUA	E34000580	1563	0	0	0	0
Maxey BUA	E34000581	1164	0	0	0	0
Barton (South Cambridgeshire) BUA	E34000582	0	0	0	0	0
Upper Saxondale BUA	E34000583	0	0	0	0	0
Creaton BUA	E34000584	0	0	0	0	0
Mousehole BUA	E34000585	1387	0	0	0	0
Frieth BUA	E34000586	0	0	0	0	0
Winteringham BUA	E34000587	1588	0	0	0	0
Cleeve Prior BUA	E34000588	0	0	0	0	0
Hornsea BUA	E34000589	8247	0	0	0	0
Full Sutton BUA	E34000590	2186	0	0	0	0
Wem BUA	E34000591	5921	0	0	0	0
Horham BUA	E34000592	0	0	0	0	0
White-le-Head BUA	E34000593	1499	0	0	0	0
Hathersage BUA	E34000594	1675	0	0	0	0
Tolleshunt D'Arcy BUA	E34000595	1494	0	0	0	0
Silsoe BUA	E34000596	1808	0	0	0	0
Loughborough BUA	E34000597	61295	74	7	0	81
Burcot BUA	E34000598	0	0	0	0	0
West Camel BUA	E34000599	0	0	0	0	0
Pensilva BUA	E34000600	2229	0	0	0	0
Cardington BUA	E34000601	0	0	0	0	0
Great Easton (Uttlesford) BUA	E34000602	1595	0	0	0	0
Hadham Cross BUA	E34000603	1571	0	0	0	0
Skipsea BUA	E34000604	0	0	0	0	0
Graveley BUA	E34000605	0	0	0	0	0
Great Livermere BUA	E34000606	0	0	0	0	0
Earl Soham BUA	E34000607	0	0	0	0	0
Crow Hill Housing Estate BUA	E34000608	1668	0	0	0	0
Woolfardisworthy BUA	E34000609	1659	0	0	0	0
Nash BUA	E34000610	1635	0	0	0	0
Plumpton BUA	E34000611	0	0	0	0	0
Holme Hale BUA	E34000612	0	0	0	0	0
Great Bedwyn BUA	E34000613	1832	0	0	0	0
Thurgarton BUA	E34000614	0	0	0	0	0
Clifton upon Teme BUA	E34000615	0	0	0	0	0
Eastoft BUA	E34000616	0	0	0	0	0
Ulcombe BUA	E34000617	1808	0	0	0	0
Somerby BUA	E34000618	1736	0	0	0	0
Himley BUA	E34000619	0	0	0	0	0
Geldeston BUA	E34000620	1372	0	0	0	0
Cocklake BUA	E34000621	0	0	0	0	0
Meopham (North) BUA	E34000622	2991	0	0	0	0
Fence BUA	E34000623	1426	0	0	0	0
Great Easton (Harborough) BUA	E34000624	0	0	0	0	0
Helpston BUA	E34000625	1676	0	0	0	0
Morley St Botolph BUA	E34000626	1966	0	0	0	0
Glinton BUA	E34000627	1730	0	0	0	0
Maghull BUA	E34000628	26691	23	6	0	29
Marsh Green BUA	E34000629	0	0	0	0	0
Bramhope BUA	E34000630	3012	0	0	0	0
Weeting BUA	E34000631	1283	0	0	0	0
Claypole BUA	E34000632	2561	0	0	0	0
Southport BUA	E34000633	90547	131	24	1	156
Redhill (North Somerset) BUA	E34000634	1364	0	0	0	0
Wilmcote BUA	E34000635	1922	0	0	0	0
Weedon BUA	E34000636	0	0	0	0	0
Holtby BUA	E34000637	0	0	0	0	0
South Creake BUA	E34000638	0	0	0	0	0
Church Brampton BUA	E34000639	0	0	0	0	0
Buckden BUA	E34000640	3329	0	0	0	0
Monxton BUA	E34000641	0	0	0	0	0
Barton-under-Needwood BUA	E34000642	4305	0	0	0	0
Calver BUA	E34000643	1815	0	0	0	0
Guilden Morden BUA	E34000644	0	0	0	0	0
Thornbury BUA	E34000645	10704	2	0	0	2
Hose BUA	E34000646	0	0	0	0	0
Shipton (Cotswold) BUA	E34000647	0	0	0	0	0
Heybridge Basin BUA	E34000648	1133	0	0	0	0
Scarcroft BUA	E34000649	1249	0	0	0	0
Stoney Stanton BUA	E34000650	3342	0	0	0	0
Hampton Magna BUA	E34000651	1790	0	0	0	0
Ewshot BUA	E34000652	0	0	0	0	0
Tuddenham BUA	E34000653	0	0	0	0	0
Oxhill BUA	E34000654	0	0	0	0	0
Barroway Drove BUA	E34000655	0	0	0	0	0
Street BUA	E34000656	13322	13	2	0	15
Shobdon BUA	E34000657	0	0	0	0	0
West Dean BUA	E34000658	0	0	0	0	0
Thropton BUA	E34000659	0	0	0	0	0
Caunton BUA	E34000660	0	0	0	0	0
Ditchling BUA	E34000661	2469	0	0	0	0
Middleton-on-the-Wolds BUA	E34000662	1519	0	0	0	0
Hallow BUA	E34000663	1880	0	0	0	0
Emberton BUA	E34000664	0	0	0	0	0
Church Lench BUA	E34000665	0	0	0	0	0
Bishop Sutton BUA	E34000666	1366	0	0	0	0
Great Brickhill BUA	E34000667	0	0	0	0	0
Levens BUA	E34000668	1784	0	0	0	0
Barwick in Elmet BUA	E34000669	1673	0	0	0	0
Mary Tavy BUA	E34000670	1552	0	0	0	0
Mickletown BUA	E34000671	2965	0	0	0	0
Hambleton (Selby) BUA	E34000672	1917	0	0	0	0
Wroxton BUA	E34000673	1522	0	0	0	0
Hibaldstow BUA	E34000674	1867	0	0	0	0
Earby BUA	E34000675	4809	0	0	0	0
Patmore Heath BUA	E34000676	0	0	0	0	0
Alresford BUA	E34000677	2034	0	0	0	0
Trimdon Colliery BUA	E34000678	1483	0	0	0	0
Utkinton BUA	E34000679	0	0	0	0	0
Whitwell (Isle of Wight) BUA	E34000680	1488	0	0	0	0
Sinnington BUA	E34000681	0	0	0	0	0
Bishop's Waltham BUA	E34000682	6764	0	0	0	0
Bildeston BUA	E34000683	0	0	0	0	0
Steventon BUA	E34000684	1298	0	0	0	0
Upper Dicker BUA	E34000685	0	0	0	0	0
Weston Turville BUA	E34000686	1562	0	0	0	0
Cold Norton BUA	E34000687	0	0	0	0	0
Bordesley BUA	E34000688	0	0	0	0	0
Newchurch BUA	E34000689	0	0	0	0	0
Fleggburgh (Burgh St Margaret) BUA	E34000690	0	0	0	0	0
Greywell BUA	E34000691	0	0	0	0	0
Frome BUA	E34000692	26519	13	3	0	16
Walliswood BUA	E34000693	0	0	0	0	0
Cantley BUA	E34000694	1146	0	0	0	0
Ketton BUA	E34000695	1119	0	0	0	0
Blagdon BUA	E34000696	1354	0	0	0	0
Bagshot BUA	E34000697	5879	0	0	0	0
Redbourne BUA	E34000698	0	0	0	0	0
Holywell (Central Bedfordshire) BUA	E34000699	1550	0	0	0	0
East Grimstead BUA	E34000700	0	0	0	0	0
Silver End BUA	E34000701	3621	0	0	0	0
Gallowstree Common BUA	E34000702	0	0	0	0	0
Bayford BUA	E34000703	0	0	0	0	0
Sherburn (Ryedale) BUA	E34000704	0	0	0	0	0
Pelynt BUA	E34000705	1494	0	0	0	0
Thornham BUA	E34000706	0	0	0	0	0
Waltham on the Wolds BUA	E34000707	1571	0	0	0	0
Stedham BUA	E34000708	1132	0	0	0	0
South Zeal BUA	E34000709	1639	0	0	0	0
Ross-on-Wye BUA	E34000710	10610	22	1	0	23
Lower Broadheath BUA	E34000711	1401	0	0	0	0
Storrington BUA	E34000712	6793	0	0	0	0
Hailey BUA	E34000713	0	0	0	0	0
Hundon BUA	E34000714	2985	0	0	0	0
Littlethorpe BUA	E34000715	0	0	0	0	0
Bleadon BUA	E34000716	1320	0	0	0	0
Weeton BUA	E34000717	0	0	0	0	0
Caston BUA	E34000718	0	0	0	0	0
Upper Dean BUA	E34000719	0	0	0	0	0
Oakthorpe BUA	E34000720	0	0	0	0	0
Delabole BUA	E34000721	1607	0	0	0	0
Timberland BUA	E34000722	0	0	0	0	0
Eastington BUA	E34000723	1830	0	0	0	0
Taddington BUA	E34000724	0	0	0	0	0
East Stour BUA	E34000725	0	0	0	0	0
East Brent BUA	E34000726	0	0	0	0	0
Bottisham BUA	E34000727	4121	0	0	0	0
Doveridge BUA	E34000728	2672	0	0	0	0
Great Lumley BUA	E34000729	2867	0	0	0	0
Badgers Mount BUA	E34000730	0	0	0	0	0
Luxulyan BUA	E34000731	1700	0	0	0	0
Alnwick BUA	E34000732	8193	0	0	0	0
Bubwith BUA	E34000733	1911	0	0	0	0
Owslebury BUA	E34000734	0	0	0	0	0
Exton (Rutland) BUA	E34000735	0	0	0	0	0
Sutton St Nicholas BUA	E34000736	1448	0	0	0	0
Homer BUA	E34000737	0	0	0	0	0
Sellindge BUA	E34000738	1632	0	0	0	0
Denshaw BUA	E34000739	1295	0	0	0	0
Scotter BUA	E34000740	3446	0	0	0	0
Billinge BUA	E34000741	6148	0	0	0	0
Walcott BUA	E34000742	0	0	0	0	0
Dipley BUA	E34000743	0	0	0	0	0
Delamere BUA	E34000744	0	0	0	0	0
Cressage BUA	E34000745	0	0	0	0	0
Detling BUA	E34000746	1692	1	0	0	1
Colaton Raleigh BUA	E34000747	0	0	0	0	0
Red Lodge BUA	E34000748	4448	0	0	0	0
Ashton Keynes BUA	E34000749	1709	0	0	0	0
Cargreen BUA	E34000750	0	0	0	0	0
Marshland St James BUA	E34000751	1206	0	0	0	0
Tealby BUA	E34000752	0	0	0	0	0
Northchapel BUA	E34000753	1421	0	0	0	0
Holbrook BUA	E34000754	2422	0	0	0	0
Hailsham BUA	E34000755	19141	15	2	0	17
Hadstock BUA	E34000756	0	0	0	0	0
Oving BUA	E34000757	0	0	0	0	0
Widdrington Station BUA	E34000758	3340	0	0	0	0
Thorpe-le-Soken BUA	E34000759	2293	0	0	0	0
Covenham St Mary BUA	E34000760	0	0	0	0	0
Church Stretton BUA	E34000761	4733	0	0	0	0
Richmond BUA	E34000762	8381	0	0	0	0
Lenham BUA	E34000763	3370	0	0	0	0
Loddon BUA	E34000764	3898	0	0	0	0
Leire BUA	E34000765	0	0	0	0	0
Cheddar BUA	E34000766	5057	0	0	0	0
Longstock BUA	E34000767	0	0	0	0	0
Oakley (Basingstoke and Deane) BUA	E34000768	5493	0	0	0	0
Chelmondiston BUA	E34000769	2173	0	0	0	0
Nunton BUA	E34000770	0	0	0	0	0
Lechlade-on-Thames BUA	E34000771	2798	0	0	0	0
Palestine BUA	E34000772	0	0	0	0	0
Hindolveston BUA	E34000773	0	0	0	0	0
Alrewas BUA	E34000774	3137	0	0	0	0
Scholes BUA	E34000775	2720	0	0	0	0
Mablethorpe BUA	E34000776	12339	8	3	0	11
Eardiston BUA	E34000777	0	0	0	0	0
Worminghall BUA	E34000778	0	0	0	0	0
Thorrington (East) BUA	E34000779	1785	0	0	0	0
Tadmarton BUA	E34000780	0	0	0	0	0
Horton Kirby BUA	E34000781	1521	0	0	0	0
Newton Solney BUA	E34000782	0	0	0	0	0
Black Moor BUA	E34000783	0	0	0	0	0
Swanton Abbott BUA	E34000784	0	0	0	0	0
Leafield BUA	E34000785	0	0	0	0	0
Lutterworth BUA	E34000786	9373	0	0	0	0
Langley Vale BUA	E34000787	1435	0	0	0	0
Trevone BUA	E34000788	0	0	0	0	0
Long Marston (Stratford-on-Avon) BUA	E34000789	0	0	0	0	0
Rainford Junction BUA	E34000790	0	0	0	0	0
Croxdale BUA	E34000791	0	0	0	0	0
Sawston BUA	E34000792	7186	0	0	0	0
Burneside BUA	E34000793	1925	0	0	0	0
Leek Wootton BUA	E34000794	1205	0	0	0	0
Norton (Mid Suffolk) BUA	E34000795	0	0	0	0	0
Sidmouth BUA	E34000796	11709	16	1	0	17
Tattenhall BUA	E34000797	1832	0	0	0	0
Yoxall BUA	E34000798	1188	0	0	0	0
Rippingale BUA	E34000799	2252	0	0	0	0
Lugwardine BUA	E34000800	2091	0	0	0	0
Bishop's Tawton BUA	E34000801	1737	1	0	0	1
Stathern BUA	E34000802	0	0	0	0	0
Whiteway BUA	E34000803	0	0	0	0	0
Doddington BUA	E34000804	1154	0	0	0	0
Swineshead BUA	E34000805	1716	0	0	0	0
Nafferton BUA	E34000806	1656	0	0	0	0
Middleham BUA	E34000807	1287	0	0	0	0
Sheepy Magna BUA	E34000808	0	0	0	0	0
Fewcott BUA	E34000809	1471	0	0	0	0
Flushing BUA	E34000810	0	0	0	0	0
Emley BUA	E34000811	1500	0	0	0	0
Mellor Brook BUA	E34000812	2694	0	1	0	1
Medomsley BUA	E34000813	0	0	0	0	0
Dunster BUA	E34000814	0	0	0	0	0
Epping BUA	E34000815	9167	14	2	0	16
Barford (Warwick) BUA	E34000816	1698	0	0	0	0
Haslingfield BUA	E34000817	1535	0	0	0	0
West Lulworth BUA	E34000818	0	0	0	0	0
Harbury BUA	E34000819	1546	0	0	0	0
Misterton BUA	E34000820	1378	0	0	0	0
Weston (Cheshire East) BUA	E34000821	2975	2	0	0	2
Brookland BUA	E34000822	0	0	0	0	0
Winterborne Stickland BUA	E34000823	0	0	0	0	0
Souldern BUA	E34000824	0	0	0	0	0
Lindholme BUA	E34000825	3099	0	0	0	0
Rufford Country Park BUA	E34000826	0	0	0	0	0
Cheriton Bishop BUA	E34000827	0	0	0	0	0
Great Snoring BUA	E34000828	0	0	0	0	0
Trimdon BUA	E34000829	2957	0	0	0	0
Torpoint BUA	E34000830	7741	0	0	0	0
Ewen BUA	E34000831	0	0	0	0	0
Barford St Martin BUA	E34000832	0	0	0	0	0
Bilsthorpe BUA	E34000833	4014	0	0	0	0
Buckhorn Weston BUA	E34000834	0	0	0	0	0
Glatton BUA	E34000835	0	0	0	0	0
Featherstone Prison BUA	E34000836	0	0	0	0	0
Royal Naval Air Station Yeovilton BUA	E34000837	3298	0	0	0	0
Pett BUA	E34000838	0	0	0	0	0
Hilton (South Derbyshire) BUA	E34000839	7879	0	0	0	0
Elmley Castle BUA	E34000840	0	0	0	0	0
Hildenborough BUA	E34000841	0	0	0	0	0
Pulham Market BUA	E34000842	0	0	0	0	0
Burghfield Common BUA	E34000843	7657	0	0	0	0
Tittensor BUA	E34000844	0	0	0	0	0
Great Crakehall BUA	E34000845	0	0	0	0	0
Petrockstowe BUA	E34000846	0	0	0	0	0
Watersfield BUA	E34000847	0	0	0	0	0
Lavendon BUA	E34000848	1704	0	0	0	0
Newton St Faith BUA	E34000849	0	0	0	0	0
Buckingham BUA	E34000850	11996	9	1	0	10
Nacton BUA	E34000851	1591	1	0	0	1
Netley BUA	E34000852	6949	0	0	0	0
Badingham BUA	E34000853	0	0	0	0	0
Catfield BUA	E34000854	0	0	0	0	0
Halton Holegate BUA	E34000855	0	0	0	0	0
Heathfield (Teignbridge) BUA	E34000856	1558	0	0	0	0
Brackley BUA	E34000857	13148	8	2	1	11
Stratford St Mary BUA	E34000858	1081	0	0	0	0
Ulrome BUA	E34000859	0	0	0	0	0
Blewbury BUA	E34000860	2069	0	0	0	0
South Heath BUA	E34000861	0	0	0	0	0
Bigrigg BUA	E34000862	0	0	0	0	0
Bomere Heath BUA	E34000863	2143	0	0	0	0
Chilthorne Domer BUA	E34000864	0	0	0	0	0
Thornton BUA	E34000865	0	0	0	0	0
Reighton BUA	E34000866	0	0	0	0	0
Ivybridge BUA	E34000867	11975	11	0	0	11
Barrow (Ribble Valley) BUA	E34000868	1374	0	0	0	0
Lazonby BUA	E34000869	1396	0	0	0	0
Merriott BUA	E34000870	2449	0	0	0	0
Tilton on the Hill BUA	E34000871	2032	0	0	0	0
Walpole St Peter BUA	E34000872	2306	0	0	0	0
Lower Kingswood BUA	E34000873	1845	0	0	0	0
Walton-on-Trent BUA	E34000874	0	0	0	0	0
Great Bentley BUA	E34000875	2276	0	0	0	0
Biddulph Moor BUA	E34000876	1642	0	0	0	0
Cuddington (Aylesbury Vale) BUA	E34000877	0	0	0	0	0
Bagworth BUA	E34000878	0	0	0	0	0
Marske-by-the-Sea BUA	E34000879	7111	0	0	0	0
Tilshead BUA	E34000880	0	0	0	0	0
Bradwell (Derbyshire Dales) BUA	E34000881	1830	0	0	0	0
Hampton Bishop BUA	E34000882	0	0	0	0	0
Burstwick BUA	E34000883	1653	0	0	0	0
Denmead BUA	E34000884	6862	0	0	0	0
Paddock Wood BUA	E34000885	8342	0	0	0	0
Normanton on Trent BUA	E34000886	0	0	0	0	0
Ulnes Walton BUA	E34000887	0	0	0	0	0
Grundisburgh BUA	E34000888	2320	0	0	0	0
Findern BUA	E34000889	1344	0	0	0	0
Kirkby-le-Soken BUA	E34000890	1350	0	0	0	0
Garforth BUA	E34000891	14834	5	3	0	8
Chitterne BUA	E34000892	0	0	0	0	0
Turnditch BUA	E34000893	0	0	0	0	0
Ticehurst BUA	E34000894	3191	0	0	0	0
Coombe Bissett BUA	E34000895	0	0	0	0	0
Shurdington BUA	E34000896	1953	0	0	0	0
Steeple Bumpstead BUA	E34000897	2583	0	0	0	0
Clarborough BUA	E34000898	1856	0	0	0	0
Kirkby Stephen BUA	E34000899	2553	0	0	0	0
Frosterley BUA	E34000900	0	0	0	0	0
Nether Kellet BUA	E34000901	0	0	0	0	0
Skirlaugh BUA	E34000902	1303	0	0	0	0
Debden BUA	E34000903	0	0	0	0	0
Thorpeness BUA	E34000904	0	0	0	0	0
Cottesmore Airfield BUA	E34000905	0	0	0	0	0
Marshfield (South Gloucestershire) BUA	E34000906	1733	0	0	0	0
Kirmington BUA	E34000907	0	0	0	0	0
Kniveton BUA	E34000908	0	0	0	0	0
Kelbrook BUA	E34000909	0	0	0	0	0
Fenny Compton BUA	E34000910	1304	0	0	0	0
Flexford BUA	E34000911	1517	0	0	0	0
Knebworth BUA	E34000912	3475	0	0	0	0
Honingham BUA	E34000913	0	0	0	0	0
Thorverton BUA	E34000914	0	0	0	0	0
South Kilworth BUA	E34000915	0	0	0	0	0
Goodleigh BUA	E34000916	0	0	0	0	0
Tickhill BUA	E34000917	5288	0	0	0	0
Compton (West Berkshire) BUA	E34000918	1611	0	0	0	0
Moulton Chapel BUA	E34000919	0	0	0	0	0
Cropthorne BUA	E34000920	0	0	0	0	0
Little Milton BUA	E34000921	0	0	0	0	0
Northallerton BUA	E34000922	16878	19	6	0	25
Easington (Redcar and Cleveland) BUA	E34000923	1405	0	0	0	0
Barking BUA	E34000924	0	0	0	0	0
Hare Green BUA	E34000925	0	0	0	0	0
Tenterden BUA	E34000926	7056	0	0	0	0
Borrowby BUA	E34000927	0	0	0	0	0
Steep BUA	E34000928	2925	0	0	0	0
Rufford BUA	E34000929	2025	0	0	0	0
Chittlehampton BUA	E34000930	0	0	0	0	0
Ackleton BUA	E34000931	0	0	0	0	0
Dunton BUA	E34000932	1046	0	0	0	0
Woodgreen BUA	E34000933	1370	0	0	0	0
Upton Snodsbury BUA	E34000934	0	0	0	0	0
Market Warsop BUA	E34000935	10324	0	0	0	0
Bix BUA	E34000936	0	0	0	0	0
Edgmond BUA	E34000937	1084	0	0	0	0
Culmstock BUA	E34000938	0	0	0	0	0
Quinton BUA	E34000939	0	0	0	0	0
Stithians BUA	E34000940	2149	0	0	0	0
Elmstead Market BUA	E34000941	1440	0	0	0	0
High Ham BUA	E34000942	0	0	0	0	0
West Haddon BUA	E34000943	2418	0	0	0	0
Escrick BUA	E34000944	1238	0	0	0	0
Goodworth Clatford BUA	E34000945	1493	0	0	0	0
Dishforth BUA	E34000946	0	0	0	0	0
Linton-on-Ouse BUA	E34000947	0	0	0	0	0
Crapstone BUA	E34000948	0	0	0	0	0
Egmanton BUA	E34000949	0	0	0	0	0
Wyre Piddle BUA	E34000950	0	0	0	0	0
Gosfield BUA	E34000951	0	0	0	0	0
Harlington BUA	E34000952	2307	0	0	0	0
Langho BUA	E34000953	2290	0	0	0	0
Clyst St Mary BUA	E34000954	2383	1	0	0	1
Methley BUA	E34000955	1203	0	0	0	0
Severn Beach BUA	E34000956	1548	0	0	0	0
Castle Acre BUA	E34000957	0	0	0	0	0
Cotton End BUA	E34000958	1816	0	0	0	0
Chalgrove BUA	E34000959	2814	0	0	0	0
Barham BUA	E34000960	1402	0	0	0	0
Coleford (Mendip) BUA	E34000961	2255	0	0	0	0
Nettleham BUA	E34000962	2850	0	0	0	0
Litlington BUA	E34000963	1641	0	0	0	0
Kingsdown (Dover) BUA	E34000964	2015	0	0	0	0
The Thorne BUA	E34000965	0	0	0	0	0
Manton BUA	E34000966	0	0	0	0	0
Watton at Stone BUA	E34000967	2335	0	0	0	0
Nettleton BUA	E34000968	0	0	0	0	0
Tadcaster BUA	E34000969	7249	0	0	0	0
Long Ashton BUA	E34000970	4783	0	0	0	0
Hope (High Peak) BUA	E34000971	1158	0	0	0	0
Bruton BUA	E34000972	2945	0	0	0	0
Burghclere Common BUA	E34000973	0	0	0	0	0
Longwick BUA	E34000974	1697	0	0	0	0
Buriton BUA	E34000975	0	0	0	0	0
Snape (Suffolk Coastal) BUA	E34000976	0	0	0	0	0
Epworth BUA	E34000977	5609	0	0	0	0
Withern BUA	E34000978	0	0	0	0	0
Warboys BUA	E34000979	4515	0	0	0	0
Hayle BUA	E34000980	7927	0	0	0	0
Bramfield BUA	E34000981	0	0	0	0	0
Betsham BUA	E34000982	0	0	0	0	0
Ashton Hayes BUA	E34000983	1645	0	0	0	0
Seend Cleeve BUA	E34000984	0	0	0	0	0
Stannington BUA	E34000985	0	0	0	0	0
Dalston BUA	E34000986	1759	0	0	0	0
Little Paxton BUA	E34000987	3415	0	0	0	0
South Milford BUA	E34000988	2438	0	0	0	0
Beaminster BUA	E34000989	2960	0	0	0	0
Rolvenden BUA	E34000990	1267	0	0	0	0
Conisbrough BUA	E34000991	16484	18	6	2	26
Wool BUA	E34000992	2791	0	0	0	0
Sutton Benger BUA	E34000993	2170	0	0	0	0
Nantwich BUA	E34000994	16613	13	1	0	14
Brabourne Lees BUA	E34000995	1724	0	0	0	0
Skeffling BUA	E34000996	0	0	0	0	0
Ingham (West Lindsey) BUA	E34000997	1486	0	0	0	0
Heckfield Green BUA	E34000998	0	0	0	0	0
Capel-le-Ferne BUA	E34000999	2375	0	0	0	0
Meden Vale BUA	E34001000	1636	0	0	0	0
Hovingham BUA	E34001001	0	0	0	0	0
Clifton (Eden) BUA	E34001002	0	0	0	0	0
Grindleton BUA	E34001003	1426	0	0	0	0
Loders BUA	E34001004	1711	2	0	0	2
Beare Green BUA	E34001005	0	0	0	0	0
Howden BUA	E34001006	4951	0	0	0	0
Child Okeford BUA	E34001007	1549	0	0	0	0
Goodmanham BUA	E34001008	0	0	0	0	0
Marchington BUA	E34001009	0	0	0	0	0
St Agnes BUA	E34001010	3973	0	0	0	0
Painswick BUA	E34001011	2607	0	0	0	0
Mevagissey BUA	E34001012	2350	0	0	0	0
Brampford Speke BUA	E34001013	0	0	0	0	0
Charlton-on-Otmoor BUA	E34001014	0	0	0	0	0
Magham Down BUA	E34001015	0	0	0	0	0
Messingham BUA	E34001016	4186	0	0	0	0
Slinfold BUA	E34001017	2060	0	0	0	0
Great Witley BUA	E34001018	0	0	0	0	0
Wiswell BUA	E34001019	0	0	0	0	0
Sutton upon Derwent BUA	E34001020	0	0	0	0	0
Blackwater BUA	E34001021	0	0	0	0	0
Nomansland BUA	E34001022	1914	0	0	0	0
Northgate BUA	E34001023	0	0	0	0	0
Market Drayton BUA	E34001024	11806	9	2	0	11
Cheswardine BUA	E34001025	1561	0	0	0	0
Cawood BUA	E34001026	1341	0	0	0	0
West Keal BUA	E34001027	0	0	0	0	0
Bradenham BUA	E34001028	1023	0	0	0	0
Hapton BUA	E34001029	1648	0	0	0	0
Pyrton BUA	E34001030	0	0	0	0	0
Backbarrow BUA	E34001031	1768	0	0	0	0
Occold BUA	E34001032	0	0	0	0	0
Crockham Hill BUA	E34001033	0	0	0	0	0
Over BUA	E34001034	2892	0	0	0	0
Warnham BUA	E34001035	2066	0	0	0	0
Gaydon BUA	E34001036	0	0	0	0	0
Wacton BUA	E34001037	0	0	0	0	0
Green Hammerton BUA	E34001038	0	0	0	0	0
Portishead BUA	E34001039	25212	9	0	0	9
South Newton BUA	E34001040	0	0	0	0	0
Barnby BUA	E34001041	1698	0	0	0	0
Alne BUA	E34001042	0	0	0	0	0
Upper Broughton BUA	E34001043	0	0	0	0	0
Pewsey BUA	E34001044	3669	0	0	0	0
Rock (Horsham) BUA	E34001045	0	0	0	0	0
Braunston BUA	E34001046	1763	0	0	0	0
Weir BUA	E34001047	1767	0	0	0	0
Little London BUA	E34001048	0	0	0	0	0
Watlington (King's Lynn and West Norfolk) BUA	E34001049	2536	0	0	0	0
Crofton BUA	E34001050	5905	1	0	0	1
Corfe Castle BUA	E34001051	1775	0	0	0	0
Wotton-under-Edge BUA	E34001052	4866	0	0	0	0
Chelworth Lower Green BUA	E34001053	0	0	0	0	0
Surlingham BUA	E34001054	0	0	0	0	0
Crudwell BUA	E34001055	0	0	0	0	0
Stebbing BUA	E34001056	1555	0	0	0	0
Hambleton (Wyre) BUA	E34001057	2717	0	0	0	0
Trent BUA	E34001058	0	0	0	0	0
Sibsey BUA	E34001059	1976	0	0	0	0
Ebrington BUA	E34001060	0	0	0	0	0
Pateley Bridge BUA	E34001061	1129	0	0	0	0
Ramsey Mereside BUA	E34001062	0	0	0	0	0
Ashley (Kettering) BUA	E34001063	0	0	0	0	0
Marple BUA	E34001064	18630	8	2	0	10
Thurleigh BUA	E34001065	0	0	0	0	0
Southwell BUA	E34001066	7310	0	0	0	0
Dawlish BUA	E34001067	11571	5	1	0	6
Dronfield BUA	E34001068	21294	15	4	1	20
Frettenham BUA	E34001069	1078	0	0	0	0
Wootton Bassett BUA	E34001070	12952	8	3	0	11
Newton (Rushcliffe) BUA	E34001071	0	0	0	0	0
Cotherstone BUA	E34001072	1492	0	0	0	0
Hawkinge BUA	E34001073	8189	0	0	0	0
East Worldham BUA	E34001074	0	0	0	0	0
Evercreech BUA	E34001075	2338	0	0	0	0
Swaton BUA	E34001076	0	0	0	0	0
Weston under Penyard BUA	E34001077	0	0	0	0	0
Syresham BUA	E34001078	0	0	0	0	0
Paulerspury BUA	E34001079	0	0	0	0	0
Down Ampney BUA	E34001080	0	0	0	0	0
Askham Bryan BUA	E34001081	0	0	0	0	0
Beckingham BUA	E34001082	2316	0	0	0	0
Burnham Market BUA	E34001083	1696	0	0	0	0
Finedon BUA	E34001084	4294	0	0	0	0
Kingston (North Dorset) BUA	E34001085	0	0	0	0	0
Coniston BUA	E34001086	1615	0	0	0	0
Lower Common BUA	E34001087	0	0	0	0	0
Hockwold cum Wilton BUA	E34001088	1533	0	0	0	0
Halam BUA	E34001089	0	0	0	0	0
Edgcott BUA	E34001090	0	0	0	0	0
Coney Weston BUA	E34001091	0	0	0	0	0
Storth BUA	E34001092	0	0	0	0	0
Bescar BUA	E34001093	0	0	0	0	0
Duddon BUA	E34001094	1677	0	0	0	0
Feckenham BUA	E34001095	0	0	0	0	0
Holloway BUA	E34001096	1041	0	0	0	0
Shiptonthorpe BUA	E34001097	0	0	0	0	0
Radway BUA	E34001098	0	0	0	0	0
Alfriston BUA	E34001099	1196	0	0	0	0
Kingston (South Cambridgeshire) BUA	E34001100	0	0	0	0	0
Peterchurch BUA	E34001101	1586	0	0	0	0
Peasedown St John BUA	E34001102	6384	0	0	0	0
Folksworth BUA	E34001103	1506	1	0	0	1
Sherburn (County Durham) BUA	E34001104	3188	0	0	0	0
Plaxtol BUA	E34001105	1576	0	0	0	0
Ebchester BUA	E34001106	1510	0	0	0	0
Stone (Stroud) BUA	E34001107	0	0	0	0	0
New Waltham BUA	E34001108	4712	0	0	0	0
Five Ashes BUA	E34001109	0	0	0	0	0
Great Ouseburn BUA	E34001110	0	0	0	0	0
Abbotskerswell BUA	E34001111	1542	0	0	0	0
Seamer (Hambleton) BUA	E34001112	0	0	0	0	0
Fiskerton (West Lindsey) BUA	E34001113	0	0	0	0	0
Swinford BUA	E34001114	0	0	0	0	0
Thornton-le-Dale BUA	E34001115	1644	0	0	0	0
Swimbridge BUA	E34001116	0	0	0	0	0
Dinnington (Rotherham) BUA	E34001117	21939	19	3	0	22
Billesdon BUA	E34001118	1893	0	0	0	0
Stansted Mountfitchet BUA	E34001119	8319	0	0	0	0
Brasted BUA	E34001120	0	0	0	0	0
Barnwell BUA	E34001121	0	0	0	0	0
Woodplumpton BUA	E34001122	0	0	0	0	0
Priors Hardwick BUA	E34001123	0	0	0	0	0
Wychbold BUA	E34001124	2488	1	0	0	1
Arlecdon BUA	E34001125	1488	0	0	0	0
Balsall Common BUA	E34001126	7777	0	0	0	0
Lound BUA	E34001127	0	0	0	0	0
Hightown BUA	E34001128	2065	0	0	0	0
Bayston Hill BUA	E34001129	5110	0	0	0	0
Hatch Beauchamp BUA	E34001130	0	0	0	0	0
Broughton (Preston) BUA	E34001131	1724	0	0	0	0
Birch Green BUA	E34001132	1686	0	0	0	0
Rowney Green BUA	E34001133	0	0	0	0	0
High Beach BUA	E34001134	0	0	0	0	0
Fremington BUA	E34001135	4347	0	0	0	0
Stowbridge BUA	E34001136	0	0	0	0	0
Windmill Hill BUA	E34001137	0	0	0	0	0
Thorp Arch BUA	E34001138	2056	0	0	0	0
Hinton St George BUA	E34001139	0	0	0	0	0
Shillingstone BUA	E34001140	0	0	0	0	0
Butterwick BUA	E34001141	1110	0	0	0	0
Bedfield Long Green BUA	E34001142	0	0	0	0	0
Whittington (Lichfield) BUA	E34001143	1701	0	0	0	0
Badby BUA	E34001144	1951	0	0	0	0
North Hayling BUA	E34001145	0	0	0	0	0
Cromwell BUA	E34001146	0	0	0	0	0
North Cowton BUA	E34001147	0	0	0	0	0
All Stretton BUA	E34001148	0	0	0	0	0
Lustleigh BUA	E34001149	0	0	0	0	0
Shripney BUA	E34001150	0	0	0	0	0
Queen Camel BUA	E34001151	1545	0	0	0	0
Westhead BUA	E34001152	1796	0	0	0	0
Beetley BUA	E34001153	0	0	0	0	0
Eyam BUA	E34001154	0	0	0	0	0
Embsay BUA	E34001155	1907	0	0	0	0
Cheddleton BUA	E34001156	4003	0	0	0	0
Caldbeck BUA	E34001157	0	0	0	0	0
Bishop's Tachbrook BUA	E34001158	1171	0	0	0	0
Upton (Newark and Sherwood) BUA	E34001159	0	0	0	0	0
Northampton (South Northamptonshire) BUA	E34001160	4471	0	0	0	0
Somerford Keynes BUA	E34001161	0	0	0	0	0
Norley BUA	E34001162	0	0	0	0	0
Acaster Malbis BUA	E34001163	0	0	0	0	0
Stalmine BUA	E34001164	1514	0	0	0	0
Whitchurch (Aylesbury Vale) BUA	E34001165	1508	0	0	0	0
Upton Cheyney BUA	E34001166	0	0	0	0	0
Tytherleigh BUA	E34001167	0	0	0	0	0
Denham Green BUA	E34001168	2987	0	0	0	0
Arlington BUA	E34001169	0	0	0	0	0
Hoveton BUA	E34001170	3525	0	0	0	0
High Legh BUA	E34001171	1162	0	0	0	0
Hargrave BUA	E34001172	0	0	0	0	0
Crews Hill BUA	E34001173	0	0	0	0	0
Poulton BUA	E34001174	0	0	0	0	0
Swan Green BUA	E34001175	0	0	0	0	0
Steeple BUA	E34001176	0	0	0	0	0
Stokeinteignhead BUA	E34001177	1226	0	0	0	0
Woodnewton BUA	E34001178	0	0	0	0	0
Smallfield BUA	E34001179	4160	0	0	0	0
Weedon Bec BUA	E34001180	3394	0	0	0	0
Bulkington BUA	E34001181	0	0	0	0	0
Oakley (Bedford) BUA	E34001182	2486	0	0	0	0
Woodham Mortimer BUA	E34001183	0	0	0	0	0
Rookery Hill BUA	E34001184	1656	0	0	0	0
Bothel BUA	E34001185	0	0	0	0	0
Irchester BUA	E34001186	4758	0	0	0	0
Lacey Green BUA	E34001187	1143	0	0	0	0
Little Staughton BUA	E34001188	0	0	0	0	0
Blackford BUA	E34001189	0	0	0	0	0
Amotherby BUA	E34001190	0	0	0	0	0
Blakedown BUA	E34001191	1314	0	0	0	0
Colton (Lichfield) BUA	E34001192	0	0	0	0	0
Breachwood Green BUA	E34001193	0	0	0	0	0
North Crawley BUA	E34001194	1284	2	0	0	2
Dennington BUA	E34001195	1412	0	0	0	0
Bramham BUA	E34001196	1367	0	0	0	0
Long Hanborough BUA	E34001197	2666	0	0	0	0
Tydd St Giles BUA	E34001198	1396	0	0	0	0
Hainford BUA	E34001199	0	0	0	0	0
Foxton (Harborough) BUA	E34001200	0	0	0	0	0
Reepham BUA	E34001201	2766	0	0	0	0
Faringdon BUA	E34001202	6836	0	0	0	0
Ashton (Cornwall) BUA	E34001203	0	0	0	0	0
Medburn BUA	E34001204	0	0	0	0	0
Lea BUA	E34001205	0	0	0	0	0
Marton (West Lindsey) BUA	E34001206	0	0	0	0	0
Thorner BUA	E34001207	1623	0	0	0	0
Lewknor BUA	E34001208	0	0	0	0	0
Strete BUA	E34001209	0	0	0	0	0
West Wittering BUA	E34001210	1324	0	0	0	0
Graffham BUA	E34001211	0	0	0	0	0
Upwood BUA	E34001212	1555	0	0	0	0
Hornick BUA	E34001213	0	0	0	0	0
Weaverham BUA	E34001214	6373	0	0	0	0
Garton-on-the-Wolds BUA	E34001215	0	0	0	0	0
Howden-le-Wear BUA	E34001216	1836	0	0	0	0
Glapthorn BUA	E34001217	0	0	0	0	0
Preston (Dover) BUA	E34001218	0	0	0	0	0
Carleton-in-Craven BUA	E34001219	1903	0	0	0	0
Priors Marston BUA	E34001220	0	0	0	0	0
Langley Park BUA	E34001221	4969	0	0	0	0
Temple Sowerby BUA	E34001222	0	0	0	0	0
Penwood BUA	E34001223	0	0	0	0	0
Hayton (Carlisle) BUA	E34001224	0	0	0	0	0
Stanwick BUA	E34001225	2234	0	0	0	0
Merrybent BUA	E34001226	0	0	0	0	0
North Petherton BUA	E34001227	4769	0	0	0	0
Middlezoy BUA	E34001228	1511	0	0	0	0
West Quantoxhead BUA	E34001229	0	0	0	0	0
Hunston BUA	E34001230	1232	0	0	0	0
Happisburgh BUA	E34001231	0	0	0	0	0
Ilminster BUA	E34001232	6067	0	0	0	0
Ferryhill BUA	E34001233	9824	0	0	0	0
Buxton (Broadland) BUA	E34001234	1588	0	0	0	0
Chandler's Cross BUA	E34001235	0	0	0	0	0
Gisburn BUA	E34001236	1427	0	0	0	0
North Molton BUA	E34001237	0	0	0	0	0
Bethersden BUA	E34001238	1484	0	0	0	0
Crowlas BUA	E34001239	0	0	0	0	0
Kirk Merrington BUA	E34001240	1874	0	0	0	0
Monk Fryston BUA	E34001241	1756	0	0	0	0
Little Eversden BUA	E34001242	1152	0	0	0	0
Rodmell BUA	E34001243	0	0	0	0	0
Middle Rasen BUA	E34001244	0	0	0	0	0
Dinnington (Newcastle upon Tyne) BUA	E34001245	1631	0	0	0	0
Broadwindsor BUA	E34001246	1748	0	0	0	0
Raunds BUA	E34001247	8541	0	0	0	0
Lerryn BUA	E34001248	0	0	0	0	0
Bleasby BUA	E34001249	1267	0	0	0	0
East Grafton BUA	E34001250	0	0	0	0	0
Tow Law BUA	E34001251	2350	0	0	0	0
Sandiway BUA	E34001252	4422	0	0	0	0
Writtle BUA	E34001253	5494	0	0	0	0
Kennford BUA	E34001254	0	0	0	0	0
Uckinghall BUA	E34001255	0	0	0	0	0
Greysouthen BUA	E34001256	0	0	0	0	0
Long Crendon BUA	E34001257	2493	0	0	0	0
Rowde BUA	E34001258	0	0	0	0	0
Cannock Wood BUA	E34001259	1676	0	0	0	0
Heapham BUA	E34001260	0	0	0	0	0
St Erme BUA	E34001261	2104	0	0	0	0
Latton BUA	E34001262	0	0	0	0	0
Halstead BUA	E34001263	11977	9	1	0	10
Newtown (Telford and Wrekin) BUA	E34001264	2317	0	0	0	0
Minley BUA	E34001265	0	0	0	0	0
Icklingham BUA	E34001266	0	0	0	0	0
Newport (Isle of Wight) BUA	E34001267	25787	49	12	1	62
South Nutfield BUA	E34001268	2801	0	0	0	0
Brewood BUA	E34001269	3175	0	0	0	0
Stillington (Stockton-on-Tees) BUA	E34001270	1198	0	0	0	0
Fordham (East Cambridgeshire) BUA	E34001271	1641	0	0	0	0
Winterborne Zelston BUA	E34001272	0	0	0	0	0
Thornborough BUA	E34001273	0	0	0	0	0
Acle BUA	E34001274	2856	0	0	0	0
Rye Harbour BUA	E34001275	1621	0	0	0	0
Knighton (South Hams) BUA	E34001276	1304	0	0	0	0
Oare BUA	E34001277	0	0	0	0	0
Beckley (South Oxfordshire) BUA	E34001278	0	0	0	0	0
Shotteswell BUA	E34001279	0	0	0	0	0
Great Glen BUA	E34001280	4348	0	0	0	0
Durweston BUA	E34001281	0	0	0	0	0
Greylees BUA	E34001282	0	0	0	0	0
Filkins BUA	E34001283	0	0	0	0	0
Frittenden BUA	E34001284	0	0	0	0	0
Great Offley BUA	E34001285	0	0	0	0	0
Charlton Down BUA	E34001286	2835	0	0	0	0
Canon's Town BUA	E34001287	0	0	0	0	0
Ingham (St. Edmundsbury) BUA	E34001288	0	0	0	0	0
Gristhorpe BUA	E34001289	0	0	0	0	0
Woodhall Spa BUA	E34001290	4241	0	0	0	0
Bramley BUA	E34001291	5293	0	0	0	0
Whipsnade BUA	E34001292	0	0	0	0	0
Beckermet BUA	E34001293	1516	0	0	0	0
Morton (Broadland) BUA	E34001294	0	0	0	0	0
Burton Agnes BUA	E34001295	0	0	0	0	0
Little Downham BUA	E34001296	1526	0	0	0	0
Repton BUA	E34001297	3429	0	0	0	0
Crowland BUA	E34001298	4293	0	0	0	0
Sturminster Marshall BUA	E34001299	2564	0	0	0	0
Tarrant Monkton BUA	E34001300	0	0	0	0	0
Raydon BUA	E34001301	0	0	0	0	0
Streatley BUA	E34001302	0	0	0	0	0
East Hoathly BUA	E34001303	1629	0	0	0	0
Reed BUA	E34001304	0	0	0	0	0
Coveney BUA	E34001305	0	0	0	0	0
Hexton BUA	E34001306	0	0	0	0	0
Kemble BUA	E34001307	0	0	0	0	0
Rodney Stoke BUA	E34001308	0	0	0	0	0
St Briavels BUA	E34001309	1803	0	0	0	0
West Charleton BUA	E34001310	0	0	0	0	0
Combs BUA	E34001311	0	0	0	0	0
Papplewick BUA	E34001312	0	0	0	0	0
Stokenchurch BUA	E34001313	4322	0	0	0	0
Boreham BUA	E34001314	3570	0	0	0	0
Christchurch BUA	E34001315	0	0	0	0	0
Seaton Ross BUA	E34001316	0	0	0	0	0
Pirton BUA	E34001317	2220	0	0	0	0
Gosberton BUA	E34001318	1883	0	0	0	0
South Wingfield BUA	E34001319	2242	0	0	0	0
Fuller's Moor BUA	E34001320	0	0	0	0	0
Burton Salmon BUA	E34001321	0	0	0	0	0
Ponteland BUA	E34001322	10909	4	0	0	4
Great Staughton BUA	E34001323	1503	0	0	0	0
Great Urswick BUA	E34001324	0	0	0	0	0
Silverstone BUA	E34001325	2269	0	0	0	0
Braybrooke BUA	E34001326	0	0	0	0	0
Great Hormead BUA	E34001327	1344	0	0	0	0
Wing BUA	E34001328	2773	0	0	0	0
Thornton-in-Craven BUA	E34001329	0	0	0	0	0
Woburn BUA	E34001330	0	0	0	0	0
Halford BUA	E34001331	0	0	0	0	0
Riccall BUA	E34001332	1635	0	0	0	0
Findon BUA	E34001333	2597	0	0	0	0
Debenham BUA	E34001334	2367	0	0	0	0
Aston Rowant BUA	E34001335	0	0	0	0	0
Wylam BUA	E34001336	1926	0	0	0	0
Tideswell BUA	E34001337	1846	0	0	0	0
Tetney BUA	E34001338	1181	0	0	0	0
Measham BUA	E34001339	5172	0	0	0	0
Nether Wallop BUA	E34001340	1561	0	0	0	0
Westerham BUA	E34001341	3262	0	0	0	0
Ipstones BUA	E34001342	1750	0	0	0	0
Titchmarsh BUA	E34001343	0	0	0	0	0
Charvil BUA	E34001344	3080	0	0	0	0
Worrall BUA	E34001345	1525	0	0	0	0
Hoylandswaine BUA	E34001346	1432	3	0	0	3
Bubbenhall BUA	E34001347	0	0	0	0	0
Greatford BUA	E34001348	0	0	0	0	0
Cherhill BUA	E34001349	0	0	0	0	0
Little Walsingham BUA	E34001350	0	0	0	0	0
Brownhills West BUA	E34001351	1482	0	0	0	0
Charlwood BUA	E34001352	2385	3	1	0	4
Yaxham BUA	E34001353	0	0	0	0	0
St James South Elmham BUA	E34001354	0	0	0	0	0
Sudbrooke BUA	E34001355	1266	0	0	0	0
Gorran Haven BUA	E34001356	1399	0	0	0	0
Langwith BUA	E34001357	2894	0	0	0	0
Rampton (Bassetlaw) BUA	E34001358	0	0	0	0	0
Fairford BUA	E34001359	2933	0	0	0	0
Zeal Monachorum BUA	E34001360	0	0	0	0	0
Cleobury Mortimer BUA	E34001361	3317	0	0	0	0
Newbold Verdon BUA	E34001362	3020	0	0	0	0
Stalham BUA	E34001363	4263	0	0	0	0
Helperby BUA	E34001364	0	0	0	0	0
Langwathby BUA	E34001365	1565	0	0	0	0
Stretton-on-Dunsmore BUA	E34001366	1138	0	0	0	0
Baddesley Ensor BUA	E34001367	3964	0	0	0	0
Bardney BUA	E34001368	2124	0	0	0	0
Sidbury BUA	E34001369	0	0	0	0	0
Ramsey St Mary's BUA	E34001370	0	0	0	0	0
Ravenstone BUA	E34001371	1176	1	0	0	1
Chinley BUA	E34001372	2811	0	0	0	0
Oakham BUA	E34001373	11222	8	0	0	8
Clapham (Arun) BUA	E34001374	0	0	0	0	0
Thompson BUA	E34001375	0	0	0	0	0
Badminton BUA	E34001376	0	0	0	0	0
Hale BUA	E34001377	1827	0	0	0	0
Leyhill Prison BUA	E34001378	0	0	0	0	0
Wethersfield Airfield BUA	E34001379	0	0	0	0	0
Sapcote BUA	E34001380	3003	0	0	0	0
Clayworth BUA	E34001381	0	0	0	0	0
Maiden Bradley BUA	E34001382	0	0	0	0	0
East Ilsley BUA	E34001383	0	0	0	0	0
Rockbourne BUA	E34001384	0	0	0	0	0
Youlgreave BUA	E34001385	1616	0	0	0	0
Norwell BUA	E34001386	0	0	0	0	0
Standford Hill Prison BUA	E34001387	3077	0	0	0	0
Barlow BUA	E34001388	0	0	0	0	0
Oscroft BUA	E34001389	0	0	0	0	0
East Bergholt BUA	E34001390	1538	0	0	0	0
Lytchett Matravers BUA	E34001391	3801	0	0	0	0
Brotton BUA	E34001392	5378	0	0	0	0
Osmington BUA	E34001393	0	0	0	0	0
Westwood BUA	E34001394	1167	0	0	0	0
Brockham BUA	E34001395	2915	0	0	0	0
Upavon Army Camp BUA	E34001396	0	0	0	0	0
Edgworth BUA	E34001397	1427	0	0	0	0
Okehampton BUA	E34001398	7545	0	0	0	0
Biddestone BUA	E34001399	0	0	0	0	0
Bowling Green BUA	E34001400	0	0	0	0	0
Great Wakering BUA	E34001401	6134	1	0	0	1
Bicknoller BUA	E34001402	0	0	0	0	0
Blyton BUA	E34001403	1391	0	0	0	0
Beyton BUA	E34001404	1180	0	0	0	0
Acomb BUA	E34001405	0	0	0	0	0
Wimbotsham BUA	E34001406	0	0	0	0	0
Great Bourton BUA	E34001407	0	0	0	0	0
Bainton BUA	E34001408	0	0	0	0	0
Widmerpool BUA	E34001409	2247	0	0	0	0
Aylmerton BUA	E34001410	0	0	0	0	0
Clehonger BUA	E34001411	1356	0	0	0	0
Oakhanger BUA	E34001412	0	0	0	0	0
Teston BUA	E34001413	0	0	0	0	0
Culverstone Green BUA	E34001414	4420	0	0	0	0
Martin (New Forest) BUA	E34001415	0	0	0	0	0
Clitheroe BUA	E34001416	14905	24	3	0	27
Inkpen BUA	E34001417	0	0	0	0	0
Carbrooke BUA	E34001418	0	0	0	0	0
Whaplode Drove BUA	E34001419	1817	0	0	0	0
Inkford BUA	E34001420	0	0	0	0	0
Alderminster BUA	E34001421	0	0	0	0	0
Helsby BUA	E34001422	5010	0	0	0	0
Snettisham BUA	E34001423	2844	0	0	0	0
Southminster BUA	E34001424	4311	0	0	0	0
Halsall BUA	E34001425	0	0	0	0	0
Burnham Overy Staithe BUA	E34001426	0	0	0	0	0
Stadhampton BUA	E34001427	1177	0	0	0	0
Crowle (North Lincolnshire) BUA	E34001428	3565	0	0	0	0
Lowca BUA	E34001429	0	0	0	0	0
Petersfield BUA	E34001430	14955	8	2	0	10
Plaistow BUA	E34001431	0	0	0	0	0
Higher Boscaswell BUA	E34001432	1515	0	0	0	0
Middle Wallop Airfield BUA	E34001433	0	0	0	0	0
Louth BUA	E34001434	16538	17	3	0	20
Pillerton Priors BUA	E34001435	0	0	0	0	0
Burniston BUA	E34001436	2173	0	0	0	0
Martin (North Kesteven) BUA	E34001437	0	0	0	0	0
East Haddon BUA	E34001438	0	0	0	0	0
Langham (North Norfolk) BUA	E34001439	0	0	0	0	0
Brill BUA	E34001440	1289	0	0	0	0
Abbeytown BUA	E34001441	0	0	0	0	0
Westfield (Rother) BUA	E34001442	3210	1	1	0	2
Gurney Slade BUA	E34001443	0	0	0	0	0
Rye BUA	E34001444	4394	0	0	0	0
Ashington (Northumberland) BUA	E34001445	27852	41	4	0	45
Crowfield BUA	E34001446	0	0	0	0	0
Hockley Heath BUA	E34001447	1625	0	0	0	0
Chalkhouse Green BUA	E34001448	0	0	0	0	0
Westham BUA	E34001449	3145	0	0	0	0
Hoddlesden BUA	E34001450	1923	3	0	0	3
Tingewick BUA	E34001451	0	0	0	0	0
Thorrington (West) BUA	E34001452	0	0	0	0	0
Wix BUA	E34001453	0	0	0	0	0
Henton BUA	E34001454	0	0	0	0	0
Whitchurch (Basingstoke and Deane) BUA	E34001455	5232	0	0	0	0
Shouldham BUA	E34001456	0	0	0	0	0
Moulton Seas End BUA	E34001457	0	0	0	0	0
Swithland BUA	E34001458	0	0	0	0	0
Brasted Chart BUA	E34001459	0	0	0	0	0
Blakesley BUA	E34001460	1615	0	0	0	0
Newmarket BUA	E34001461	21230	19	3	0	22
Reedham BUA	E34001462	0	0	0	0	0
Broughton (North Lincolnshire) BUA	E34001463	4635	0	0	0	0
Woolacombe BUA	E34001464	0	0	0	0	0
South Moreton BUA	E34001465	1594	0	0	0	0
Barnburgh BUA	E34001466	2918	0	0	0	0
Stretton-on-Fosse BUA	E34001467	0	0	0	0	0
Rattlesden BUA	E34001468	0	0	0	0	0
Beenham BUA	E34001469	1203	0	0	0	0
Lubenham BUA	E34001470	1799	0	0	0	0
Bradninch BUA	E34001471	2046	0	0	0	0
Tuddenham St Martin BUA	E34001472	0	0	0	0	0
Ashburton BUA	E34001473	3485	0	0	0	0
Whittlesford BUA	E34001474	1196	0	0	0	0
Culcheth BUA	E34001475	6040	0	0	0	0
Speen BUA	E34001476	1716	0	0	0	0
Chesterton BUA	E34001477	1596	0	0	1	1
Peldon BUA	E34001478	0	0	0	0	0
Horton-cum-Studley BUA	E34001479	0	0	0	0	0
Stoke St Mary BUA	E34001480	0	0	0	0	0
Heswall BUA	E34001481	30730	23	5	0	28
Leigh (West Dorset) BUA	E34001482	0	0	0	0	0
Appleton Roebuck BUA	E34001483	0	0	0	0	0
Harmer Hill BUA	E34001484	0	0	0	0	0
Shotley BUA	E34001485	0	0	0	0	0
Axbridge BUA	E34001486	2038	0	0	0	0
Constantine Bay BUA	E34001487	0	0	0	0	0
Mears Ashby BUA	E34001488	0	0	0	0	0
Willington (Bedford) BUA	E34001489	1485	0	0	0	0
Finchingfield BUA	E34001490	1505	0	0	0	0
Sheerness BUA	E34001491	12273	25	1	0	26
North Duffield BUA	E34001492	1950	0	0	0	0
Driffield BUA	E34001493	13851	13	1	0	14
Norleywood BUA	E34001494	0	0	0	0	0
Tenbury Wells BUA	E34001495	3724	0	0	0	0
Hanley Swan BUA	E34001496	1596	0	0	0	0
Tibberton (Wychavon) BUA	E34001497	0	0	0	0	0
Martin Hussingtree BUA	E34001498	0	0	0	0	0
Old Leake BUA	E34001499	1997	0	0	0	0
Corby Glen BUA	E34001500	2414	0	0	0	0
Loxwood BUA	E34001501	1881	0	0	0	0
Llangrove BUA	E34001502	0	0	0	0	0
Potter Heigham BUA	E34001503	0	0	0	0	0
Retford BUA	E34001504	22425	21	9	0	30
North Waltham BUA	E34001505	1342	0	0	0	0
Bottom o' th' Moor BUA	E34001506	0	0	0	0	0
Balcombe BUA	E34001507	1912	0	0	0	0
Houghton (Huntingdonshire) BUA	E34001508	1796	0	0	0	0
Arlingham BUA	E34001509	0	0	0	0	0
Rusper BUA	E34001510	0	0	0	0	0
Shorwell BUA	E34001511	0	0	0	0	0
Eltisley BUA	E34001512	0	0	0	0	0
Swinderby BUA	E34001513	0	0	0	0	0
Highley BUA	E34001514	3626	0	0	0	0
Layer-de-la-Haye BUA	E34001515	1502	0	0	0	0
Wollaston BUA	E34001516	4070	0	0	0	0
Horley BUA	E34001517	0	0	0	0	0
Radcliffe on Trent BUA	E34001518	8833	0	0	0	0
Knowle BUA	E34001519	2824	0	0	0	0
Ruskington BUA	E34001520	5626	0	0	0	0
Glazebury BUA	E34001521	1564	0	0	0	0
Thurlaston BUA	E34001522	1202	0	0	0	0
Patrington BUA	E34001523	1561	0	0	0	0
Locking BUA	E34001524	3715	0	0	0	0
Stogumber BUA	E34001525	0	0	0	0	0
Arnside BUA	E34001526	2574	0	0	0	0
North Somercotes BUA	E34001527	1985	0	0	0	0
Christian Malford BUA	E34001528	0	0	0	0	0
Otley BUA	E34001529	0	0	0	0	0
Roydon BUA	E34001530	2195	3	0	0	3
Fownhope BUA	E34001531	1770	0	0	0	0
Gargrave BUA	E34001532	1404	0	0	0	0
Felsham BUA	E34001533	0	0	0	0	0
Melbourne (South Derbyshire) BUA	E34001534	4951	0	0	0	0
Penny Bridge BUA	E34001535	0	0	0	0	0
Woodbury BUA	E34001536	1630	0	0	0	0
Wigton BUA	E34001537	5800	0	0	0	0
Bromham (Wiltshire) BUA	E34001538	0	0	0	0	0
Welland BUA	E34001539	2092	0	0	0	0
Ryall BUA	E34001540	1774	0	0	0	0
Castle Hedingham BUA	E34001541	1711	0	0	0	0
Hessett BUA	E34001542	0	0	0	0	0
Burbage BUA	E34001543	1793	0	0	0	0
Monkton Farleigh BUA	E34001544	0	0	0	0	0
Leominster BUA	E34001545	11757	8	3	0	11
Bratton BUA	E34001546	1362	1	0	0	1
Harwell BUA	E34001547	2742	2	0	0	2
Oxenpill BUA	E34001548	1495	0	0	0	0
Blackmore End BUA	E34001549	0	0	0	0	0
Whaddon BUA	E34001550	0	0	0	0	0
Huby (Harrogate) BUA	E34001551	0	0	0	0	0
Weybourne BUA	E34001552	0	0	0	0	0
Twyford (Winchester) BUA	E34001553	1616	0	0	0	0
Alburgh BUA	E34001554	0	0	0	0	0
Tuxford BUA	E34001555	3180	0	0	0	0
Castle Bytham BUA	E34001556	1248	0	0	0	0
Bamford BUA	E34001557	1527	0	0	0	0
High Littleton BUA	E34001558	1338	0	0	0	0
Dickleburgh BUA	E34001559	1472	0	0	0	0
Doddinghurst Common BUA	E34001560	0	0	0	0	0
Praze-an-Beeble BUA	E34001561	1645	0	0	0	0
Woodford BUA	E34001562	2116	0	0	0	0
Wickhamford BUA	E34001563	1524	0	0	0	0
Uffington (Vale of White Horse) BUA	E34001564	2399	0	0	0	0
Wick (South Gloucestershire) BUA	E34001565	1214	0	0	0	0
Yorkley BUA	E34001566	3537	0	0	0	0
Great Clifton BUA	E34001567	1581	0	0	0	0
RAF Wyton BUA	E34001568	1906	0	0	0	0
Mollington (Cheshire West and Chester) BUA	E34001569	2222	5	0	0	5
Ram Lane BUA	E34001570	0	0	0	0	0
Coleshill (Chiltern) BUA	E34001571	0	0	0	0	0
Sandhurst (Tewkesbury) BUA	E34001572	0	0	0	0	0
Sixpenny Handley BUA	E34001573	1445	0	0	0	0
St Martin's BUA	E34001574	2896	0	0	0	0
Claybrooke Magna BUA	E34001575	0	0	0	0	0
Mosterton BUA	E34001576	1157	0	0	0	0
Freeland BUA	E34001577	1549	0	0	0	0
Hill Ridware BUA	E34001578	1815	0	0	0	0
Gayton (King's Lynn and West Norfolk) BUA	E34001579	2231	0	0	0	0
Stallingborough BUA	E34001580	1266	0	0	0	0
Sturminster Newton BUA	E34001581	4824	0	0	0	0
Hayfield BUA	E34001582	2017	0	0	0	0
Old Newton BUA	E34001583	1199	0	0	0	0
Tackley BUA	E34001584	0	0	0	0	0
Wybunbury BUA	E34001585	1451	0	0	0	0
Cerne Abbas BUA	E34001586	0	0	0	0	0
Wicken Green Village BUA	E34001587	0	0	0	0	0
Wootton Courtenay BUA	E34001588	0	0	0	0	0
Tilbrook BUA	E34001589	0	0	0	0	0
Claverley BUA	E34001590	1616	0	0	0	0
Moulton (South Holland) BUA	E34001591	1714	0	0	0	0
Ellerton BUA	E34001592	0	0	0	0	0
Muston BUA	E34001593	0	0	0	0	0
Pilton BUA	E34001594	0	0	0	0	0
Walsham Le Willows BUA	E34001595	1722	0	0	0	0
Norton Lindsey BUA	E34001596	0	0	0	0	0
Kirton End BUA	E34001597	0	0	0	0	0
Upton Grey BUA	E34001598	0	0	0	0	0
North Newbald BUA	E34001599	1502	0	0	0	0
South Croxton BUA	E34001600	0	0	0	0	0
Moresby Parks BUA	E34001601	1462	1	0	0	1
Mattishall BUA	E34001602	2973	0	0	0	0
Helpringham BUA	E34001603	0	0	0	0	0
Bodmin BUA	E34001604	14996	22	1	0	23
Michelmersh BUA	E34001605	1386	0	0	0	0
Wilbarston BUA	E34001606	0	0	0	0	0
Alpington BUA	E34001607	1315	0	0	0	0
Tunstall BUA	E34001608	0	0	0	0	0
Caister-on-Sea BUA	E34001609	9041	0	0	0	0
Mere Brow BUA	E34001610	1150	0	0	0	0
Ramsey Forty Foot BUA	E34001611	0	0	0	0	0
Little Totham BUA	E34001612	0	0	0	0	0
Widdington BUA	E34001613	0	0	0	0	0
Monks Eleigh BUA	E34001614	0	0	0	0	0
Weston (Stafford) BUA	E34001615	1930	0	0	0	0
Gislingham BUA	E34001616	1386	0	0	0	0
Stannington Station BUA	E34001617	0	0	0	0	0
Tarrant Keyneston BUA	E34001618	0	0	0	0	0
Allerston BUA	E34001619	1619	0	0	0	0
Great Green BUA	E34001620	0	0	0	0	0
Costock BUA	E34001621	0	0	0	0	0
Scotton (West Lindsey) BUA	E34001622	0	0	0	0	0
Great Sampford BUA	E34001623	0	0	0	0	0
Corpusty BUA	E34001624	0	0	0	0	0
Torksey Lock BUA	E34001625	0	0	0	0	0
Farrington Gurney BUA	E34001626	0	0	0	0	0
Buckingham Park BUA	E34001627	2134	0	0	0	0
Cranwell BUA	E34001628	1397	0	0	0	0
Somersham (Huntingdonshire) BUA	E34001629	3200	0	0	0	0
Sutton Veny BUA	E34001630	1225	0	0	0	0
Skelton (York) BUA	E34001631	1547	0	0	0	0
Ball Hill BUA	E34001632	0	0	0	0	0
Slaley BUA	E34001633	0	0	0	0	0
Ashby cum Fenby BUA	E34001634	0	0	0	0	0
Swaffham Prior BUA	E34001635	2052	0	0	0	0
Bagnall BUA	E34001636	0	0	0	0	0
Woodsetts BUA	E34001637	1831	0	0	0	0
All Cannings BUA	E34001638	0	0	0	0	0
Longstanton BUA	E34001639	2860	0	0	0	0
Caxton BUA	E34001640	0	0	0	0	0
Stoke-by-Nayland BUA	E34001641	0	0	0	0	0
Wortham BUA	E34001642	1271	0	0	0	0
Milverton BUA	E34001643	1735	0	0	0	0
Cornhill on Tweed BUA	E34001644	0	0	0	0	0
Devizes BUA	E34001645	19468	17	3	0	20
Yarpole BUA	E34001646	0	0	0	0	0
Blisworth BUA	E34001647	1809	0	0	0	0
Easton on the Hill BUA	E34001648	1851	0	0	0	0
Colne Engaine BUA	E34001649	0	0	0	0	0
Enstone BUA	E34001650	1153	0	0	0	0
Winslow BUA	E34001651	4602	0	0	0	0
Wilburton BUA	E34001652	1717	0	0	0	0
Hunton BUA	E34001653	0	0	0	0	0
Bromley Green BUA	E34001654	0	0	0	0	0
Lingdale BUA	E34001655	2033	0	0	0	0
Darenth BUA	E34001656	2738	0	0	0	0
Bucknell (Shropshire) BUA	E34001657	0	0	0	0	0
Keinton Mandeville BUA	E34001658	1641	0	0	0	0
Pannal BUA	E34001659	2512	0	0	0	0
Ellington (Huntingdonshire) BUA	E34001660	0	0	0	0	0
Trefonen BUA	E34001661	1594	0	0	0	0
Everton (New Forest) BUA	E34001662	1995	0	0	0	0
Orford BUA	E34001663	0	0	0	0	0
Welford BUA	E34001664	1991	0	0	0	0
St Merryn BUA	E34001665	1653	0	0	0	0
Lapford BUA	E34001666	1600	0	0	0	0
Burghfield BUA	E34001667	0	0	0	0	0
Worthen BUA	E34001668	0	0	0	0	0
Sandy Cross BUA	E34001669	0	0	0	0	0
Great Ayton BUA	E34001670	4945	0	0	0	0
Stretham BUA	E34001671	2311	0	0	0	0
Cuckfield BUA	E34001672	3659	0	0	0	0
Flimwell BUA	E34001673	0	0	0	0	0
Cononley BUA	E34001674	1714	0	0	0	0
Upper Tankersley BUA	E34001675	0	0	0	0	0
Winchmore Hill BUA	E34001676	1500	0	0	0	0
Endmoor BUA	E34001677	2238	0	0	0	0
Little Harrowden BUA	E34001678	0	0	0	0	0
Failand BUA	E34001679	0	0	0	0	0
Croston BUA	E34001680	3130	0	0	0	0
Rawcliffe BUA	E34001681	1681	0	0	0	0
Freethorpe BUA	E34001682	0	0	0	0	0
Stewkley BUA	E34001683	1865	0	0	0	0
Leedstown BUA	E34001684	0	0	0	0	0
Hoveringham BUA	E34001685	0	0	0	0	0
Cotgrave BUA	E34001686	7273	0	0	0	0
Embleton BUA	E34001687	1530	0	0	0	0
Lea Valley BUA	E34001688	1782	0	0	0	0
Braunston-in-Rutland BUA	E34001689	0	0	0	0	0
Champneys College BUA	E34001690	0	0	0	0	0
Grafty Green BUA	E34001691	0	0	0	0	0
Cottingham BUA	E34001692	1552	0	0	0	0
Rockland St Mary BUA	E34001693	0	0	0	0	0
Harmston BUA	E34001694	0	0	0	0	0
Ulleskelf BUA	E34001695	0	0	0	0	0
Wingate BUA	E34001696	5297	0	0	0	0
Sampford Peverell BUA	E34001697	1631	0	0	0	0
Pakenham BUA	E34001698	0	0	0	0	0
Great Addington BUA	E34001699	0	0	0	0	0
Kirkby Lonsdale BUA	E34001700	1041	0	0	0	0
Castle Rising BUA	E34001701	0	0	0	0	0
Great Kimble BUA	E34001702	0	0	0	0	0
Oakridge Lynch BUA	E34001703	0	0	0	0	0
Elland BUA	E34001704	16530	26	6	0	32
Grampound BUA	E34001705	1201	0	0	0	0
Cullingworth BUA	E34001706	3306	0	0	0	0
Potterspury BUA	E34001707	2079	0	0	0	0
Connor Downs BUA	E34001708	1412	0	0	0	0
Orwell BUA	E34001709	2363	0	0	0	0
Chelston BUA	E34001710	0	0	0	0	0
Bishop's Stortford BUA	E34001711	38338	35	9	1	45
Bowerchalke BUA	E34001712	0	0	0	0	0
Toll Bar BUA	E34001713	1632	0	0	0	0
Walkeringham BUA	E34001714	0	0	0	0	0
Kenilworth BUA	E34001715	20123	14	6	0	20
Much Wenlock BUA	E34001716	3340	0	0	0	0
Chardstock BUA	E34001717	0	0	0	0	0
East Drayton BUA	E34001718	0	0	0	0	0
Tockwith BUA	E34001719	1448	0	0	0	0
Apperknowle BUA	E34001720	0	0	0	0	0
Hartwell BUA	E34001721	1941	0	0	0	0
Burham BUA	E34001722	0	0	0	0	0
Leconfield BUA	E34001723	3286	0	0	0	0
Wellow (Newark and Sherwood) BUA	E34001724	0	0	0	0	0
Digby BUA	E34001725	1461	0	0	0	0
Scorton BUA	E34001726	1646	0	0	0	0
Haslington BUA	E34001727	4764	0	0	0	0
North Mymms BUA	E34001728	0	0	0	0	0
Bearley BUA	E34001729	0	0	0	0	0
Germoe BUA	E34001730	1418	0	0	0	0
Unstone Green BUA	E34001731	1880	0	0	0	0
Aust BUA	E34001732	0	0	0	0	0
Hungerford BUA	E34001733	5771	0	0	0	0
Stonesfield BUA	E34001734	1324	0	0	0	0
Godolphin Cross BUA	E34001735	0	0	0	0	0
Shilbottle BUA	E34001736	1874	0	0	0	0
Swavesey BUA	E34001737	2528	0	0	0	0
Barningham BUA	E34001738	0	0	0	0	0
Countesthorpe BUA	E34001739	6773	0	0	0	0
St Keverne BUA	E34001740	2077	0	0	0	0
Ravensmoor BUA	E34001741	0	0	0	0	0
Kilmington BUA	E34001742	0	0	0	0	0
Denton (South Northamptonshire) BUA	E34001743	0	0	0	0	0
Fulford BUA	E34001744	1585	0	0	0	0
Burton Lazars BUA	E34001745	0	0	0	0	0
Elder Street BUA	E34001746	2665	0	0	0	0
Hoby BUA	E34001747	0	0	0	0	0
Rooks Bridge BUA	E34001748	0	0	0	0	0
Shebbear BUA	E34001749	0	0	0	0	0
Easington (County Durham) BUA	E34001750	7624	0	0	0	0
Hempnall Green BUA	E34001751	0	0	0	0	0
Wood Street Village BUA	E34001752	0	0	0	0	0
Corston (Bath and North East Somerset) BUA	E34001753	0	0	0	0	0
Studland BUA	E34001754	0	0	0	0	0
Collingbourne Ducis BUA	E34001755	1714	0	0	0	0
Bishop Burton BUA	E34001756	0	0	0	0	0
Shackleford BUA	E34001757	1391	1	0	0	1
Downe BUA	E34001758	0	0	0	0	0
New Romney BUA	E34001759	9624	0	0	0	0
Bishop Middleham BUA	E34001760	1281	0	0	0	0
Thorpe Audlin BUA	E34001761	0	0	0	0	0
Withington (County of Herefordshire) BUA	E34001762	1785	0	0	0	0
Guilsborough BUA	E34001763	0	0	0	0	0
Old Dalby BUA	E34001764	0	0	0	0	0
Toy's Hill BUA	E34001765	0	0	0	0	0
Highworth BUA	E34001766	8233	0	0	0	0
Bolney BUA	E34001767	0	0	0	0	0
Oldhill Wood BUA	E34001768	0	0	0	0	0
Wrays BUA	E34001769	0	0	0	0	0
Freckenham BUA	E34001770	0	0	0	0	0
Sedgefield BUA	E34001771	5546	0	0	0	0
Grainthorpe BUA	E34001772	0	0	0	0	0
Hook Norton BUA	E34001773	1278	0	0	0	0
Etchinghill BUA	E34001774	0	0	0	0	0
Malborough BUA	E34001776	1791	0	0	0	0
Corse BUA	E34001777	0	0	0	0	0
Sandford BUA	E34001778	1544	0	0	0	0
Bean BUA	E34001779	1641	0	0	0	0
Ockley BUA	E34001780	0	0	0	0	0
Rock (Cornwall) BUA	E34001781	2241	0	0	0	0
Broughton (Kettering) BUA	E34001782	3177	0	0	0	0
Meonstoke BUA	E34001783	0	0	0	0	0
Cuffley BUA	E34001784	3591	0	0	0	0
Letty Green BUA	E34001785	2497	0	0	0	0
Griston BUA	E34001786	0	0	0	0	0
Gedney Dyke BUA	E34001787	0	0	0	0	0
Ince Blundell BUA	E34001788	0	0	0	0	0
Henley-In-Arden BUA	E34001789	3062	0	0	0	0
Brogborough BUA	E34001790	0	0	0	0	0
Stalbridge BUA	E34001791	1798	0	0	0	0
Wrentham BUA	E34001792	0	0	0	0	0
Wendens Ambo BUA	E34001793	0	0	0	0	0
Bredon BUA	E34001794	2540	0	0	0	0
Cornforth BUA	E34001795	2503	0	0	0	0
Welford-on-Avon BUA	E34001796	2189	0	0	0	0
Coffinswell BUA	E34001797	0	0	0	0	0
Dorstone BUA	E34001798	0	0	0	0	0
Bourn BUA	E34001799	0	0	0	0	0
Shere BUA	E34001800	1887	0	0	0	0
Great Haywood BUA	E34001801	1587	0	0	0	0
Kineton BUA	E34001802	3066	0	0	0	0
Abbotsley BUA	E34001803	0	0	0	0	0
St Germans BUA	E34001804	0	0	0	0	0
Fairfield Park BUA	E34001805	3282	0	0	0	0
Colden Common BUA	E34001806	3929	0	0	0	0
Washingborough BUA	E34001807	6814	0	0	0	0
Fyfield BUA	E34001808	0	0	0	0	0
Charfield BUA	E34001809	1869	0	0	0	0
Great Eversden BUA	E34001810	0	0	0	0	0
Renishaw BUA	E34001811	2779	0	0	0	0
Portreath BUA	E34001812	1384	0	0	0	0
Manfield BUA	E34001813	0	0	0	0	0
Essendine BUA	E34001814	0	0	0	0	0
Oakhill BUA	E34001815	0	0	0	0	0
West Bank BUA	E34001816	0	0	0	0	0
Gedney Drove End BUA	E34001817	0	0	0	0	0
Horning BUA	E34001818	0	0	0	0	0
Brockenhurst BUA	E34001819	3625	0	0	0	0
Mayland BUA	E34001820	3955	0	0	0	0
Arnesby BUA	E34001821	0	0	0	0	0
Menheniot BUA	E34001822	1719	0	0	0	0
Minety BUA	E34001823	1427	0	0	0	0
Nassington BUA	E34001824	1927	0	0	0	0
Bradley BUA	E34001825	0	0	0	0	0
Rampton (South Cambridgeshire) BUA	E34001826	0	0	0	0	0
Wysall BUA	E34001827	0	0	0	0	0
Craven Arms BUA	E34001828	2830	0	0	0	0
Billy Row BUA	E34001829	1753	0	0	0	0
Wistanswick BUA	E34001830	0	0	0	0	0
Cliffe Woods BUA	E34001831	2810	0	0	0	0
East Rainton BUA	E34001832	1465	0	0	0	0
Bosham Hoe BUA	E34001833	0	0	0	0	0
Meopham (South) BUA	E34001834	1414	0	0	0	0
Hartlip BUA	E34001835	0	0	0	0	0
Worlaby BUA	E34001836	1278	0	0	0	0
Cranwell (North West) BUA	E34001837	0	0	0	0	0
Branton BUA	E34001838	1363	0	0	0	0
Dummer BUA	E34001839	0	0	0	0	0
Little Brickhill BUA	E34001840	0	0	0	0	0
Ansty BUA	E34001841	0	0	0	0	0
Burton upon Stather BUA	E34001842	3194	0	0	0	0
Market Overton BUA	E34001843	0	0	0	0	0
Chevington BUA	E34001844	0	0	0	0	0
Heather BUA	E34001845	1540	0	0	0	0
Saxtead Green BUA	E34001846	0	0	0	0	0
Cargo BUA	E34001847	0	0	0	0	0
Romsley BUA	E34001848	2269	0	0	0	0
Whitchurch Canonicorum BUA	E34001849	0	0	0	0	0
South Ockendon BUA	E34001850	19844	16	3	0	19
Axmouth BUA	E34001851	0	0	0	0	0
Royal Hospital School BUA	E34001852	0	0	0	0	0
Brimfield BUA	E34001853	0	0	0	0	0
South Chailey BUA	E34001854	1161	0	0	0	0
Sole Street BUA	E34001855	1464	0	0	0	0
Lower Hardres BUA	E34001856	0	0	0	0	0
Furneux Pelham BUA	E34001857	0	0	0	0	0
Rothersthorpe BUA	E34001858	0	0	0	0	0
Ickford BUA	E34001859	1714	0	0	0	0
Upper Gravenhurst BUA	E34001860	0	0	0	0	0
Newnham (Forest of Dean) BUA	E34001861	1657	0	0	0	0
Ettington BUA	E34001862	2434	0	0	0	0
Bream BUA	E34001863	3184	0	0	0	0
Tow House BUA	E34001864	0	0	0	0	0
Kington St Michael BUA	E34001865	0	0	0	0	0
Minsterworth BUA	E34001866	0	0	0	0	0
Apperley BUA	E34001867	0	0	0	0	0
Denby Dale BUA	E34001868	3430	0	0	0	0
Defford BUA	E34001869	0	0	0	0	0
Wylye BUA	E34001870	0	0	0	0	0
Howle Hill BUA	E34001871	0	0	0	0	0
Toft BUA	E34001872	0	0	0	0	0
Sambourne BUA	E34001873	0	0	0	0	0
Ardingly BUA	E34001874	1929	0	0	0	0
North Frodingham BUA	E34001875	1706	0	0	0	0
Hamble-le-Rice BUA	E34001876	4187	0	0	0	0
Eastleach Martin BUA	E34001877	0	0	0	0	0
Halland BUA	E34001878	0	0	0	0	0
Little Haywood BUA	E34001879	2994	0	0	0	0
Breighton BUA	E34001880	0	0	0	0	0
Chipping Norton BUA	E34001881	6449	0	0	0	0
Eardisley BUA	E34001882	0	0	0	0	0
Ancaster BUA	E34001883	1298	0	0	0	0
Rolvenden Layne BUA	E34001884	0	0	0	0	0
Sarratt BUA	E34001885	1830	0	0	0	0
Tyler Hill BUA	E34001886	0	0	0	0	0
Denton (South Kesteven) BUA	E34001887	0	0	0	0	0
Barrow Hill BUA	E34001888	0	0	0	0	0
Beeston BUA	E34001889	0	0	0	0	0
Maidwell BUA	E34001890	0	0	0	0	0
Grange Moor BUA	E34001891	0	0	0	0	0
Upper Longdon BUA	E34001892	0	0	0	0	0
Bempton BUA	E34001893	1058	0	0	0	0
Elswick BUA	E34001894	1465	0	0	0	0
West Chiltington Common BUA	E34001895	6803	0	0	0	0
New Rossington BUA	E34001896	13502	19	2	0	21
Kingston near Lewes BUA	E34001897	0	0	0	0	0
Stourton BUA	E34001898	0	0	0	0	0
Countess BUA	E34001899	0	0	0	0	0
Stoke Hammond BUA	E34001900	3077	0	0	0	0
Seagrave BUA	E34001901	0	0	0	0	0
Swillington BUA	E34001902	3012	0	0	0	0
Coxheath BUA	E34001903	4475	0	0	0	0
Tipton St John BUA	E34001904	0	0	0	0	0
Lympstone BUA	E34001905	1769	0	0	0	0
Mawsley Village BUA	E34001906	3048	0	0	0	0
Holywell Green BUA	E34001907	1590	0	0	0	0
Cockshutt BUA	E34001908	0	0	0	0	0
Erpingham BUA	E34001909	2385	0	0	0	0
Milton Malsor BUA	E34001910	0	0	0	0	0
Corston (Wiltshire) BUA	E34001911	0	0	0	0	0
Standlake BUA	E34001912	1549	0	0	0	0
Garvestone BUA	E34001913	0	0	0	0	0
Belton (Great Yarmouth) BUA	E34001914	5417	0	0	0	0
Kemerton BUA	E34001915	1222	0	0	0	0
Meldreth BUA	E34001916	1481	0	0	0	0
Tollerton (Hambleton) BUA	E34001917	2122	0	0	0	0
Timsbury BUA	E34001918	2646	0	0	0	0
Ixworth BUA	E34001919	2295	0	0	0	0
Purton BUA	E34001920	4336	0	0	0	0
Christow BUA	E34001921	0	0	0	0	0
Moretonhampstead BUA	E34001922	1688	0	0	0	0
Ashover BUA	E34001923	1894	0	0	0	0
Chilton (Vale of White Horse) BUA	E34001924	1086	0	0	0	0
Boughton Lees BUA	E34001925	0	0	0	0	0
Birdingbury BUA	E34001926	0	0	0	0	0
Croft (Warrington) BUA	E34001927	1854	0	0	0	0
Puttenham BUA	E34001928	0	0	0	0	0
Stokenham BUA	E34001929	0	0	0	0	0
Wheaton Aston BUA	E34001930	2549	0	0	0	0
Chrishall BUA	E34001931	0	0	0	0	0
Long Lawford BUA	E34001932	3822	0	0	0	0
Wrawby BUA	E34001933	1747	0	0	0	0
Great Ryburgh BUA	E34001934	1027	0	0	0	0
Hatherleigh BUA	E34001935	2285	0	0	0	0
Culham BUA	E34001936	0	0	0	0	0
Thornwood Common BUA	E34001937	0	0	0	0	0
Stoke Row BUA	E34001938	1168	0	0	0	0
Epperstone BUA	E34001939	0	0	0	0	0
Brightlingsea BUA	E34001940	8127	0	0	0	0
Ridgmont BUA	E34001941	0	0	0	0	0
Cropston BUA	E34001942	0	0	0	0	0
Mumby BUA	E34001943	0	0	0	0	0
Ashwellthorpe BUA	E34001944	0	0	0	0	0
West Butterwick BUA	E34001945	0	0	0	0	0
Hinton St Mary BUA	E34001946	0	0	0	0	0
Stone Hill BUA	E34001947	0	0	0	0	0
Wighton BUA	E34001948	0	0	0	0	0
Chaldon BUA	E34001949	0	0	0	0	0
Clun BUA	E34001950	0	0	0	0	0
Cassington BUA	E34001951	0	0	0	0	0
Ebberston BUA	E34001952	0	0	0	0	0
Capenhurst BUA	E34001953	0	0	0	0	0
St Mary Bourne BUA	E34001954	1512	0	0	0	0
Medbourne BUA	E34001955	0	0	0	0	0
Maple Cross BUA	E34001956	2839	0	0	0	0
Wilcott BUA	E34001957	0	0	0	0	0
Stanford-le-Hope BUA	E34001958	28697	24	1	0	25
Rookley BUA	E34001959	0	0	0	0	0
Newton (Fenland) BUA	E34001960	0	0	0	0	0
Claverdon BUA	E34001961	2248	0	0	0	0
Yeovil BUA	E34001962	46637	71	8	1	80
Bolton BUA	E34001963	0	0	0	0	0
Hatton BUA	E34001964	2726	0	0	0	0
Swainby BUA	E34001965	0	0	0	0	0
North Baddesley BUA	E34001966	6813	0	0	0	0
Brinkley BUA	E34001967	0	0	0	0	0
Worlington BUA	E34001968	0	0	0	0	0
Mundesley BUA	E34001969	2748	0	0	0	0
Marston Moretaine BUA	E34001970	4057	0	0	0	0
Easton Royal BUA	E34001971	0	0	0	0	0
Harrietsham BUA	E34001973	2140	0	0	0	0
Semington BUA	E34001974	1673	0	0	0	0
Somersham (Mid Suffolk) BUA	E34001975	0	0	0	0	0
Brantham BUA	E34001976	2549	0	0	0	0
Morchard Bishop BUA	E34001977	0	0	0	0	0
Binfield Heath BUA	E34001978	1821	0	0	0	0
Harpole BUA	E34001979	1537	0	0	0	0
Dodford BUA	E34001980	0	0	0	0	0
Wisborough Green BUA	E34001981	1206	0	0	0	0
Amesbury BUA	E34001982	10935	10	1	0	11
Baltonsborough BUA	E34001983	2368	0	0	0	0
Bassingbourn BUA	E34001984	1935	0	0	0	0
Seghill BUA	E34001985	3007	0	0	0	0
Wrea Green BUA	E34001986	1355	0	0	0	0
Braithwell BUA	E34001988	1572	0	0	0	0
Hawkshaw BUA	E34001989	0	0	0	0	0
Scampton Airfield BUA	E34001990	1809	0	0	0	0
Pebworth BUA	E34001991	0	0	0	0	0
North Greetwell BUA	E34001992	0	0	0	0	0
Crook BUA	E34001993	9981	0	0	0	0
Nawton BUA	E34001994	0	0	0	0	0
Kingston Lisle BUA	E34001995	0	0	0	0	0
Lyminge BUA	E34001996	1339	0	0	0	0
Walpole Highway BUA	E34001997	0	0	0	0	0
East Meon BUA	E34001998	0	0	0	0	0
Lambourn BUA	E34001999	4142	0	0	0	0
Ruan Minor BUA	E34002000	0	0	0	0	0
Napton on the Hill BUA	E34002001	1210	0	0	0	0
Holmesfield BUA	E34002002	0	0	0	0	0
Whatstandwell BUA	E34002003	0	0	0	0	0
[truncated: 3,494 more rows]

## Sheet: Data_2013
BUA11NM	BUA11CD	Population	Minor_accidents	Serious_accidents	Fatal_accidents	Accidents_of_all_severities
Kexby BUA	E34000001	0	0	0	0	0
Bradfield Heath BUA	E34000002	0	0	0	0	0
Huntley BUA	E34000003	1775	0	0	0	0
Swinefleet BUA	E34000004	0	0	0	0	0
Foulsham BUA	E34000005	1432	0	0	0	0
Easton (South Norfolk) BUA	E34000006	1555	0	0	0	0
Carlton in Lindrick BUA	E34000007	5648	0	0	0	0
Shrewton BUA	E34000008	1544	0	0	0	0
Maiden Newton BUA	E34000009	2046	0	0	0	0
Normanton on Soar BUA	E34000010	0	0	0	0	0
Warton BUA	E34000011	1956	0	0	0	0
Hartland BUA	E34000012	1476	0	0	0	0
Buntingsdale BUA	E34000013	0	0	0	0	0
Nonington BUA	E34000014	1459	0	0	0	0
Madeley Park BUA	E34000015	0	0	0	0	0
Dorchester (West Dorset) BUA	E34000016	19521	22	6	0	28
Sayers Common BUA	E34000017	0	0	0	0	0
Dinghurst BUA	E34000018	0	0	0	0	0
Hartnoll BUA	E34000019	0	0	0	0	0
Ely BUA	E34000020	19652	15	3	0	18
Gilmorton BUA	E34000021	0	0	0	0	0
Huttoft BUA	E34000022	0	0	0	0	0
West Chinnock BUA	E34000023	0	0	0	0	0
Great Tey BUA	E34000024	0	0	0	0	0
Little Addington BUA	E34000025	0	0	0	0	0
Market Weighton BUA	E34000026	7846	0	0	0	0
Downham Market BUA	E34000027	10278	7	0	0	7
Kingston St Mary BUA	E34000028	0	0	0	0	0
Orlingbury BUA	E34000029	0	0	0	0	0
Rode BUA	E34000030	1367	0	0	0	0
Upper Denby BUA	E34000031	0	0	0	0	0
Shilton BUA	E34000032	0	0	0	0	0
Witcham BUA	E34000033	0	0	0	0	0
Read BUA	E34000034	2597	0	0	0	0
Salford Priors BUA	E34000035	0	0	0	0	0
Hyde Heath BUA	E34000036	1319	0	0	0	0
Padstow BUA	E34000037	2642	0	0	0	0
Willoughby (East Lindsey) BUA	E34000038	0	0	0	0	0
Penrith BUA	E34000039	15611	8	1	0	9
Winterborne Whitechurch BUA	E34000040	0	0	0	0	0
Bloxham BUA	E34000041	4197	0	0	0	0
Stonebridge BUA	E34000042	0	0	0	0	0
Lyng BUA	E34000043	0	0	0	0	0
Pawlett BUA	E34000044	1664	0	0	0	0
Ealand BUA	E34000045	1724	0	0	0	0
Husthwaite BUA	E34000046	0	0	0	0	0
Brough (Eden) BUA	E34000047	0	0	0	0	0
Bolsover BUA	E34000048	13189	8	2	0	10
Cambridge (Stroud) BUA	E34000049	0	0	0	0	0
Witton-le-Wear BUA	E34000050	0	0	0	0	0
Moreton on Lugg BUA	E34000051	0	0	0	0	0
Buntingford BUA	E34000052	5568	0	0	0	0
Low Fulney BUA	E34000053	0	0	0	0	0
Felmersham BUA	E34000054	0	0	0	0	0
March BUA	E34000055	22469	25	6	0	31
Southam BUA	E34000056	6542	0	0	0	0
Marston BUA	E34000057	0	0	0	0	0
Grimethorpe BUA	E34000058	5837	0	0	0	0
Easington (East Riding of Yorkshire) BUA	E34000059	1341	0	0	0	0
Chudleigh BUA	E34000060	4558	0	0	0	0
Slad BUA	E34000061	0	0	0	0	0
Catterick BUA	E34000062	3484	0	0	0	0
Great Oakley BUA	E34000063	1013	0	0	0	0
Hemswell BUA	E34000064	0	0	0	0	0
Axtown BUA	E34000065	1835	0	0	0	0
Moor Row BUA	E34000066	1558	0	0	0	0
Royston BUA	E34000067	16036	10	4	0	14
Studley BUA	E34000068	7605	1	0	0	1
Wheatley Hill BUA	E34000069	2784	0	0	0	0
Fleckney BUA	E34000070	4911	0	0	0	0
Tickenham BUA	E34000071	0	0	0	0	0
Byers Green BUA	E34000072	0	0	0	0	0
Whitwell (Bolsover) BUA	E34000073	3843	0	0	0	0
Kingsbury BUA	E34000074	3723	0	0	0	0
Hazelbury Bryan BUA	E34000075	2005	0	0	0	0
Weston (North Hertfordshire) BUA	E34000076	0	0	0	0	0
Belbroughton BUA	E34000077	1569	0	0	0	0
North Creake BUA	E34000078	0	0	0	0	0
Simister BUA	E34000079	1463	1	0	0	1
Tempsford BUA	E34000080	0	0	0	0	0
Ludgershall (Wiltshire) BUA	E34000081	3158	0	0	0	0
Droxford BUA	E34000082	0	0	0	0	0
Willingham by Stow BUA	E34000083	0	0	0	0	0
Barnoldby le Beck BUA	E34000084	1035	0	0	0	0
West Ashling BUA	E34000085	1318	0	0	0	0
Irthlingborough BUA	E34000086	7102	0	0	0	0
Galhampton BUA	E34000087	0	0	0	0	0
Manea BUA	E34000088	2096	0	0	0	0
West Hanningfield BUA	E34000089	0	0	0	0	0
Halberton BUA	E34000090	2181	0	0	0	0
Runcton Holme BUA	E34000091	0	0	0	0	0
Ryhall BUA	E34000092	1505	0	0	0	0
Cuxton BUA	E34000093	4190	0	0	0	0
Twyford (Melton) BUA	E34000094	0	0	0	0	0
Hartest BUA	E34000095	0	0	0	0	0
Stoke Goldington BUA	E34000096	0	0	0	0	0
Wateringbury BUA	E34000097	2167	0	0	0	0
Over Kellet BUA	E34000098	2079	0	0	0	0
Little Wymondley BUA	E34000099	1307	0	0	0	0
Moira BUA	E34000100	1816	0	0	0	0
Drayton (South Somerset) BUA	E34000101	0	0	0	0	0
Mellis BUA	E34000102	0	0	0	0	0
Market Bosworth BUA	E34000103	1440	0	0	0	0
Ashill BUA	E34000104	1096	0	0	0	0
Rode Heath BUA	E34000105	2492	1	0	0	1
Thurton BUA	E34000106	1474	0	0	0	0
Hail Weston BUA	E34000107	0	0	0	0	0
Twigworth BUA	E34000108	0	0	0	0	0
Freshwater BUA	E34000109	8258	0	0	0	0
Hardwick (South Norfolk) BUA	E34000110	0	0	0	0	0
Waresley BUA	E34000111	0	0	0	0	0
Gweek BUA	E34000112	0	0	0	0	0
Crick BUA	E34000113	1947	0	0	0	0
Wrestlingworth BUA	E34000114	0	0	0	0	0
Barnoldswick BUA	E34000115	11115	2	6	0	8
Rackheath Industrial Estate BUA	E34000116	0	0	0	0	0
Lutton BUA	E34000117	0	0	0	0	0
Seahouses BUA	E34000118	1288	0	0	0	0
Billinghay BUA	E34000119	2625	0	0	0	0
Hollinfare BUA	E34000120	1962	0	0	0	0
Potterhanworth BUA	E34000121	0	0	0	0	0
Wheathampstead BUA	E34000122	4719	0	0	0	0
Winfarthing BUA	E34000123	0	0	0	0	0
Aberford BUA	E34000124	0	0	0	0	0
Northiam BUA	E34000125	1661	0	0	0	0
Hawkesbury Upton BUA	E34000126	2084	0	0	0	0
Wedmore BUA	E34000127	3280	0	0	0	0
High Bickington BUA	E34000128	0	0	0	0	0
Carlton-on-Trent BUA	E34000129	0	0	0	0	0
Ropley BUA	E34000130	2178	0	0	0	0
University of Sussex BUA	E34000131	3818	1	0	0	1
Wetheringsett BUA	E34000132	1364	0	0	0	0
Burchett's Green BUA	E34000133	0	0	0	0	0
Stevington BUA	E34000134	0	0	0	0	0
Grange-over-Sands BUA	E34000135	5907	0	0	0	0
Riding Mill BUA	E34000136	0	0	0	0	0
Ashton under Hill BUA	E34000137	1105	0	0	0	0
Osmotherley BUA	E34000138	0	0	0	0	0
Friskney Eaudyke BUA	E34000139	0	0	0	0	0
Cranborne BUA	E34000140	0	0	0	0	0
Preston (North Hertfordshire) BUA	E34000141	0	0	0	0	0
Theale BUA	E34000142	0	0	0	0	0
Old Stratford BUA	E34000143	2580	0	0	0	0
Cublington BUA	E34000144	0	0	0	0	0
Rudston BUA	E34000145	0	0	0	0	0
Bury BUA	E34000146	0	0	0	0	0
Cropredy BUA	E34000147	0	0	0	0	0
Aldbourne BUA	E34000148	1853	0	0	0	0
Shipham BUA	E34000149	0	0	0	0	0
Middleton Cheney BUA	E34000150	3936	0	0	0	0
Tarporley BUA	E34000151	2676	0	0	0	0
Cleeve BUA	E34000152	0	0	0	0	0
Alderton (Suffolk Coastal) BUA	E34000153	0	0	0	0	0
Batcombe BUA	E34000154	0	0	0	0	0
Moreton BUA	E34000155	0	0	0	0	0
Wirksworth BUA	E34000156	4409	0	0	0	0
St Mawes BUA	E34000157	0	0	0	0	0
Stratton Audley BUA	E34000158	0	0	0	0	0
Saxton BUA	E34000159	0	0	0	0	0
Woodcote BUA	E34000160	2686	0	0	0	0
Dalton-in-Furness BUA	E34000161	7457	0	0	0	0
Blyth (Bassetlaw) BUA	E34000162	2221	0	0	0	0
Haughley BUA	E34000163	2181	0	0	0	0
Howe Green BUA	E34000164	0	0	0	0	0
Calstock BUA	E34000165	1644	0	0	0	0
Five Oak Green BUA	E34000166	2470	0	0	0	0
Leasingham BUA	E34000167	2045	0	0	0	0
Southrop BUA	E34000168	0	0	0	0	0
Wells-next-the-Sea BUA	E34000169	2559	0	0	0	0
Tredington BUA	E34000170	0	0	0	0	0
Landrake BUA	E34000171	1080	0	0	0	0
Campsall BUA	E34000172	1610	0	0	0	0
Welney BUA	E34000173	0	0	0	0	0
Bedlington BUA	E34000174	17510	16	0	0	16
Brigg BUA	E34000175	5418	0	0	0	0
Steeple Aston BUA	E34000176	0	0	0	0	0
Great Barford BUA	E34000177	2064	0	0	0	0
Acton Turville BUA	E34000178	0	0	0	0	0
Abbotsbury BUA	E34000179	0	0	0	0	0
Clive BUA	E34000180	0	0	0	0	0
Widnes BUA	E34000181	61916	86	13	0	99
Hethersett BUA	E34000182	5710	0	0	0	0
Pevensey Bay BUA	E34000183	2905	0	0	0	0
Coningsby Airfield BUA	E34000184	6085	0	0	0	0
Williton BUA	E34000185	3659	0	0	0	0
Salthouse BUA	E34000186	0	0	0	0	0
Cople BUA	E34000187	0	0	0	0	0
Amble BUA	E34000188	6532	0	0	0	0
Cholsey BUA	E34000189	3890	0	0	0	0
Terwick Common BUA	E34000190	0	0	0	0	0
Overton (Lancaster) BUA	E34000191	0	0	0	0	0
Little Plumstead BUA	E34000192	0	0	0	0	0
Skelton (Redcar and Cleveland) BUA	E34000193	6021	0	0	0	0
Chillington BUA	E34000194	1968	0	0	0	0
Steeple Morden BUA	E34000195	0	0	0	0	0
Ellingham BUA	E34000196	0	0	0	0	0
Honington BUA	E34000197	0	0	0	0	0
Holberrow Green BUA	E34000198	0	0	0	0	0
Saxby All Saints BUA	E34000199	0	0	0	0	0
Wawne BUA	E34000200	1669	0	0	0	0
Barlborough BUA	E34000201	3240	0	0	0	0
Hamsterley (nr Witton-le-Wear) BUA	E34000202	0	0	0	0	0
Marton (Rugby) BUA	E34000203	0	0	0	0	0
Snailbeach BUA	E34000204	0	0	0	0	0
Bigbury-on-Sea BUA	E34000205	0	0	0	0	0
West Tanfield BUA	E34000206	0	0	0	0	0
Newquay Cornwall Airport BUA	E34000207	0	0	0	0	0
East Budleigh BUA	E34000208	0	0	0	0	0
Woodton BUA	E34000209	0	0	0	0	0
East Garston BUA	E34000210	0	0	0	0	0
Bielby BUA	E34000211	0	0	0	0	0
Abbots Bromley BUA	E34000212	1391	0	0	0	0
St Nicholas at Wade BUA	E34000213	1779	0	0	0	0
New Addington BUA	E34000214	22693	13	0	0	13
Iwerne Courtney BUA	E34000215	0	0	0	0	0
Three Oaks BUA	E34000216	0	0	0	0	0
Shillington BUA	E34000217	1939	0	0	0	0
Bishop's Nympton BUA	E34000218	1990	0	0	0	0
Urchfont BUA	E34000219	1793	0	0	0	0
Chippenham (East Cambridgeshire) BUA	E34000220	0	0	0	0	0
Heddington BUA	E34000221	0	0	0	0	0
Tillingham BUA	E34000222	2135	0	0	0	0
Sicklesmere BUA	E34000223	0	0	0	0	0
Cross BUA	E34000224	0	0	0	0	0
Great Bardfield BUA	E34000225	1242	0	0	0	0
Gunthorpe BUA	E34000226	0	0	0	0	0
Maulden BUA	E34000227	3240	0	0	0	0
Wicken (East Cambridgeshire) BUA	E34000228	0	0	0	0	0
Rushton BUA	E34000229	0	0	0	0	0
Malpas BUA	E34000230	1280	0	0	0	0
Seaford BUA	E34000231	22307	14	9	0	23
Saltfleetby St Peter BUA	E34000232	0	0	0	0	0
Broughton Gifford BUA	E34000233	1163	0	0	0	0
Ryhill BUA	E34000234	4557	0	0	0	0
Fordham (Colchester) BUA	E34000235	1479	0	0	0	0
Whitwell (North Hertfordshire) BUA	E34000236	1479	0	0	0	0
Skinningrove BUA	E34000237	1562	0	0	0	0
North Luffenham BUA	E34000238	1667	0	0	0	0
Instow BUA	E34000239	0	0	0	0	0
Watchet BUA	E34000240	2770	0	0	0	0
Robertsbridge BUA	E34000241	3040	0	0	0	0
Budleigh Salterton BUA	E34000242	4538	0	0	0	0
Market Weston BUA	E34000243	0	0	0	0	0
Brancaster Staithe BUA	E34000244	0	0	0	0	0
Sedgebrook BUA	E34000245	0	0	0	0	0
Densole BUA	E34000246	1391	0	0	0	0
Cherry Burton BUA	E34000247	1325	0	0	0	0
Pulloxhill BUA	E34000248	0	0	0	0	0
Burton on the Wolds BUA	E34000249	1410	0	0	0	0
Great Dunmow BUA	E34000250	9171	0	0	0	0
Aspatria BUA	E34000251	3398	0	0	0	0
Old Wives Lees BUA	E34000252	1020	0	0	0	0
Middleton Tyas BUA	E34000253	0	0	0	0	0
Edington BUA	E34000254	1227	0	0	0	0
Northmoor Green BUA	E34000255	0	0	0	0	0
Nunney BUA	E34000256	0	0	0	0	0
Rillington BUA	E34000257	1730	0	0	0	0
Ingrave BUA	E34000258	2117	0	0	0	0
Punnett's Town BUA	E34000259	0	0	0	0	0
Healing BUA	E34000260	2963	1	0	0	1
Shipton Bellinger BUA	E34000261	1600	0	0	0	0
Weedon Lois BUA	E34000262	1830	0	0	0	0
Wingham BUA	E34000263	1776	0	0	0	0
Brooke BUA	E34000264	1129	0	0	0	0
Weobley BUA	E34000265	1554	0	0	0	0
Stoke Canon BUA	E34000266	0	0	0	0	0
Higher Wincham BUA	E34000267	1486	0	0	0	0
Keyingham BUA	E34000268	1653	0	0	0	0
Dearham BUA	E34000269	1539	0	0	0	0
Tresillian BUA	E34000270	1331	0	0	0	0
Wideopen BUA	E34000271	9822	0	0	0	0
Appleshaw BUA	E34000272	0	0	0	0	0
Frodsham BUA	E34000273	9188	0	0	0	0
North Pickenham BUA	E34000274	0	0	0	0	0
Tilston BUA	E34000275	0	0	0	0	0
Postwick BUA	E34000276	0	0	0	0	0
Stagsden BUA	E34000277	0	0	0	0	0
Rothwell BUA	E34000278	7792	0	0	0	0
Chew Magna BUA	E34000279	0	0	0	0	0
Mursley BUA	E34000280	0	0	0	0	0
Sandhurst (Tunbridge Wells) BUA	E34000281	1499	0	0	0	0
Chacombe BUA	E34000282	0	0	0	0	0
Leigh (Sevenoaks) BUA	E34000283	2233	0	0	0	0
Shipdham BUA	E34000284	2087	0	0	0	0
East Ayton BUA	E34000285	3164	0	0	0	0
Orsett BUA	E34000286	1837	1	1	0	2
Balsham BUA	E34000287	1422	0	0	0	0
Port Gaverne BUA	E34000288	0	0	0	0	0
Ponsanooth BUA	E34000289	1757	0	0	0	0
Chard BUA	E34000290	13362	13	1	0	14
Offord D'Arcy BUA	E34000291	1700	0	0	0	0
Greatham (Hartlepool) BUA	E34000292	0	0	0	0	0
Dorney BUA	E34000293	0	0	0	0	0
Silkstone BUA	E34000294	1426	0	0	0	0
Wrington BUA	E34000295	1697	0	0	0	0
Comberbach BUA	E34000296	0	0	0	0	0
Gilsland BUA	E34000297	0	0	0	0	0
Hagworthingham BUA	E34000298	0	0	0	0	0
Salisbury District Hospital BUA	E34000299	0	0	0	0	0
Yelling BUA	E34000300	0	0	0	0	0
Somerton (Cherwell) BUA	E34000301	0	0	0	0	0
Yarnton BUA	E34000302	3115	4	1	1	6
Fenstanton BUA	E34000303	3239	0	0	0	0
Metheringham BUA	E34000304	3184	0	0	0	0
Hurley (North Warwickshire) BUA	E34000305	1372	0	0	0	0
Hook (Hart) BUA	E34000306	8280	0	0	0	0
Bow Brickhill BUA	E34000307	1188	0	0	0	0
Burton Overy BUA	E34000308	0	0	0	0	0
Hurst Green (Ribble Valley) BUA	E34000309	0	0	0	0	0
Rainworth BUA	E34000310	7779	0	0	0	0
Quadring BUA	E34000311	1265	0	0	0	0
Robertson Barracks BUA	E34000312	2418	0	0	0	0
Beverley BUA	E34000313	30376	46	6	0	52
Clavering BUA	E34000314	1524	0	0	0	0
Tedburn St Mary BUA	E34000316	1541	0	0	0	0
Lighthorne BUA	E34000317	0	0	0	0	0
Scotton (Harrogate) BUA	E34000318	0	0	0	0	0
Abingworth BUA	E34000319	0	0	0	0	0
Tasburgh BUA	E34000320	1132	0	0	0	0
Portesham BUA	E34000321	0	0	0	0	0
Tolleshunt Major BUA	E34000322	0	0	0	0	0
University of Lancaster BUA	E34000323	6482	0	0	0	0
Great Comberton BUA	E34000324	0	0	0	0	0
High Cross BUA	E34000325	0	0	0	0	0
Sherborne St John BUA	E34000326	1678	0	0	0	0
Haverhill BUA	E34000327	27201	21	0	1	22
Market Lavington BUA	E34000328	1598	0	0	0	0
Pensford BUA	E34000329	1133	0	0	0	0
Piddington BUA	E34000330	0	0	0	0	0
Brandeston BUA	E34000331	0	0	0	0	0
Foxley BUA	E34000332	0	0	0	0	0
Berinsfield BUA	E34000333	3139	0	0	0	0
Harlton BUA	E34000334	0	0	0	0	0
Brierley BUA	E34000335	1675	0	0	0	0
Hilton (Stockton-on-Tees) BUA	E34000336	0	0	0	0	0
Markyate BUA	E34000337	2937	0	0	0	0
Henfield BUA	E34000338	5194	0	0	0	0
Lacock BUA	E34000339	1345	0	1	0	1
Dorrington (Shropshire) BUA	E34000340	0	0	0	0	0
South Brent BUA	E34000341	2495	0	0	0	0
RAF Tern Hill BUA	E34000342	0	0	0	0	0
Littlebury BUA	E34000343	0	0	0	0	0
Chipping Warden BUA	E34000344	0	0	0	0	0
Warmington (East Northamptonshire) BUA	E34000345	2026	0	0	0	0
Widford BUA	E34000346	0	0	0	0	0
Barkway BUA	E34000347	0	0	0	0	0
Sheriff Hutton BUA	E34000348	1750	0	0	0	0
Airmyn BUA	E34000349	0	0	0	0	0
Over Wallop BUA	E34000350	0	0	0	0	0
Washbrook BUA	E34000351	1491	0	0	0	0
Rolleston BUA	E34000352	0	0	0	0	0
St Leonards BUA	E34000353	5438	0	0	0	0
Mullion BUA	E34000354	2168	0	0	0	0
Ingleton BUA	E34000355	2447	0	0	0	0
Wootton (Isle of Wight) BUA	E34000356	3580	0	0	0	0
Kingston (Canterbury) BUA	E34000357	0	0	0	0	0
Luddenden Foot BUA	E34000358	1645	0	0	0	0
North Tawton BUA	E34000359	2072	0	0	0	0
Upton (Wakefield) BUA	E34000360	5991	0	0	0	0
Stutton BUA	E34000361	1343	0	0	0	0
Broughton Moor BUA	E34000362	0	0	0	0	0
Wincanton BUA	E34000363	5617	0	0	0	0
Polgooth BUA	E34000364	1557	0	0	0	0
Bladon BUA	E34000365	1197	0	0	0	0
Broadwas BUA	E34000366	0	0	0	0	0
Hayton (East Riding of Yorkshire) BUA	E34000367	0	0	0	0	0
Mells BUA	E34000368	0	0	0	0	0
Bittaford BUA	E34000369	1943	0	0	0	0
Leavenheath BUA	E34000370	1793	0	0	0	0
Wixams BUA	E34000371	0	0	0	0	0
Broadway BUA	E34000372	3131	0	0	0	0
Sewardstone BUA	E34000373	0	0	0	0	0
[truncated: 5,121 more rows]

## Sheet: Data_2014
BUA11NM	BUA11CD	Population	Minor_accidents	Serious_accidents	Fatal_accidents	Accidents_of_all_severities
[truncated: 5,493 more rows]

[truncated: 4 more sheets: Data_2015, Data_2016, Data_2017, Data_2018]
